# Supplementary material for: Expression of the Plasma Cell Transcriptional Regulator Blimp-1 by Dark Zone Germinal Center B Cells During Periods of Proliferation
Source: Front Immunol. 2019 Jan 9;9:3106. doi: 10.3389/fimmu.2018.03106 (PMC6334666; doi:10.3389/fimmu.2018.03106)
Supplement: Supplementary file 1 [file Table_1.XLSX]

## Sheet: RPKM
	DZ_neg	DZ_neg	DZ_neg	DZ_neg	DZ_neg	DZ_int_bright	DZ_int_bright	DZ_int_bright	DZ_int_bright	DZ_int_bright	DZ_dim	DZ_dim	DZ_dim	DZ_dim	DZ_dim	CD138+	CD138+	CD138+	CD138+	CD138+	LZ_neg	LZ_neg	LZ_neg	LZ_neg	LZ_neg	LZ_int_bright	LZ_int_bright	LZ_int_bright	LZ_int_bright	LZ_int_bright	LZ_dim	LZ_dim	LZ_dim	LZ_dim	LZ_dim	Follicular	Follicular	Follicular	PC	PC	PC	PC	PC
Mrpl15	24.7697	24.5306	27.4646	23.4259	27.6166	31.31	30.5249	29.6929	25.4174	25.9534	31.8175	31.7021	35.1817	31.4961	36.0097	26.9683	26.3245	25.2943	33.4226	18.6352	35.1609	30.2053	32.7953	36.1838	34.7593	33.4064	31.2639	36.1761	41.1152	41.1261	41.3104	41.5976	45.4403	50.3995	48.1645	10.0402	25.5009	15.4467	17.0828	16.5956	22.125	25.7253	15.8773
Lypla1	52.1765	91.019	70.3255	75.738	74.8448	97.9588	86.8991	59.9278	90.8547	78.2079	101.655	73.2009	77.9576	91.855	79.8183	75.7471	60.9767	54.2515	45.5604	40.028	59.9403	60.2506	56.5563	57.4615	46.0742	104.203	55.9515	63.5598	66.4117	65.6121	91.6462	85.9635	58.0202	85.2801	75.814	58.1301	45.5124	77.4524	67.2188	61.4366	40.2134	55.2126	65.7959
Tcea1	27.7448	28.3041	43.0525	40.8078	39.4613	42.5527	35.6108	33.8829	37.586	38.4342	41.6916	39.0338	45.9331	41.1759	34.3853	18.3473	20.5786	15.3478	19.0149	14.486	20.6428	20.3732	18.6186	22.0076	25.4902	26.2282	23.8994	22.989	24.1512	20.7054	26.8899	24.665	22.8151	25.9199	27.0999	13.6971	11.6352	9.91556	15.2649	11.5584	9.53649	14.7228	14.7461
Atp6v1h	59.773	63.1269	72.5293	70.6407	71.6363	87.3993	73.9925	84.6776	72.8511	94.7737	94.8297	90.6311	81.0396	76.2294	75.176	103.993	81.695	82.4257	80.4498	82.0204	78.7814	72.9578	56.0502	73.3428	62.4901	82.7389	80.4482	77.3354	79.8331	99.5526	91.9774	71.9762	82.2385	75.9858	86.7435	56.3273	55.0079	65.9764	91.7359	70.7059	72.4139	53.5421	85.7783
Rb1cc1	7.31902	6.07834	3.767	2.47633	3.42493	4.04203	2.6757	3.85177	5.28419	2.72744	3.47822	2.93144	4.84952	2.96567	2.68676	4.03059	4.98897	4.31092	4.19523	5.66835	0.942759	2.66204	3.83447	2.28882	0.532196	1.28796	2.35644	1.37302	3.16361	1.4514	2.58353	1.49239	2.71059	1.51545	2.50383	4.67927	5.52378	1.92519	4.3013	4.98692	3.43673	5.12462	6.62651
Pcmtd1	9.33034	15.0785	11.8866	16.4305	13.5483	19.4614	25.9797	16.7337	20.8132	15.8167	15.8755	15.5688	18.9175	18.705	10.9961	13.8609	10.1058	15.7001	9.91995	13.6355	16.4761	12.4198	18.9853	15.5994	14.5535	18.465	18.7473	13.6982	17.02	13.8889	14.1096	21.6311	11.4599	14.6495	11.9519	25.7715	14.9976	12.6971	29.8375	9.54091	20.7572	27.8469	20.4727
Rrs1	33.1913	45.4521	48.7583	35.5332	45.7622	37.4843	34.2257	40.2543	31.7799	24.7675	43.5325	49.518	52.8812	40.6551	30.1736	24.4653	28.1815	20.2023	14.6012	20.7028	57.7392	43.0139	55.5579	61.4532	71.8822	66.6065	47.3032	89.8002	44.1507	53.0198	75.0423	48.2118	66.2824	66.6008	68.9435	32.2529	4.01496	28.463	9.21406	13.8891	27.5889	9.49357	7.08847
Adhfe1	15.4967	16.0493	24.7406	25.7252	21.464	15.7925	19.6141	12.0464	14.1023	22.5105	19.9406	23.1694	17.8043	16.9636	33.4505	3.45737	4.75091	1.80029	1.36873	1.42909	1.03386	1.24553	0.181968	1.59683	1.67244	0.773977	4.43007	1.30512	0.691915	1.56274	0.825175	3.94609	0.907448	0.489281	2.75239	0	0	0	0	0	0	0	0
3110035E14Rik	0	0	0	0	0.0338794	0	0	0.481013	0	0.0615304	0.727418	0	0	0	0	0	0	0	0	0	0	0.760908	0.949905	0	0	0	0	0.867302	0	0	0	0	0	0	0	0	0.049144	0	0	0	0	0	0
Mybl1	16.2584	16.1196	18.1233	9.44376	18.956	26.7219	21.4794	17.113	22.3951	20.3993	22.5688	18.795	17.1955	18.9915	20.6639	5.47022	1.95853	2.74959	1.49652	2.07305	12.5487	12.4976	9.28999	9.64169	7.57158	12.4446	8.21735	6.94628	6.22934	6.3992	9.07468	8.73612	6.50601	7.06706	8.26501	0	0	0	0	0.861683	0	0	0
Vcpip1	10.4418	11.3809	9.65801	11.0606	9.76456	8.67925	14.394	14.2081	16.3013	13.5152	11.417	13.9302	8.72918	10.1025	12.5453	13.0924	7.26053	14.8395	9.56428	10.6818	13.6592	11.3899	11.5012	11.4336	15.788	12.9381	6.56959	13.0765	10.8127	13.0297	10.0383	4.58052	10.2777	13.0443	12.4104	24.1441	14.3305	10.3291	16.851	8.83768	14.4159	11.564	5.61051
1700034P13Rik	1.42065	1.25341	0.935048	0.498489	1.22861	0	1.17661	1.1021	0.803912	2.23136	0.798032	0.194722	0.969123	1.08005	1.9787	0.475227	0.453727	0.540363	0.690194	0.871731	0	0.530015	0	0.072936	0.147644	0	0.373561	0.892026	2.02762	0	0.144479	0.0596476	0.468839	1.6644	0.121321	0.0760978	0	0	2.10513	0	0.16372	0	0
Sgk3	6.8183	9.02869	3.47998	8.17816	9.24115	10.0305	10.4705	7.58715	4.97637	6.99018	8.88655	7.1124	6.71894	8.15413	4.07658	11.2977	5.73793	7.39788	3.48609	5.12398	6.71288	8.98219	7.81586	6.83464	8.0853	8.0738	5.13082	6.20059	3.5697	5.81408	5.60754	4.0434	4.42868	4.20336	6.6223	13.6752	24.3711	12.5772	25.1829	24.5626	25.3303	26.8679	23.2482
Mcmdc2	0	0	0.162129	0.12502	0	0	0.206563	0	0.179217	0.153621	0	0.18232	0.22685	0	0.244945	0.0397285	0.455174	0	0.471213	0.510132	0	0	0.0223736	0.0640226	0.32832	0	0.145737	0.116002	0.0223877	0.0325667	0	0.0349054	0.292652	0	0.118327	0.267192	0	0	0.111992	0.764631	0	0.296715	0.153684
Snhg6	63.565	35.1751	74.8759	43.3932	45.7627	57.7432	26.5621	37.1076	34.1469	44.8085	51.2642	45.7458	47.954	44.9984	54.7544	76.7555	45.2071	39.6709	32.5137	46.5766	74.7531	45.7206	64.8387	91.2962	91.9172	80.937	67.5342	73.735	95.6342	63.5318	98.4681	35.0323	76.068	55.7054	63.3867	54.1914	83.506	85.0338	40.7446	27.4075	23.4381	39.7058	46.273
Snord87	33.3328	15.5097	17.4795	14.3773	5.83641	17.3624	22.567	9.9744	13.1388	33.5662	12.5313	13.3663	31.3053	3.27081	17.6695	24.6714	17.0121	23.1827	18.5793	19.555	59.6156	41.4647	23.1567	75.0985	46.5005	56.0063	23.2542	37.3526	33.2122	47.1892	40.8369	14.4508	47.3274	38.5446	56.3355	26.118	42.3302	84.2231	3.86372	18.8427	9.91613	6.82444	47.719
Cops5	178.063	197.795	192.258	203.853	165.49	168.336	171.635	184.95	152.975	196.203	194.112	191.266	199.173	182.132	223.315	145.141	150.064	142.939	136.627	167.365	195.259	140.322	149.185	163.538	157.664	168.75	127.663	183.333	181.155	191.047	231.241	219.655	184.524	225.487	231.723	65.5164	52.7129	79.2416	86.3052	78.7773	76.5973	69.6985	92.1515
Cspp1	5.23043	4.77256	6.78529	5.81563	6.98083	2.64351	13.3333	6.66358	8.48563	4.65397	5.38534	4.89089	5.49352	4.53987	3.98234	3.72722	4.11463	3.01301	4.10502	3.72238	4.21592	9.02507	4.95895	5.81872	5.41063	4.67732	6.51587	6.43909	4.08256	4.25835	2.19785	3.8478	5.67349	6.58458	6.5219	8.61685	15.9176	2.13875	5.71305	5.50826	6.17955	6.20532	2.43308
Arfgef1	16.4547	13.6562	7.81013	9.6088	5.84946	9.60147	7.02067	6.98228	7.28511	9.93203	7.36485	9.11328	7.65672	8.9708	8.07293	9.44846	9.40605	7.06475	5.78393	7.04837	11.0603	8.69345	8.41142	6.49899	6.6343	8.87876	7.68095	9.77082	8.82255	5.46651	8.40889	8.50387	7.77831	12.442	10.0382	7.10362	16.514	13.3694	7.83607	7.20742	18.2354	6.34667	7.07601
Slco5a1	0	0	0	0	0	0	0	0	0	0	0	0	0	0	0	0.524355	0	0	0	0	0	0	0	0	0	0	0	0.133386	0	0	0	0	0.142651	0	0	1.09536	0	0.129227	0.537497	0.982981	0	2.2251	0.507099
Ncoa2	3.01031	6.78862	4.18299	4.48211	4.6342	6.07498	3.44593	2.60624	3.40523	3.54167	3.18562	4.98022	3.94184	3.04527	3.07332	8.08896	6.55571	6.09433	5.56609	5.26817	4.06253	3.94692	2.78192	3.46283	3.17454	3.23654	7.20871	3.56984	3.89715	5.76017	2.04998	0.878874	2.85989	3.00095	5.82623	5.3156	2.90817	6.21372	9.78231	11.273	14.1166	9.03887	10.4144
Tram1	122.136	146.079	140.832	167.619	162.876	174.375	143.906	170.745	215.284	175.003	177.747	141.347	185.877	174.881	157.202	281.98	289.643	336.947	382.694	362.77	108.684	120.367	114.952	145.414	122.587	105.502	143.438	119.5	119.814	105.742	99.0318	121.019	126.248	135.484	120.689	99.4789	97.0481	135.07	399.073	338.74	380.956	437.423	424.419
Lactb2	12.1901	17.9906	8.99338	20.4101	10.6429	28.2565	11.2951	13.0886	18.852	9.11033	19.5867	13.9676	16.8189	26.5513	12.9847	14.8351	7.59516	14.3856	20.4918	14.7238	11.2056	7.21239	8.23348	23.2716	17.6043	20.6757	15.4288	18.5455	20.1727	18.5496	21.467	24.8875	25.3155	30.1148	34.003	15.725	4.02552	12.5897	16.364	5.91143	14.3881	13.2474	8.31704
Gm5523	5.57509	9.60677	2.53502	4.87095	9.01947	6.0629	2.61207	3.32912	7.30411	3.09765	1.96848	4.48639	3.95402	9.00764	8.44752	0.814674	7.70039	1.13476	0.414116	0.348692	2.07717	4.65088	1.46814	4.98882	0.602386	1.0905	2.31608	1.22901	3.3054	2.73804	2.71621	4.22305	3.78822	0.881155	1.84408	0	0.0629003	0.0588945	0.229651	0	0.392928	0.405629	0
Eya1	1.34662	7.03465	2.61971	2.35066	0.894602	2.0083	3.97489	1.22833	1.22415	3.67071	1.12808	1.68724	0.639795	1.72687	2.01492	0.0466868	3.05336	0.580626	3.7971	0	0.490153	2.85892	4.06214	2.62071	2.43678	1.00318	2.31204	1.32911	1.6443	0.210488	1.1426	3.65068	1.18219	1.09409	0.695256	3.68937	1.73023	0	3.75078	1.66874	0.225176	7.72913	2.16722
Msc	0	0	0	0	0	1.37187	0	0	0	1.21823	0	0	0	0	0	3.36712	0.394798	0.999136	9.00829	3.11833	0	0	0	0	0	0	0	0	0	0	0	0	0	3.19464	0	0	0	0	0	0	0	0	3.19918
Terf1	37.8325	22.9344	40.3332	39.0255	40.5314	55.4355	50.3512	63.8007	55.8617	56.8398	49.8093	38.1948	56.5671	48.8131	59.5301	21.7388	35.6991	24.224	27.2574	30.3061	30.2444	29.6698	20.8821	32.5965	38.4697	31.8556	23.2399	36.6337	46.6207	35.4872	26.965	25.5389	26.651	29.0215	30.7823	34.8102	25.2245	16.3889	8.5792	26.299	23.2166	17.1635	7.20802
Rpl7	289.83	265.839	326.906	263.528	250.087	351.787	300.794	326.181	333.225	291.799	336.153	360.572	336.315	321.163	289.488	354.831	334.211	336.268	264.695	252.191	293.103	293.917	276.477	255.656	293.255	326.953	343.703	295.888	343.548	282.401	383.12	346.711	350.398	338.322	368.529	226.405	245.676	213.212	176.207	178.143	217.071	184.033	150.55
Rdh10	3.04939	0.579057	0.969408	2.17883	2.49351	2.61256	1.72338	0.272136	0.523331	2.93363	0.865838	0.0760561	1.11035	0.140619	1.36241	1.32584	4.17734	1.53897	3.81907	2.96351	0	1.98392	0.223999	0.02374	1.71081	2.39744	2.16836	1.11837	1.49427	1.05061	1.25404	4.97016	0.81388	0.541747	0.552842	0	0.716571	11.1503	3.48829	5.83261	3.41052	0.770165	3.93211
Stau2	8.69385	8.1308	9.72127	11.6331	12.7962	10.1141	11.3439	11.1001	10.449	8.39124	8.15925	6.3216	9.33851	8.59841	11.8027	5.36966	2.81468	4.01556	1.84346	2.70387	11.9487	13.2031	10.6136	10.3499	10.4871	12.783	10.1224	10.2987	12.954	8.45813	6.2988	5.61199	10.131	9.33811	16.4738	0	1.30067	5.7847	1.87972	0.482477	0.507816	3.32012	0
Ube2w	11.068	10.797	9.55414	11.7122	7.63023	13.3709	9.88375	9.04621	10.7507	12.0085	11.2903	11.6531	11.8188	8.49966	7.8195	13.5908	12.8613	11.6824	12.2465	15.7931	14.7177	13.4387	13.9824	11.1959	13.0969	15.6311	13.7191	16.6399	13.9236	16.1601	12.5028	17.2995	14.4047	11.9469	15.5908	32.8366	22.062	29.51	19.968	23.3053	23.1627	18.352	24.708
Tmem70	20.6336	13.7762	35.8471	34.2149	8.97701	60.6122	33.7716	25.6023	33.3183	23.3233	29.7147	29.3266	32.0003	26.9709	30.23	51.5919	45.1204	44.9796	51.8948	55.978	38.2941	29.6026	30.011	38.2515	43.3263	56.1501	48.4149	45.54	64.9438	53.6684	55.7908	43.3733	58.2087	77.4851	70.6036	29.4728	97.9339	39.8793	67.0216	42.668	82.0505	59.1898	39.1903
Ly96	20.2627	43.4764	67.3555	26.8185	52.1066	83.7192	70.1829	67.6997	37.8439	88.4551	44.4873	46.8937	36.689	18.9992	61.752	134.563	81.7424	108.109	112.007	103.911	23.714	31.8444	41.8689	27.1964	26.9231	65.8867	65.7904	55.5798	60.0942	46.4662	44.5068	35.7636	40.0365	28.3811	47.6929	9.80413	25.8439	27.7244	211.473	130.418	131.426	185.505	188.695
Mcm3	250.921	345.965	312.91	319.102	413.113	325.026	254.693	286.09	191.772	251.928	325.308	294.422	318.15	335.635	324.59	147.15	125.796	138.746	109.868	143.855	285.076	318.685	289.399	290.766	313.428	265.671	182.23	261.742	191.391	265.879	280.199	224.914	335.418	270.395	251.217	34.2331	29.6854	18.4198	4.35906	4.15505	0.593273	7.61187	21.2085
Paqr8	0	0	0	0	0	0	0	0	0	0	0	0	0	0	0	0	0	0.410957	0	0	0	0	0	0	0	0	1.0417	0	0.724146	0	0	0	0	0	0	0	3.06511	3.1851	0	0	0	0	0
Efhc1	0	0	0	0	0	0.0727365	0.55729	1.62001	1.63185	0.414457	0.0899954	0	0.052459	0.621177	0	0.551234	0.263147	2.14805	1.86802	2.03167	0	0	0	0	0	0	0	0	0	0.0753106	0	0	0	0	0	0	2.48268	0.166041	0	0.757804	0.886224	1.60102	1.59928
Tram2	1.23806	8.38734	1.4889	2.37277	5.59287	1.23244	10.6546	4.65656	4.4026	2.11616	2.192	3.39052	0.583314	2.20564	0.40899	35.0251	23.4781	46.1004	40.1827	46.9518	0.0364802	0.284835	1.39717	0.195983	0	0.873926	2.27523	1.84652	1.68589	2.81131	0	0	1.54535	0.105231	0	4.00778	0	0	91.9453	59.9875	97.3113	86.6507	56.1719
Tmem14a	0	0	0	0	0	0	0	0	0	0.764168	0	0	0	0	0	0.273634	0	0	0	0	0	0	0.6164	0	0	0	0	0.621423	2.21016	0	0	6.49118	0.629897	0	0	2.3515	0	3.03317	0	0	0	0	0
Gm4956	0	0	0	0	0	0	0	0	0	1.70816	0	0	0	0	0	0	0	0	0.149702	0	0	0	0.497559	0	0	0	1.45845	0.558941	0	0	0	6.67575	0	0	0	0	0.0682151	0	0	0	0	0	0
Khdc1b	0	0	0	0	0	0	0	0	0	0.698166	0	0	0	0	0	0	0	0	0	0	0	0	0	0	0	0	1.13839	0	0	0	0	0	0	0	0	0	0	0	0	0	0.870843	0	0
Kcnq5	1.55325	0.700989	0.229788	0.472513	0.4486	0.674928	0.9507	1.09	1.03242	1.03012	1.06282	1.40039	0.647185	1.44484	0.43981	0.305153	0.138737	1.05539	0.541674	0.435366	0.385028	1.05645	0.335517	0.522976	1.09342	1.15681	3.06502	1.05365	1.08907	1.11969	1.70084	0.625581	1.42498	0.178125	1.333	0.912127	2.24387	1.41815	4.83352	1.19859	1.40171	1.26614	2.81058
Ogfrl1	8.32505	3.22981	4.25109	1.82298	3.56642	3.53652	0.308459	1.68785	1.84188	2.13208	2.80316	2.30618	2.97704	3.6809	2.94575	1.82167	1.21947	2.04159	0.567657	1.40406	1.46553	5.36381	2.97155	3.54298	3.06917	0.752327	0.979325	1.33485	2.13567	1.90521	0.935775	3.3114	2.12081	2.12885	1.75865	0.962282	0	0.075685	1.23952	3.33909	0.60594	0.886163	1.05298
B3gat2	1.15912	0.665786	0.487098	0.830613	0.309912	1.21696	0.222002	0.0130373	0	0.180112	0.942978	0.280561	0.106388	0.092629	0.469939	0.349347	0.489195	0.648808	0	0.166139	0.0582176	0.011364	0.209855	0.625525	0	0	0.277662	0.838702	0	0.248188	0.0165214	0	0.160837	0.117555	0.0416196	0.443796	0	4.47855	0.722173	0.896488	0.505484	0	0
Smap1	11.7063	8.85102	11.0167	9.65485	8.0299	3.8154	7.74264	8.41984	10.1777	7.61009	12.3442	9.3752	9.33199	12.6431	11.4253	8.84511	6.34443	11.5252	7.22733	8.00727	4.44448	8.10595	8.54647	6.65665	6.46408	2.94176	7.28816	7.58189	5.5157	5.18953	5.28721	10.1776	4.94043	5.14768	6.07119	6.7439	2.94663	10.6464	7.34089	10.4932	8.66217	21.6847	11.4633
Fam135a	0	0.0467034	1.78412	0.641608	2.3458	3.43539	2.67062	3.16942	6.62398	4.6697	5.24403	2.72606	3.47471	2.18324	4.32503	4.72082	0.778659	1.70086	1.86023	2.41664	2.07785	1.53054	1.51919	2.2747	2.68775	4.12142	3.05645	1.3662	2.79283	4.88546	3.86066	2.24609	3.01826	2.2392	2.1114	0	0	0	2.60847	2.06987	5.59773	3.35787	1.39542
Lmbrd1	45.3099	35.5693	33.1239	41.4754	44.1646	63.9192	63.132	54.6082	59.3458	66.7114	40.366	36.1269	50.235	38.1404	47.097	47.7038	49.389	50.8307	55.0444	58.8813	32.3787	36.2456	32.9879	34.6684	37.8241	51.5249	50.2259	38.1725	49.1528	48.2327	33.4266	39.7308	35.6805	39.2807	39.2402	69.1376	116.334	76.5193	61.1917	57.9776	67.954	59.1924	53.1922
Phf3	3.71751	1.70969	3.77729	3.88363	2.69898	2.16657	3.66171	3.27403	3.124	2.42063	1.82214	3.60132	3.18642	2.43288	0.796991	3.21948	3.45805	2.8428	5.0005	1.79903	1.27423	1.77382	2.13038	1.33308	3.48913	2.38156	3.21702	2.01065	2.08637	1.91335	1.34176	2.46326	3.24855	1.07368	2.61296	5.38303	2.0093	7.97144	7.26037	6.30698	5.85534	6.61233	7.10922
Ptp4a1	0.402892	2.57483	1.95479	2.67976	2.53655	1.93184	0.904682	2.43391	2.06386	2.72291	3.46503	3.05781	3.89932	1.8172	2.71237	2.13711	1.66518	1.27088	1.66489	2.87382	2.1123	2.22939	3.90113	1.64941	3.1519	4.88028	1.45303	4.08833	1.8549	1.89281	3.64197	1.14386	2.11485	3.32999	2.78018	2.61578	3.11044	0	3.1853	1.14818	0.296195	1.77346	4.56118
Prim2	29.4073	29.8757	36.701	27.1335	29.5157	51.6824	37.2761	43.1766	25.0974	39.2464	42.4366	50.8838	41.2908	48.8994	40.3846	25.396	40.945	19.5886	32.473	26.2968	45.9692	39.168	37.0674	31.2217	25.554	43.6411	35.4155	33.2286	26.4977	36.0987	43.9802	27.7416	50.7705	33.0376	47.8788	13.4409	3.19389	11.6212	13.8751	3.31133	14.6481	3.25896	12.3561
1700001G17Rik	0	0	0	0	0	0	0.840367	0	0.0643336	0.735273	0	0	1.62865	0.635275	0	0.912729	0	1.58918	0	0	0.0570388	0	0	0.674145	0.942859	0	0	0	0	0	0	0	0	0	0.203884	0	0	0	1.60807	3.13692	4.67735	0	0
Rab23	2.14778	1.22509	3.62072	1.13813	2.41839	2.52936	2.30162	2.22706	1.47857	0	2.65714	3.76043	4.00124	1.33058	1.22897	3.20986	1.16543	3.57592	3.94504	1.74152	1.33352	2.37138	2.21503	2.31921	3.51983	1.79955	1.72061	2.46409	1.85976	2.70534	1.20265	0.973158	1.09274	2.42863	1.52155	2.76181	1.97217	0.996822	1.21069	0.870115	0.981226	1.01294	2.18607
Bag2	23.9568	17.7391	18.4437	29.4849	31.7377	22.0035	16.3921	29.0613	17.016	13.9015	28.8668	30.4859	38.7056	17.1584	33.6712	16.3736	28.0111	23.4629	18.5588	18.2578	42.2702	54.9981	38.5204	41.4253	33.4454	31.8502	29.0837	57.0005	49.3146	39.0749	55.1027	52.1915	50.9158	52.7868	60.7173	0	0	0	0	2.61202	0	0	4.10731
Zfp451	0.99011	8.01003	0.87886	4.6346	5.0289	3.10938	6.05616	5.77107	5.57824	8.00507	5.09931	6.45591	4.68078	5.28288	5.49805	5.69658	7.45522	6.49712	2.77798	4.28175	9.59969	7.62012	6.66658	10.6727	8.75066	6.22551	8.34602	6.47749	3.72687	4.64689	5.44065	2.6612	8.21344	3.08573	8.16053	0.404924	4.65575	6.28775	2.27165	3.89657	11.1242	18.2633	10.642
Gm15455	1.19824	2.14306	1.59541	1.3052	1.37831	0.940752	0.626555	1.05422	1.78253	1.6038	1.01024	0.964571	1.28657	1.52479	1.2629	1.37881	1.15589	1.10415	1.53852	1.15152	1.71491	1.54246	2.19691	2.00518	1.38959	1.84801	1.24906	1.93115	0.568526	1.70917	1.09739	1.03414	1.13025	1.23671	1.22198	1.13087	0.311582	0.729347	0.379198	0.554785	1.1354	0.837216	0.520367
Bend6	0	0	0	0	0	0	0	0	0	0	0	0	0	0	0	0	0.718259	0	0.749818	0	0	0	0	0	0	0	0.730498	0	0	0	0	0	0	0.223364	0.579926	0	0	0	3.86709	7.90867	3.5217	0	0
Dst	0.0024681	0.00259901	0	0	0.00464562	0.00230333	0	0	0	0.0056248	0.0170992	0	0	0.0381843	0	0.309841	0	0.00868366	0	0.0996178	0.0916322	0	0.0172033	0.0375067	0	0.0676378	0.0940493	0.0552159	0.00245916	0	0.0928715	0.149532	0.00401827	0	0.0701867	0.0293495	0	0	0	0	0.010524	0	0.101288
Ccdc115	32.5004	27.1739	32.5002	31.0127	42.1445	35.5429	42.1163	31.5023	35.2212	28.2932	29.2917	32.248	40.3535	36.9093	42.5455	35.9307	42.5407	43.3836	51.8095	41.3328	50.6183	34.4254	42.7477	40.7745	49.2132	49.286	51.4456	53.7012	55.882	53.4455	62.1603	43.4853	62.2527	59.8813	69.5956	26.0721	32.3808	44.1232	47.2892	25.6791	44.3289	42.0594	37.2796
Imp4	68.4842	74.7758	79.76	71.669	99.7639	74.267	71.2637	88.4101	85.0133	95.302	74.3947	95.4365	98.1641	92.877	85.8683	83.7934	78.194	75.2022	87.5721	76.2464	86.4665	82.0361	113.503	102.426	92.4688	94.8091	92.9754	109.362	126.002	126.175	124.578	139.356	134.753	160.255	151.273	52.5735	82.0019	83.3653	61.1494	66.091	58.7296	51.646	46.5803
Ptpn18	119.322	81.7577	96.7029	123.301	87.3123	54.5551	45.7343	63.6715	50.9752	54.4368	68.0052	79.7472	67.5979	84.7831	80.4857	57.6451	36.6914	43.3675	40.9707	59.3365	53.5443	79.9456	68.5946	88.5655	61.4762	39.4759	57.2706	50.6139	67.2571	49.632	61.4302	26.3998	40.8779	33.4295	34.069	85.358	117.641	85.5365	122.509	106.372	89.2557	122.48	140.43
Prss39	0	0	0	1.62235	0	0	0	0.911354	0.734415	2.15088	1.27583	1.58766	1.30146	0.777014	0.0912513	0	0	0	0	0	0	0	0	0	2.23058	0	0	0	0.550458	0	0.86618	0	0.936925	0.0586965	0.484894	0	0	0	0	0	0	0	0
Arhgef4	0	0.133544	0.972257	0.117603	0.218811	0	0.0161924	0	0.885073	1.03564	0	0.10719	0	0.118909	0.335148	0	0	1.07829	0	1.9728	0	4.75937	1.24173	0.100374	1.64175	1.47441	1.14814	0.0909336	0.716028	1.83809	2.99574	0.164174	0.533378	1.21264	0.400707	2.01073	0.0288544	3.72832	1.68557	0	0	0	1.73481
Fam168b	19.7949	16.1123	18.9745	17.5923	17.45	17.1667	15.5196	15.9044	17.1353	13.2147	14.2122	17.5694	14.5585	19.1535	16.652	11.5203	10.656	7.11157	11.7391	5.982	20.1133	19.572	21.0601	14.1571	15.814	11.8859	17.7061	14.6133	14.7053	17.0541	21.4011	22.6292	14.4318	8.95482	12.1668	16.6059	10.5596	11.6914	6.4162	8.50888	15.3114	7.60495	14.6747
Plekhb2	17.4639	20.7318	20.0751	27.3518	24.2639	20.9869	19.0844	22.6736	18.4263	17.7607	19.8625	19.3411	14.7514	16.7438	24.771	24.5361	13.4748	22.2528	14.078	24.9249	11.5619	18.5328	11.3529	20.1037	21.8603	27.7123	17.11	16.9222	12.5724	14.3664	10.9327	24.197	10.3314	15.6194	15.4773	20.3723	19.9178	17.4293	34.6088	33.8583	27.595	21.0074	15.9984
Hs6st1	3.73272	4.54793	1.62772	2.46026	2.56941	3.08048	4.34854	3.34344	2.8604	2.30248	1.49607	4.39618	4.08004	2.92869	3.89799	2.80908	3.359	3.22899	2.49539	1.75096	2.24973	4.29828	4.13155	1.59685	4.66188	3.45849	3.62663	1.57937	1.30633	4.15826	1.87664	3.54633	3.96775	3.26447	2.07945	0	3.85343	2.87853	2.22951	4.27418	4.86697	5.63535	2.63751
Uggt1	10.2923	9.70754	10.1943	9.92157	14.0692	7.01416	9.90483	7.26303	9.25444	11.6412	6.7271	7.5266	8.47971	7.08596	7.69411	16.5806	12.1946	17.0218	14.9798	15.1936	14.1806	6.63778	9.31225	9.95047	13.1434	11.8078	7.77286	9.04191	6.9063	9.85301	12.4553	10.5606	7.16814	10.6435	9.55549	12.3398	5.91517	11.9621	11.1782	7.07295	15.9291	12.3889	11.9936
Neurl3	49.3464	46.5617	43.2864	56.8823	50.7053	37.3889	41.9727	33.5213	37.0656	34.467	45.004	42.235	38.4977	42.8231	31.2529	6.51834	10.085	8.04802	8.38333	1.12046	33.8246	51.0612	43.2545	43.0086	36.2423	38.0104	42.8532	36.0588	50.0529	42.1347	65.1539	18.5955	41.3271	45.4445	36.7699	149.386	91.8024	77.4681	0	0	3.21964	2.63942	1.51899
Arid5a	3.65379	3.45542	3.81304	1.68016	4.5281	10.3236	20.5581	17.9627	21.9678	24.614	10.3092	10.7708	6.10752	13.8454	9.69604	16.4803	21.2912	21.886	17.0381	20.3895	22.3686	18.1322	24.9467	13.7092	23.6565	50.0533	52.074	52.7019	53.4952	54.3733	57.8484	17.216	62.5677	50.2031	53.6116	23.8592	5.24913	7.012	29.1484	21.5307	41.031	26.8056	27.6075
Kansl3	9.47242	9.83236	8.96534	10.2216	9.97996	3.92637	3.8923	3.4215	6.68453	6.92487	9.3183	6.85019	7.6756	6.31528	5.01076	6.96046	3.48892	3.679	4.60697	3.91017	12.3425	11.9188	14.7117	8.7748	8.25931	6.81923	6.70247	13.7502	4.97647	7.54223	10.5851	11.1798	7.87119	3.71718	7.07443	3.29148	13.8887	3.31788	16.2486	11.2434	1.46874	7.14788	6.22654
Lman2l	7.37347	1.90042	5.67389	9.32422	7.47322	4.45115	8.43373	10.6665	6.8117	5.75806	5.56685	7.1127	3.77422	5.14901	4.72682	5.69814	7.0507	9.16152	6.56537	7.67437	6.60907	0.867467	9.06215	2.7915	5.8689	4.72093	2.73824	4.21491	5.95962	4.44674	5.52969	0.080102	3.86163	4.27311	4.67049	17.6795	2.18215	0	20.9457	36.8487	14.8408	39.2658	16.3996
Cnnm4	9.42704	5.00968	10.2756	11.2382	11.2757	11.9406	12.6027	13.5686	8.60011	6.77624	9.96007	10.4379	11.363	11.2163	12.0225	10.4039	4.33257	8.39105	7.65148	7.0743	9.74974	12.8532	8.85095	10.1784	11.4671	10.1056	7.87658	11.0739	11.3014	6.65941	7.94567	12.5054	11.72	7.64559	7.33135	7.71664	14.4419	6.52904	5.80316	6.8166	1.76162	9.1479	4.45276
Cnnm3	0.542907	0.468797	1.46903	1.00693	0.797079	2.25972	0.831843	1.22518	1.47231	1.44762	2.03111	1.4978	0.559086	0.0610864	1.35587	0.230385	3.62937	0.0955071	1.26869	0.684778	1.79487	1.46138	1.78398	0.371265	1.67846	1.14968	1.00359	0.840865	1.23335	0.944269	1.45726	2.56393	1.06952	0.595276	0.423141	1.1836	0.37058	0	0.649438	0.211147	4.16692	1.86403	3.93619
Ankrd23	10.5098	6.36831	5.87827	13.1765	12.1843	6.19176	12.9545	8.54276	3.16111	3.27832	5.62706	4.0198	0.118556	8.50566	9.63009	8.35708	3.71692	3.71838	9.32291	1.40708	2.88052	7.44631	8.38965	6.58037	6.66028	7.75268	8.44957	8.13384	11.1153	11.5736	1.58336	0	4.61228	4.00488	5.22549	9.30933	27.1724	36.5868	4.97498	5.13786	3.25463	8.78725	9.23664
Ankrd39	20.2346	7.8129	12.1961	9.2929	11.0331	14.0579	14.6898	9.88677	11.24	5.19705	7.71401	8.27461	9.89026	7.13742	9.70835	7.89381	4.87987	14.6906	8.46782	11.3432	7.1263	8.42385	15.3833	11.6837	14.8947	17.724	12.0828	18.9034	9.85666	19.0865	22.681	10.8772	15.5829	15.9703	10.8251	35.5839	5.04242	1.19059	3.36182	7.65102	14.3801	3.25173	15.3779
Cox5b	223.607	164.551	232.327	221.946	198.204	157.309	112.994	148.579	123.431	152.214	190.328	181.502	155.729	203.472	202.32	217.649	205.249	114.569	189.376	183.109	133.408	124.639	143.653	165.939	173.362	115.284	142.304	117.281	156.701	125.518	184.619	69.6933	128.518	98.3285	112.766	61.1409	78.7238	86.3389	128.134	136.25	62.7615	104.286	140.669
Actr1b	32.4517	42.4908	30.2664	39.1862	34.9341	23.4034	31.8013	19.9828	18.5869	19.8583	26.3416	24.4833	26.4618	22.6852	31.4766	30.179	26.5757	25.3132	25.154	12.9589	22.2166	31.2143	30.9662	38.8491	30.2248	28.5894	13.3009	39.2589	26.5003	27.1005	25.2884	20.4656	28.9576	20.564	23.0384	46.5818	7.8424	26.9359	42.5362	37.5947	37.8026	27.7183	40.0479
Zap70	0	0	2.34963	0	3.98709	4.07645	0	0	1.10188	4.46766	0	0	0	0	0	0.883997	0.888425	5.97144	1.26134	0	15.5146	6.35653	10.7165	0.0249923	8.13513	8.48953	21.8675	15.6907	7.44599	19.6797	6.93103	2.41179	12.3167	6.03874	0	2.81618	6.35827	0	0	0	0	0	0
Tmem131	24.0737	18.2381	17.6758	18.8152	18.1715	15.1903	16.4698	14.2377	18.9012	13.4565	15.0317	18.7308	18.6268	16.4366	15.5928	4.33713	4.71769	1.95723	3.202	2.76243	23.8592	22.1829	21.9041	29.1553	21.4044	10.4653	12.2876	13.3724	12.7527	14.3735	18.4052	16.0861	13.1432	13.3807	15.0029	4.21911	12.2465	5.21821	3.44949	1.49061	2.8763	1.50392	1.498
Inpp4a	14.1136	5.10475	9.56449	11.8317	12.6254	9.53498	7.90466	4.90638	6.53654	12.7356	9.15418	6.57289	4.3759	7.98987	9.70012	11.2945	19.8763	14.1094	10.5646	17.3453	9.97634	6.09187	9.51158	12.9653	14.0451	13.6916	14.5339	7.37919	14.4064	15.7479	7.66376	10.0932	12.2838	8.83081	9.41368	10.5917	16.3952	10.2842	52.0989	58.5893	25.9814	61.1997	56.4703
Coa5	49.4764	43.8422	30.3577	31.7633	35.241	44.3853	43.7301	32.2993	39.2884	33.2245	34.1645	34.8766	29.7222	35.2217	43.7633	51.8953	47.3159	41.8336	50.5073	43.8019	36.7242	28.9098	28.619	32.3767	38.5072	51.7697	43.7506	43.288	37.1173	52.2711	49.6687	50.0946	40.3968	45.7146	55.7871	56.6096	45.0967	27.017	77.0682	39.4262	48.1976	67.4086	65.2234
Unc50	49.8884	74.6949	48.1117	67.9641	64.8453	95.6941	97.4163	91.4791	99.2769	129.482	60.1853	92.4663	86.6671	73.0233	91.7162	165.932	173.102	156.872	192.184	209.17	54.6578	47.1418	39.8059	82.9596	56.6133	71.6587	85.3092	78.3728	89.4983	93.3885	71.3901	63.8057	74.9721	113.278	91.1829	87.8442	129.723	146.388	263.844	251.024	205.102	315.988	237.303
Mgat4a	3.47239	3.56237	3.45467	2.926	3.09961	6.76955	5.32663	4.29815	4.58903	5.97688	3.92499	2.5322	2.74221	4.58642	3.47351	11.014	10.8178	15.8937	8.16168	9.53911	3.17731	4.20252	2.34828	3.54519	3.07073	6.13872	8.30083	5.51385	3.78392	3.40633	4.35539	1.76863	6.95745	6.18969	4.7279	9.6058	12.2895	15.8934	16.902	14.1927	25.5209	22.8378	19.7457
4930594C11Rik	0.104108	0.0438521	0.0751206	0.193088	0.0391918	0.621812	0.510447	0.103044	0.0830382	0.0237262	0	0.042238	1.84991	0.146425	0.0619051	0.515418	0.3515	0.36629	0.436663	0	1.12274	0.107782	0.870792	0.0593284	0.0320261	0.0518739	0.607732	0.125412	0.643133	0.0603578	0.156698	0.16173	0.457641	0.238919	0.0877209	0.660269	0	0.0266148	0	0.101224	0.0887833	0	0.284832
2010300C02Rik	0	0	0	0	0	0	0	0	0.301635	0	0	0	0	0	0	0.116289	0	0.277678	0	0.365004	0	0	0	0.0124933	0	0	0	0	0.196592	0	0	0	0.37477	0	0	0	0	0	0	0	0	1.04221	0
Tsga10	0	0	0.258697	0.813584	0.492232	0	0.581642	0	0.538283	0.0576757	0	0.530491	0.289574	0.189835	0.300968	0.0596629	0	0	0	0	1.40191	0.742352	1.0584	0.272416	0.661738	0.336265	0.752341	0	0.285779	0.464622	0.253944	1.12702	0.686711	1.26912	0	0.702204	0.829175	4.16219	0	0	1.51075	0	0.346197
Lipt1	2.47161	1.01001	1.9631	0.75261	1.63175	1.6525	2.60004	3.03056	1.32407	0	3.1521	0	2.75607	1.14145	2.19355	4.30494	4.98203	2.40114	0.773638	3.25708	1.30437	6.39711	1.87338	1.57668	5.10666	3.40049	13.3992	3.84078	3.74913	0.748553	1.89709	7.33538	5.91587	2.21054	6.87713	2.19338	5.69076	0	3.49349	1.43471	11.0108	1.7862	0.252319
Mitd1	66.6051	61.4384	38.7729	49.863	48.6276	45.4321	42.9093	52.9891	52.7717	68.1314	53.9486	49.6141	50.2808	37.0248	49.0322	19.7242	37.7425	27.9173	34.1199	19.5455	49.676	50.1344	32.5801	41.4498	40.634	35.5247	42.1565	33.1334	55.0166	44.5819	31.5553	53.7291	41.491	49.6895	61.7942	52.451	88.6334	88.3583	16.2848	31.0866	8.75697	14.1764	7.98121
Mrpl30	154.325	115.043	186.292	124.56	121.646	132.325	117.72	111.994	84.7543	129.029	146.085	125.039	122.954	162.527	151.133	138.563	176.439	181.964	159.174	148.686	115.945	103.349	107.627	126.865	110.322	86.5542	92.9494	108.504	109.018	105.523	119.536	79.9571	116.166	95.7857	97.4028	123.562	155.035	147.072	117.924	160.624	92.3879	123.146	112.994
Txndc9	23.5395	17.165	18.89	24.3757	21.6605	27.7921	19.3628	22.1624	22.561	22.9833	22.4824	22.5845	23.7027	21.9781	27.7321	17.9417	26.3377	27.9069	21.5758	19.5525	18.6236	23.9374	19.1394	17.9595	20.9637	19.4966	23.8917	18.2035	23.0066	20.5686	17.7215	21.6773	23.2059	22.8191	24.3722	14.5947	19.3051	17.2301	11.9442	19.1133	11.9744	18.4049	15.5372
Eif5b	21.6962	18.4	16.7687	20.6043	23.1332	17.6181	21.2601	20.4623	21.8076	23.2389	23.2512	18.7078	19.3643	24.741	21.9611	31.8837	28.777	30.2984	22.3722	31.1241	23.4775	22.2918	23.0472	21.9973	26.1968	19.8047	25.2494	22.853	23.157	23.2356	18.05	22.5384	21.7341	20.8236	26.4003	8.90915	15.9494	14.4823	29.1159	23.4629	24.5319	27.6242	28.5323
Rev1	14.3207	16.0157	13.4265	9.86033	12.6543	14.4826	15.5905	13.1219	10.2523	10.1223	12.3242	8.06807	13.0994	9.57861	9.73725	3.83147	5.81666	3.59895	4.55654	3.73482	7.80481	12.3551	7.67941	10.6486	6.16919	6.15309	6.50375	4.5398	7.97929	6.00845	3.27509	5.72902	5.1824	9.86699	7.99521	2.50748	3.01337	5.17842	6.17179	1.24321	2.35301	4.91737	3.59031
Aff3	1.12627	1.21616	0.757581	0.725801	0.808454	0.525543	0.409483	0.576276	0.96114	0.641694	1.11313	1.95557	0.308365	0.120818	0.510795	0.691931	1.64351	1.91415	1.14382	0.0240778	1.14746	3.85381	3.31694	0.571122	3.55276	1.12951	2.36798	0.0246383	0.332854	1.05139	0.419014	2.10551	0.442877	1.33859	1.4074	11.1988	16.6916	16.4094	0.190293	0.649618	0.081397	0.882294	2.41551
Chst10	1.50811	0.948991	1.80814	0.102333	1.19432	1.33878	4.53694	1.56552	2.69552	4.904	2.2086	1.79082	4.2893	3.69901	1.85914	1.78855	0.993532	2.23244	1.54281	0.556745	3.96686	10.0123	7.27046	12.647	7.55303	8.31633	7.66441	10.9827	16.1993	7.78381	16.1018	13.1142	9.26741	38.7135	12.533	12.5755	4.19299	15.7743	0	0	2.5095	0	0
Pdcl3	41.4927	43.5874	28.8115	28.9366	31.7402	43.4298	32.3286	33.6471	41.4026	34.7519	46.0473	37.3107	25.6984	33.7191	31.3572	30.9751	34.9662	39.2176	28.408	32.2326	40.6314	24.9191	33.3813	26.9542	34.7807	37.4454	46.2357	26.4443	45.3293	31.4832	33.0653	32.4904	52.4718	57.3169	49.4745	16.1272	24.0533	20.2435	37.2058	29.7507	40.0017	49.5832	40.9375
Rpl31	5.90574	2.69972	6.4829	5.00967	4.78255	4.91334	2.8409	5.5282	3.74285	3.54738	4.91621	5.34001	8.59708	5.4731	5.98894	5.82821	6.33738	6.20134	7.13219	4.61955	6.92018	7.54398	6.42768	7.5659	9.89351	5.70282	6.82964	8.82391	7.84581	7.43176	11.8291	5.83185	9.50325	7.17934	9.54726	3.35717	3.06244	5.03259	1.59729	4.2287	1.36647	2.0152	3.7576
Tbc1d8	0.0129226	0	0	0	0	0.205019	0	0	0.334987	0	0	0.0917505	0	0	0	0.936811	0	0	0.0387155	1.17357	0	0	0	0.736425	0.0993825	0	0	0.255745	0	0	0.210714	0.82308	0.199872	0.0164757	0.340267	0	0	0	0.966146	0.753877	1.26735	4.26623	0
Cnot11	3.82303	7.74634	1.55251	2.58754	2.37023	3.12818	3.5257	2.99489	3.93809	4.21182	3.57753	3.71224	4.46343	7.67045	2.35227	2.43476	3.48691	2.35867	3.85405	3.15376	3.47553	4.29873	3.13924	3.5106	3.38603	5.46192	2.98206	2.52562	7.40174	4.70075	8.52227	7.45896	4.08556	4.80488	4.59908	4.30917	3.71025	0	3.79293	1.057	1.31338	2.71167	3.71784
Rnf149	4.26573	2.45695	0.637708	1.26761	0.332704	0.505869	0.830538	2.9625	3.33663	2.17528	1.68721	1.6733	0.0237941	1.25959	1.2846	6.41732	7.00227	7.46274	3.17733	9.98802	5.29158	4.22923	0.492816	2.35034	3.4256	6.57609	10.9297	5.86059	2.55957	6.11445	6.0895	0	1.07436	0.150238	2.53189	1.49469	0	0.722994	11.5118	1.14573	6.53199	6.74313	12.7347
Creg2	1.43433	0.6875	0	0	0.055858	0.221559	0.0985173	0	0.443812	1.35263	0.251286	0.331098	0.0898832	0.333905	0	3.39314	1.70331	2.73208	1.18543	1.9464	0	0.657137	0	0	0.327123	0.714686	1.47569	0	0	0.272411	0	0.56858	0.217417	0	0.270885	0	0	0	1.52843	1.53887	5.98947	0.653141	4.12722
Map4k4	2.98628	2.3661	2.54626	1.99462	0.975991	0.295719	0.772407	1.169	0.77546	2.07892	0.243925	2.3764	1.37661	1.62062	1.74146	0.984728	0.875338	0.962844	0.143839	1.50182	2.13898	2.56812	2.07482	2.21617	1.15201	0.968858	1.65823	1.55331	0.535776	1.23865	0.192704	1.52152	0.977075	0.367271	0.869757	3.0259	2.39888	3.59622	0.717898	1.07366	1.80152	0.253603	1.05084
Gm16894	3.14229	1.61928	0	2.47999	0	4.67955	0.204878	3.3087	1.66645	0	1.31238	0	2.76749	0	0.861357	0.827493	1.12865	3.29319	3.00451	0	1.18199	2.24955	0.332866	0.635002	0.257086	0	1.68037	4.48716	2.1983	3.1009	4.61222	0.207724	0.380973	0.17048	0.704169	0	0	0	0	6.17548	0	0	0
Il1r2	0	0	0	0	0	2.7484	0	7.22391	0	1.45906	0	0	0	0	0	10.8672	5.04366	16.8188	12.9149	15.289	72.3261	22.683	15.8524	1.49991	4.20151	59.1216	44.2937	44.7314	21.2633	38.5402	18.523	17.8359	5.21165	5.9314	7.23754	0	0	0	3.82922	0	2.5479	0	0
Il1r1	0	0.047989	0	0	0.536115	0	0.349126	0	0.806489	0.0129823	0.197329	0	0.0115024	0	0	0	0.134631	0	0.341327	0.0574806	0	0.688045	1.15714	0.0216418	0.928756	0.936666	0.415666	0.529369	0.204331	1.05683	0	1.99996	0.0556461	0.0145255	0	0	0	0	0	0	0	0	0
Il1rl2	0	0	0	0	0.359912	0	0	0.989964	1.26117	0	0.883155	0	0	0	0	0.416111	1.29118	1.81126	1.05759	0.0742089	2.60038	0.355314	0	0	0	0	0.52471	0	0	0	0	0.137098	0	0	0	0	0	0	0	0	0	0	0
Il18r1	0	0	0	0	0	1.86994	0.671006	0	0.394762	3.2676	0	0	0	0	0	1.46381	0.54688	1.51971	0.934598	1.36202	0.0530302	0	0	0	0.479822	1.71878	5.87556	0.68138	2.09209	2.46942	0.933056	2.18077	0	1.0708	1.30162	0	0	0	0	0	0	0	0
Il18rap	0	0	0	0	0	0	0	0	0	0.60597	0.0266976	0	0	0	0	0	0	0	0	0	0	0	0	0	0	0	2.96184	0.517262	0	0.0335118	0.783018	0	0.527005	0	1.6803	0	0	0	0	0	0	0	0
Mfsd9	0	0	0	0	0	0	0	0	0	0	0	0.646067	0	0.537525	0	0	0	0	0	0	0	0	0	0	0	0	0	0.485445	0	0	0	0	0	0	0	3.35444	0	0	2.63056	1.41559	2.40563	0	1.61822
Mrps9	101.993	78.9665	72.4132	74.9766	88.2278	126.422	90.4011	76.7835	98.6663	85.9106	92.89	83.2356	97.5858	106.265	98.8357	80.0551	66.1967	71.1865	75.4529	58.7396	61.5708	67.347	70.3229	84.5469	88.9158	79.7652	80.6604	75.1339	91.1916	110.33	113.529	121.204	119.324	129.16	99.1209	59.5291	68.8187	83.9682	34.2534	36.7505	51.3673	29.7168	42.5813
Tgfbrap1	1.52265	2.42148	1.66298	1.07583	2.19339	0.328667	0.523737	1.26104	1.22895	1.06228	1.10036	2.32185	1.86147	0.990652	1.0676	1.66664	0.664474	1.7493	0.434456	2.90042	1.50163	1.26004	2.16597	1.50522	1.28253	2.10317	3.04009	1.10518	1.32105	1.54635	0.428742	0.852837	1.74542	1.13573	1.28734	3.01778	0.0141407	2.3435	1.75535	0.956765	0.30917	1.91498	2.12544
AI597479	10.8023	8.50964	3.24774	6.46291	7.33982	3.9024	4.83066	13.3362	12.4411	6.39098	8.50711	6.98464	10.2528	12.766	7.35081	5.42782	9.32807	7.3269	6.36328	8.03697	10.7517	7.95965	15.862	12.4506	8.00135	15.8126	8.9465	15.206	14.1195	8.89871	8.92879	18.0959	11.9003	12.2069	14.0165	7.92575	7.76993	1.18777	7.36084	7.01818	10.1179	9.49539	4.53985
Nck2	4.17565	0.892488	2.53569	1.34188	1.53692	2.87444	1.8212	0.613809	2.0816	3.17996	0.907024	2.39022	1.85745	2.58757	0.839939	3.58193	4.08291	4.87291	5.38799	2.39875	3.52668	1.44458	0.802764	1.41362	0.238464	4.841	4.30726	1.99214	4.13994	3.62533	2.10018	1.60565	1.80054	2.45104	1.67646	1.55684	2.76558	2.00814	9.27292	6.53213	3.26131	6.73345	6.50393
Uxs1	5.94982	1.43483	11.5523	7.07594	4.14625	12.2921	9.29031	5.57434	3.84907	6.93508	4.66751	4.37639	5.91529	4.72709	7.38189	13.893	9.50748	10.3869	5.85107	10.4263	11.8438	5.01562	8.41194	4.91772	11.0377	9.67461	7.62251	11.0989	9.68436	8.03122	12.0772	7.83182	5.06524	2.14254	8.32358	4.5008	1.05407	6.61829	12.4508	9.93605	9.48955	9.79628	12.1155
Tpp2	27.4047	38.3305	34.4669	37.9889	32.1087	34.3383	38.2084	38.1528	30.374	30.6512	43.9963	36.7945	27.0701	34.7606	34.1048	35.1035	29.5368	35.9457	45.3951	42.799	45.5266	29.3598	33.3332	36.0018	26.1336	40.4391	27.3508	28.0397	25.6089	32.1376	47.4512	43.5887	30.4948	38.558	34.4	35.1659	19.8767	27.6955	19.8031	20.2151	18.3093	22.8661	26.0783
Tex30	86.5214	138.29	129.614	152.733	129.611	192.088	123.64	154.713	137.76	139.568	163.471	139.961	168.937	154.153	142.236	145.606	143.688	126.999	173.353	154.545	110.795	116.116	97.7584	114.264	115.503	142.856	138.128	154.241	131.21	146.174	158.576	121.518	156.257	199.115	206.949	62.6419	46.6151	70.2516	86.5655	96.3375	91.0717	78.446	69.7867
Kdelc1	0	0	1.09089	1.23605	0.720133	2.32657	2.45827	1.05053	1.5504	3.40329	0.228009	0.776106	0.598087	2.01353	0	2.9241	7.00036	18.1938	11.5361	10.8344	4.86565	1.95916	0.983129	1.19563	3.53079	1.35287	2.92178	4.77871	4.62362	1.68146	6.59445	3.14428	3.91815	4.12255	11.0229	6.26176	2.05549	3.12351	6.52043	7.91977	2.73647	6.51904	16.3763
Bivm	0	0	0	0	0	0.929463	0	0.779079	0.704697	0	1.03871	0	0.308144	0	0.541273	1.22133	0	1.46947	2.11755	2.10719	0.269796	0	0	1.23583	0	1.56079	0.520956	1.11959	0	1.25727	1.69248	0.873417	0.0392297	0.225285	0.422975	0.795927	2.89472	0	0.800658	0.156187	2.12337	5.37393	0
Ercc5	0	0.497108	4.09012	3.23686	1.00973	4.05845	2.77267	3.18576	3.62267	5.41183	2.97322	1.42193	2.74409	2.01197	3.11893	3.99637	3.96047	5.46087	5.95718	5.08821	2.35202	2.27087	1.13955	2.36411	2.59635	3.27879	2.94592	2.81874	2.83641	1.36844	2.45817	5.11124	2.00294	0.78425	3.82696	0.255165	5.85867	5.22957	11.4794	6.81532	1.34193	10.2639	2.34827
Wdr75	11.1345	15.8416	29.6729	27.5755	27.4894	25.5783	30.9239	21.7154	25.3119	23.0732	16.4577	23.0103	28.8243	34.811	32.2554	37.3167	39.5954	26.1168	38.1615	26.5371	39.8361	39.3344	49.9907	47.3912	52.1554	48.5312	33.2788	50.8327	51.554	67.6729	62.0891	56.3271	57.9414	58.5759	70.7341	20.6749	19.2779	17.18	31.4156	34.5921	37.083	30.1613	30.343
Slc40a1	0	0	0	0	0.52709	0.221739	2.71739	0	0	0	2.37119	0	0	0.883182	0	1.35036	3.09424	1.04495	1.1186	0	0.0150022	0	0	0	0	0	0	2.42413	3.90621	0	0	0	0	0	0	0	0	0	4.3141	3.46527	0	2.46528	0.928654
Slc39a10	1.24879	2.06996	2.5343	2.16601	0.544112	0.776951	0.868118	2.10583	2.82447	1.68652	2.59018	3.54187	0.945595	0.683039	3.05963	1.90137	2.16671	1.68832	2.63278	1.66263	4.14982	5.80593	5.21573	3.33862	6.75833	8.91583	7.05922	7.54161	8.31819	3.58649	3.66932	10.5801	5.06403	8.75684	5.12717	3.0021	6.45619	2.85254	0.69159	0.562128	3.00755	1.93412	0.0790882
Nabp1	7.984	7.64124	8.00337	13.9082	3.95675	7.79055	6.73595	4.94151	8.70585	6.1266	11.7396	4.69482	4.18341	6.28268	5.00789	10.4358	4.91357	5.547	7.87229	7.24047	5.78902	5.63259	7.99033	15.7997	7.60137	15.2581	16.3549	12.1919	11.258	7.26548	10.1157	23.5187	11.6494	9.99884	9.38838	13.5403	18.4878	31.3912	4.33204	10.5142	7.92918	9.96493	6.08304
Stat4	2.46311	7.8218	7.60209	6.78109	9.32679	6.82421	7.68065	3.59977	2.89704	2.89442	3.79955	4.82093	3.90502	4.70926	4.40532	5.27379	3.15106	8.90307	5.59217	8.15526	13.9994	11.0568	10.5195	7.87731	3.84775	5.705	6.97391	8.5107	6.13548	9.06455	8.13397	3.55736	4.40177	4.9804	2.00649	57.7795	51.2003	53.769	9.01577	5.51944	2.87183	18.5503	18.8215
Stat1	48.3991	31.6693	36.0804	63.4854	83.238	70.5259	55.261	57.1378	102.191	101.844	52.4724	38.1404	37.3375	68.7044	76.645	56.1484	70.9111	53.0941	83.8756	126.281	100.733	80.463	90.5961	117.216	132.175	95.0305	83.6126	85.6498	121.622	110.355	86.9158	57.967	83.3926	114.524	121.456	110.973	125.099	173.89	133.776	65.6046	73.7082	166.796	138.16
Gls	6.27497	4.18737	4.13942	4.43358	3.66305	3.53939	5.37662	4.04198	4.75905	4.83673	5.02503	3.87782	4.57161	2.67245	3.15114	9.17137	7.37249	2.92481	7.18467	7.24793	8.26951	5.44014	5.20311	5.2613	5.71556	8.74235	7.88909	5.24771	6.00033	8.82845	8.94698	16.1992	7.20373	9.13343	9.28014	5.81586	8.92203	4.22098	4.88809	4.3952	6.20724	2.15844	4.82126
Nab1	5.7837	1.57901	2.69476	4.20298	4.7005	5.34499	6.08062	3.99495	2.64156	9.3398	4.97295	3.86514	3.9953	5.86705	3.79891	8.21303	15.9875	6.20788	10.4371	9.5277	6.9962	7.11031	8.03808	9.09124	7.49138	9.10057	9.77151	12.5143	6.16717	8.67705	9.99786	6.56791	8.09477	7.97767	7.02974	8.31225	2.92435	5.28887	5.28223	3.72706	7.30717	4.26796	3.8557
Mfsd6	0.667017	1.68575	1.13845	1.16098	0.357336	1.21625	2.16194	0.192982	1.25844	1.23949	1.71812	0.052042	0.538742	1.06803	0.996647	2.10475	2.20008	0.451309	1.41422	1.50144	1.5058	0	0	0.516567	0	1.80239	0.632314	2.1015	1.01224	1.32374	1.36436	0.478247	1.09432	1.0205	0.432327	2.15584	0	0	2.40394	1.14742	1.22518	0.271024	2.45661
Inpp1	36.6687	16.6509	25.6072	26.9878	29.854	33.5267	39.9579	30.533	37.72	36.0359	40.7352	15.1525	20.5346	22.5121	22.4963	49.1126	47.2182	56.0879	41.7536	39.1542	16.6071	23.3502	16.4855	27.1495	20.0436	33.1502	32.3776	18.6417	27.3858	20.7623	13.506	20.5956	11.8978	22.4272	13.5208	20.7642	29.0466	7.2745	45.611	58.1638	77.4882	49.6753	73.4286
Hibch	12.8597	15.7751	13.2385	6.55583	10.17	9.23652	15.5772	17.0265	6.98126	9.12972	9.98991	10.7215	16.7559	10.5585	12.7111	25.0591	23.8686	20.7274	14.4224	27.1751	9.16544	5.28592	11.2631	9.62409	4.97081	14.7609	8.97961	10.8045	13.1821	11.5639	16.5943	9.20421	8.46783	14.5499	13.5798	6.53852	6.57187	6.58364	25.1686	26.6761	8.6126	24.302	30.6241
1700019D03Rik	0	0	1.17871	0	0	0	0	0	0	0	0	0	0	0	0	2.91876	0	0	0	0	0	1.72088	0	0	0	4.96938	0	0	0	0	0	2.24386	1.28779	0	1.44887	0	0	0	0	4.34692	4.39924	0	1.88181
Pms1	5.71742	11.9018	13.1654	13.5535	7.5724	5.61843	5.48241	8.09499	8.75821	7.76623	6.51436	5.0502	9.61423	10.3845	11.839	6.02536	5.52905	3.43037	2.26876	2.43567	9.03698	14.5857	10.6699	16.6866	10.7742	11.2491	9.56261	13.1135	9.94097	10.5369	16.8835	6.67616	14.8257	9.51007	12.6618	5.0654	18.9445	5.97721	1.41542	8.74351	3.22902	8.58348	2.84879
Ormdl1	57.3946	38.8746	38.9587	37.5771	43.1075	51.7651	59.1108	54.1323	46.6587	65.2241	56.2617	44.5985	42.2282	34.3523	54.4167	41.2631	45.8487	31.8701	33.6082	34.4915	28.8972	53.1362	30.5711	39.8737	40.0054	54.1922	43.9386	41.8721	40.6221	56.0291	47.2785	70.0936	36.7045	47.5026	50.5009	39.1079	46.7066	80.2747	43.0576	70.2467	55.1207	45.1389	81.6169
Osgepl1	14.322	15.7696	18.9688	31.9222	25.7282	24.1525	12.4543	18.7268	11.0978	17.2362	25.7925	15.2912	19.863	22.5112	22.9091	17.1044	19.6815	10.4316	27.9279	19.2056	11.5052	9.38643	14.1861	20.3328	13.5266	14.2412	11.6933	15.1341	17.9003	16.4975	16.0731	18.5409	18.1631	24.763	20.6156	14.7404	21.7816	26.7537	11.7722	7.69554	21.8563	19.0235	16.3267
Asnsd1	70.4779	62.2987	69.1756	60.3577	62.9236	57.8857	46.7743	39.2298	56.442	55.0157	55.6365	51.3103	45.9984	58.5117	40.2664	35.6411	37.7185	35.7595	38.5626	30.2035	49.5912	85.1305	55.9832	51.2539	64.2874	32.4609	37.3524	39.9551	37.4344	39.389	40.9406	47.2354	40.4096	51.1208	46.9376	61.0808	95.4187	41.6597	35.2249	31.8778	57.2662	40.5161	46.013
Stk17b	169.098	219.972	158.201	179.548	189.069	152.551	169.377	149.911	172.607	183.016	173.856	148.12	159.628	153.631	132.932	88.9884	100.117	95.7101	97.3059	110.848	151.798	179.813	133.094	148.192	116.629	124.122	112.993	100.299	106.744	100.619	102.57	154.875	100.273	100.512	96.9854	493.189	518.481	573.168	69.7779	75.8858	65.3654	57.8495	66.7892
Hecw2	0.733872	0.0479668	0.310418	0	0.200057	0.0330632	0	0.105199	0	0.0173017	0.496745	0.266941	0.0102197	0	0	0.00894891	0	0	0.0909784	0.0638377	0.290805	0.122262	0.0100794	0.00480706	0.13234	0	0.0984825	0.00435493	0	0	0	0	0	0.00645278	0	0.0601854	0.0138188	0.0517548	0.302716	0.196839	0	0.0445569	0
Gtf3c3	12.4653	7.85984	10.0552	7.89529	7.59947	10.3683	7.75092	15.7767	10.0491	8.83145	10.1394	9.91336	10.6	13.5854	14.586	5.13042	4.41492	11.317	7.49199	8.18644	2.1093	6.22538	5.28429	10.9692	7.78084	15.5516	12.9852	7.26009	12.4583	7.16606	8.14084	13.3744	10.7845	15.7954	9.61054	10.3286	0	7.61297	13.4156	1.02083	7.73271	14.0327	4.56987
Pgap1	1.06821	0.376861	1.57972	0.593356	1.49013	1.56367	0.980369	1.81404	0.394655	0.123576	2.06618	1.11097	0.739058	0.922797	0.29556	1.67783	1.00692	1.57393	1.16966	0.642901	1.64887	1.76834	1.18246	1.66349	0.583819	1.18204	0.650651	0.368593	0.837428	0.51871	0.476089	0.286403	0.688594	0.366405	1.10795	14.2825	9.29012	22.0338	0.56756	0	0.393058	0.214816	1.63188
Ankrd44	12.2668	10.3891	8.51087	12.4412	15.4135	4.27226	12.8833	10.3475	10.0134	5.88718	10.7769	12.66	12.8941	12.0757	9.23111	5.84774	7.39693	5.34147	5.82191	11.0769	8.37417	12.5257	10.596	6.94794	9.59197	7.73916	8.50633	4.40531	2.7647	7.96221	4.48813	7.01006	5.21722	3.93075	5.67769	37.3659	30.878	24.9348	9.35976	6.90367	6.85193	8.22489	10.2243
Sf3b1	128.357	159.382	136.214	157.929	182.261	126.498	158.962	135.831	145.037	134.057	150.661	142.276	160.414	147.481	148.272	127.705	137.757	116.675	104.236	156.698	153.695	158.407	150.49	159.841	166.801	144.725	134.417	134.977	133.718	147.995	121.994	138.024	133.127	133.277	150.298	162.189	126.289	219.746	84.4675	78.2427	89.2895	118.849	105.203
Coq10b	13.9685	13.594	9.46415	18.4175	17.0091	20.4189	8.7994	18.5108	15.1149	25.3844	10.0521	11.7507	9.49094	11.1732	13.5153	33.8285	28.0512	33.8317	20.3295	35.488	12.4355	11.9085	18.7213	10.6577	13.1355	9.48352	20.9596	13.7567	17.7767	14.6328	17.3545	13.8324	10.0776	10.5505	12.6553	16.1384	52.7345	21.3244	42.7305	31.701	18.4895	20.8356	17.6594
Hspd1	35.8399	39.8909	46.7917	35.6312	44.8886	49.1724	40.3846	44.2143	38.4309	43.082	49.7059	49.9245	57.8651	55.1474	61.8714	52.2793	49.7064	39.1621	58.367	37.6661	100.002	71.8795	91.1418	94.5513	102.458	107.062	73.6515	107.353	84.925	100.577	110.147	90.9095	122.928	135.452	125.888	30.3726	22.365	26.4116	15.3256	14.5893	11.223	14.1844	13.6282
Hspe1	55.4215	50.1812	106.443	54.8582	70.0844	95.0788	44.6329	66.0185	58.6075	62.8975	82.7095	75.6075	80.9902	89.2942	75.7254	127.312	109.321	75.4218	122.18	80.6442	143.209	99.4957	141.089	152.808	151.419	137.144	146.853	161.251	164.621	141.711	191.494	69.0397	169.274	133.797	123.589	47.0748	39.8692	56.9022	37.9731	31.9541	14.9689	29.2616	38.3161
Mob4	34.0811	52.6043	39.0334	44.0099	31.1197	48.7604	51.1774	49.2633	45.92	51.3026	51.072	40.4563	39.3066	52.873	41.4603	59.6503	45.6093	44.1002	45.3667	44.4978	31.4903	36.8987	22.2739	31.6373	21.9799	36.5878	35.087	33.7093	36.1623	33.7749	36.1536	27.6233	30.2386	31.9872	38.3971	61.1497	46.2494	63.9571	75.2727	75.7868	53.4896	65.0471	37.3474
Rftn2	1.06113	5.34059	1.02747	0	1.23365	2.35923	2.82136	1.76078	2.55157	1.44032	0.432448	1.17126	1.85907	2.96295	0	1.18644	1.2118	0.603939	0	1.10223	0.482797	0.0269261	0.0155386	0.44464	1.20011	0.933053	2.03695	0.738502	1.49264	0.610679	0.117439	0.921194	1.33382	1.3131	1.21624	13.3917	0.170426	10.3722	0.622231	4.47591	3.85927	5.63257	1.60102
Mars2	5.85179	2.43134	10.3407	5.86963	0.78676	5.29397	4.1781	2.00947	7.28303	4.33201	3.79217	6.9448	4.40088	5.54289	7.18016	5.31418	9.10589	8.15846	2.56416	5.32234	3.73004	8.36283	6.4017	5.91716	9.00075	11.0581	9.34363	7.94673	8.86491	4.3562	7.43973	10.2038	9.62444	5.12611	7.08577	18.6591	7.49959	14.451	6.34926	4.93493	3.56458	10.3385	7.35158
Plcl1	0	0	0.473587	0	0	0	0	0	0	0	0	0	0	0	0	0	0	0	0	0	0	0	0	0	0	0	0.652749	0	0	0	0	0	0	0	0	0	0	0	0	0.25526	0	0	0
Satb2	0	0.811358	0.039152	0.0201271	0.7762	0	0.648469	0.0537054	0.367868	0	0	0.36323	0	0.457888	0.0215095	0	0.238157	0.229087	0	0	0	0	0	0	0	0	0	0	0	0	0	0.0168584	0	0	0.262885	0	0	0	0	0	0	0	0
4930558J18Rik	3.15891	5.82867	4.36204	5.39217	7.0509	0	1.82039	2.4349	1.75591	1.56088	3.77665	2.09821	4.23354	0.51113	5.5686	0.840282	0.0471921	0.295067	2.17754	0.352601	3.03948	2.74945	1.83719	2.15065	0	0.835746	3.21841	0.841889	1.47625	0.891395	0.841528	7.03527	0.659939	0.997955	1.11885	0.554046	0	0	0	0	0	0	0
1700066M21Rik	4.61655	1.18522	11.8035	2.90127	6.42742	6.28451	9.38261	3.37983	9.12951	5.17361	5.30862	3.17326	5.77799	5.09783	5.57719	0.910718	3.28484	3.38949	0.857291	4.76423	6.00328	3.93353	2.6024	5.30881	5.97112	2.99418	1.0672	1.24751	3.07923	3.70507	2.27313	6.25305	0.838578	2.69973	2.51155	4.80168	3.93247	0	5.32465	2.87497	0	2.26725	6.00213
Tyw5	25.38	26.6005	15.0697	21.7653	13.3657	22.0522	12.4647	12.0878	11.4227	23.6622	14.8826	26.267	22.1297	19.6385	13.4436	9.56593	10.6777	11.4069	18.3538	19.669	18.356	18.4301	16.5576	17.1157	17.5607	19.2268	13.8364	16.0536	24.4557	11.9352	16.5157	25.0902	30.181	25.562	16.8851	12.2205	9.44945	24.4582	10.7069	14.6978	16.4535	7.35449	7.89066
Kctd18	9.23525	7.09491	4.86535	4.6325	3.20009	5.21042	3.98781	3.44861	5.29445	2.27214	5.138	5.40741	4.21699	3.69008	2.99537	3.78542	3.15353	7.68015	1.13189	0.953067	4.39725	1.68408	3.5739	3.36907	1.24293	5.56904	3.57364	5.45421	7.19415	6.63196	4.42287	7.01039	4.95497	1.41829	7.75947	4.65909	1.83385	12.556	6.17233	6.53048	0.89498	3.88042	6.17319
Aox4	0	0	0	0	0	0	0	0	0	0	0	0	0	0	0	0	0	0	0	0	0	0	0	0	0	0	0	0	0	0	0	0.806538	0.112702	0	0	0	0	0	0.287525	1.57048	0	0	2.05174
Bzw1	172.414	204.801	206.336	234.265	237.938	261.586	211.138	228.352	245.95	251.68	240.982	233.512	249.076	257.874	255.472	190.86	214.391	176.214	184.233	203.142	249.85	218.696	209.325	250.223	259.915	255.179	201.301	217.646	234.272	225.627	263.218	184.455	264.898	294.918	297.653	121.516	124.28	140.021	136.246	93.712	145.74	121.395	103.871
Clk1	144.969	96.9473	118.072	150.113	126.872	136.886	124.439	173.256	160.41	144.406	119.582	102.894	143.399	123.215	117.086	100.869	109.413	112.677	102.403	123.151	114.42	115.327	127.317	131.233	100.575	107.323	107.204	107.812	110.351	102.905	88.3073	88.4208	112.93	108.306	104.811	283.968	282.051	301.985	152.494	135.011	136.953	194.611	148.912
Ppil3	29.1744	40.1349	36.9793	35.7685	30.8023	34.1896	31.4095	18.949	40.4559	36.9738	27.6325	41.6204	33.6829	32.9649	36.9348	30.0547	43.0128	27.3022	27.5184	33.4691	41.7792	41.5353	34.0266	33.5256	41.4906	39.3229	32.8982	31.1899	42.5688	29.9926	42.8614	43.1353	47.1834	44.5097	49.6686	31.6658	10.9059	30.679	26.8374	35.415	23.5594	24.6308	25.7559
Nif3l1	13.837	14.1694	10.4904	16.1154	21.6101	28.9786	21.681	13.1294	20.0962	18.1882	19.3426	18.6207	25.6849	25.2843	23.2689	23.0691	20.7379	24.6292	28.9695	15.4602	25.2334	17.2017	17.8194	25.767	20.4659	26.5671	19.7649	25.4528	26.5153	30.3989	36.5561	24.0767	31.1753	40.631	40.8236	9.50117	23.4635	21.9344	10.3179	23.0407	15.2148	22.4208	8.38368
Orc2	25.4842	27.0055	36.7014	25.1564	21.2703	26.6092	27.0885	26.1964	24.6855	29.7551	38.5776	25.9462	33.6982	31.8551	29.4226	23.6976	17.4858	21.5655	28.4741	20.7654	37.0944	23.0982	26.6912	28.3203	37.1411	30.9825	16.6782	29.0664	31.3787	32.057	43.4816	34.7595	34.96	44.3005	49.0671	9.25867	13.7445	16.2873	19.5106	19.1866	10.5093	20.2088	10.7978
Fam126b	3.23268	0.180628	3.20135	2.16577	1.11761	2.61668	1.09171	1.07743	1.09847	0.909633	1.08934	0.629004	1.47201	2.27333	2.1576	2.65961	2.01584	2.64613	1.14638	3.37845	0.688152	0.614713	2.64741	1.73569	2.21721	1.83263	1.25698	1.5327	1.20951	2.07499	2.57351	2.19325	0.810943	0.849537	1.35497	4.10566	5.30479	1.57694	2.00584	1.764	4.66973	4.64643	1.12811
Ndufb3	172.522	137.844	229.229	193.785	156.886	139.169	75.1713	164.462	109.762	134.049	160.487	135.396	131.179	180.468	161.786	182.454	162.914	139.798	133.739	152.868	89.5006	102.143	120.682	132.931	150.259	117.93	125.538	95.3775	126.237	99.5526	130.242	48.2419	110.772	82.0716	80.4056	89.5417	101.863	85.5902	168.217	119.516	94.7127	159.951	159.303
Gm20257	5.08672	3.61405	2.92969	2.61433	0.461425	3.77484	6.1506	1.63781	2.99406	9.49759	1.48608	1.98916	0.928121	5.25799	5.52704	18.9634	18.6227	26.4141	20.197	14.0688	1.95029	1.2161	4.75998	5.12235	7.82397	3.58808	7.3042	8.06826	8.24363	6.3956	2.69046	6.09323	4.58981	10.1578	2.19466	17.2479	25.769	23.7362	23.2153	25.6228	17.5086	22.1211	20.54
Cflar	3.39247	3.61881	2.74857	3.88142	2.08705	1.01421	2.70586	1.42452	4.30482	1.6651	3.62046	2.2865	1.97942	2.76782	2.10311	3.67433	4.99563	6.49758	4.70784	4.7606	3.94651	3.3893	5.59353	4.38683	3.83445	7.34503	4.81039	5.54117	3.8777	2.98003	4.25515	3.09136	3.0844	5.91678	4.76412	11.0896	5.67383	8.729	10.3942	7.06818	2.09781	7.82207	6.78035
Casp8	36.7275	44.7445	39.9829	40.5338	52.0038	48.5219	40.1957	42.3632	57.7487	53.3848	39.5941	32.9361	47.8209	41.4294	42.7037	47.7733	57.015	48.0762	56.5641	62.01	48.6624	40.5794	28.8581	45.0659	50.7563	39.4721	50.7958	39.7785	50.899	48.1133	33.8637	31.9294	42.8456	52.8042	47.168	45.648	68.3846	63.6598	28.3135	51.416	37.6982	58.466	29.953
Trak2	5.36864	10.7453	4.35307	4.63759	4.60272	4.80434	6.28206	2.42942	7.53402	5.17479	7.44101	5.45465	6.06991	4.49946	3.63509	6.06286	8.45783	8.42557	6.25189	9.53121	3.44551	4.36211	3.22214	4.75855	3.85307	4.7523	5.42598	5.14154	3.46233	2.85137	2.72121	2.79908	3.86143	4.4069	3.88261	10.7495	7.1785	2.0446	5.3609	8.26783	15.0914	8.29541	5.3446
Stradb	12.057	15.4079	14.4924	17.1274	16.1005	22.1114	36.6251	24.7497	20.2655	14.3314	16.3519	15.9959	12.9727	14.9033	16.6844	30.2924	20.145	31.2276	23.4386	14.1772	7.65974	20.6547	11.7839	12.4392	10.7767	13.9088	22.4814	10.1828	17.983	12.8823	7.11122	11.5767	10.8629	11.0477	11.682	12.267	41.0313	26.0446	30.9731	48.264	15.4127	38.7965	42.5039
Tmem237	3.22888	3.98215	1.36432	2.75151	2.32701	1.71027	3.09763	4.03085	4.9594	1.72364	1.61225	2.33086	2.49633	4.45949	2.88284	1.38871	3.78121	5.47549	2.17873	4.69638	3.67706	2.00771	3.99723	3.84035	0.335567	2.93507	6.01401	1.02622	6.98507	1.0962	3.39321	1.35568	2.72317	2.11397	1.74635	2.88261	9.33218	5.912	8.26428	5.93946	2.60474	6.0181	5.37202
Als2	2.0662	1.3846	1.90045	0.939107	2.99756	3.27729	2.07719	1.42267	1.18066	1.01436	2.92331	3.35479	0.783301	3.49184	3.69069	3.50893	3.04688	3.76412	4.1105	3.25509	5.32053	2.69856	4.41572	1.86161	3.87521	5.14762	4.05889	1.61625	2.8643	5.42133	4.61984	3.121	4.0487	5.13325	3.95674	3.26956	1.46053	1.4719	3.90772	8.21846	9.57637	5.46421	5.97695
Sumo1	131.535	121.757	148.362	132.136	140.055	181.223	163.198	149.117	141.357	153.596	132.201	140.166	154.344	169.129	162.969	117.538	145.457	117.109	118.25	116.48	121.615	116.943	114.475	123.719	123.343	103.273	130.491	120.37	151.851	132.207	130.814	134.734	154.694	183.05	175.385	79.817	125.426	115.085	97.6582	112.696	92.605	115.134	107.212
Nop58	37.8262	100.606	68.3399	52.9267	92.2911	75.0182	71.2793	52.8122	64.5732	59.7753	92.7514	82.8282	112.166	95.787	49.3118	87.1574	76.5983	90.035	96.9747	66.7148	127.154	131.389	157.426	169.074	160.233	165.297	125.144	176.877	166.84	137.169	185.12	138.676	187.778	215.891	190.548	68.2371	47.3195	47.0518	35.3053	34.2945	21.4147	16.2288	32.564
Fam117b	4.4054	3.99506	1.78573	4.34487	2.4096	2.49581	6.39262	2.58545	2.8834	2.92929	4.46445	4.96247	4.16517	4.38826	4.54057	4.27042	3.11478	3.30054	3.01233	0.784463	5.94672	2.31622	3.35452	4.55832	1.80163	1.38161	5.80724	2.12277	2.92286	3.14002	2.97736	2.68918	2.53143	3.91186	2.57654	4.19096	5.49054	12.1897	1.39496	2.46923	8.79563	4.97343	2.62327
Ica1l	0	0	0	0	0	0.0146669	0	0	0	0	0	0	0	0	0	0.444611	0.132655	0	0	0	0	0.135589	0	0	0	0.0783083	0.535165	0.0270459	0	0	0.0197125	0	0	0.300558	0	0	0	0	0	0	0	0	0
Wdr12	11.996	12.1313	17.5479	8.31973	10.8581	16.7294	14.9568	13.5048	12.0281	16.1091	13.8124	18.0271	19.2477	14.53	9.31214	16.4038	13.9119	11.8668	14.5082	17.9598	30.7609	17.7379	23.924	21.5448	26.7492	26.4151	19.9203	30.9662	26.1569	31.351	31.926	36.3475	32.7677	40.5107	38.8528	18.6228	10.6239	9.53468	5.08143	4.79104	2.82563	9.87279	5.57853
Carf	0	1.46144	0.635814	0	0	1.02792	1.1476	0	2.17437	0.527143	0.0763095	0.446873	0	3.16027	1.89935	0.701108	0	0.116259	0	0	1.63573	0.551157	0.153548	0.0418458	0.762372	0.356733	2.42901	0	0.109746	0.57472	0	0	1.04009	0.758321	0	1.0915	0.81198	1.68948	0	0	0	0	0
Nbeal1	1.81926	1.45178	0.957186	1.24774	0.972011	1.0346	0.337546	0.182881	0.61406	0.259131	1.10504	0.422869	0.30134	0.459771	0.699586	0.42722	0.543856	0.558404	0.780658	1.42221	1.44484	1.29979	1.17466	1.40843	0.903596	0.702288	1.01022	1.10882	1.31702	0.920147	1.59851	0.846386	0.744334	0.567787	0.50897	2.22535	4.17167	1.08399	0.0708412	0.253352	0.242416	0.333669	1.19897
Cyp20a1	25.1085	32.1952	21.4403	38.7008	29.9966	21.221	32.0887	13.6553	19.966	30.0918	21.7111	23.9166	15.0478	23.3278	25.9061	29.6645	33.9998	41.8845	24.6166	18.4138	11.6887	25.8496	22.8327	17.6045	9.05243	17.2333	18.8388	24.1368	17.4019	19.2763	13.7574	16.6234	23.9548	12.4735	29.3032	15.1486	16.3822	28.968	40.9538	47.005	47.4204	68.4672	56.7231
Abi2	2.09328	3.34691	0.545628	4.91532	3.50634	5.79788	3.24411	3.83014	5.82074	1.89292	3.60343	4.02235	1.73531	3.90299	2.4171	4.29545	3.82555	4.12165	1.72606	3.85143	4.609	0.869846	3.76719	3.42914	3.43386	7.36811	4.26625	6.60155	3.09028	4.27266	4.88985	4.29606	3.98647	5.10506	4.22742	0	0	0	1.34008	0.980299	0.32755	1.35255	1.57626
Raph1	0.755031	0.298155	0.312127	0.0933568	0.627684	0.869041	1.0701	0.678813	2.09524	0.494706	0.711987	1.49972	0.101638	0.946885	0.0623555	1.03463	2.21994	2.68968	2.26204	1.1428	0.773099	0.542833	0.388442	0.770904	0.309687	0.219456	0.601951	0.741708	0.263304	0.866356	0.134163	0	0.496824	0.433184	0.576543	0	0	0	3.01062	1.13176	4.56089	2.43725	0.473393
Cd28	0	0	1.47416	0	1.5632	1.5873	1.11978	0.526082	2.31844	0.136273	0	0.22912	0	1.53249	0	23.3303	25.5723	31.3702	31.171	20.5815	2.10253	1.05469	1.23052	0	2.02338	0.397255	7.77833	6.78011	1.77412	1.4252	1.75002	2.64223	0.58411	1.91437	0.68577	0	0	0	97.027	124.675	101.193	91.6549	124.696
Ctla4	0	0	1.3397	0.33058	3.1872	10.1191	4.27856	8.85033	5.18317	3.55433	0	0.421834	4.64878	0	1.67811	19.3294	31.3935	22.5238	21.2709	33.7226	6.93256	8.76521	9.99818	6.23552	1.96477	34.8585	71.9904	24.1298	14.1484	62.1311	5.88721	5.49171	3.77247	4.09046	8.38527	0	0	0	12.8817	3.1772	15.9603	27.3296	24.3826
Icos	0	0	2.84527	0	0.729775	4.65442	0.0405035	0	2.72346	1.04425	0	0	0	0.371797	0	0	3.24282	1.95315	0.105596	0.0444569	1.58899	1.26196	2.01806	0	0	3.27096	15.6742	11.1	1.72082	12.2352	2.12205	1.58789	5.00677	1.7301	0.482599	0	0	0	0	0	0	0	0
Pard3b	0	0	0	0	0	0	0	0	0.109042	0	0.0236785	0.048532	0	0	0.027097	0.0362584	0.0923148	0	0	0	0	0.2182	0	0.240214	0	0.204355	0	0.141159	0.0953506	0.049537	0.0171474	0	0	0.00871495	0	0	0	0	0	0	0	0	0
Nrp2	0	0	0	0	0.00664698	0	0.0108215	0	0	0	0	0.00716362	0	0	0	0.0749276	0.214613	0.559108	0	0	0	0	0	0	0.00543165	0	0.314942	0	0.0281487	0	0	0.142634	0.224225	0.027014	0	0	0	0.713195	1.86573	1.27041	0.783003	4.41463	2.60862
Ino80d	2.62882	2.37535	1.80891	1.90308	1.36872	1.76877	2.08541	1.60315	1.29781	1.10159	1.59117	1.45361	1.74228	2.00373	2.01698	0.892143	0.543995	0.865244	0.736771	0.663157	0.929519	1.78148	1.57482	1.32493	1.59129	0.866201	2.10386	1.84243	0.794242	1.42576	1.11683	1.82456	1.44276	1.30281	0.718993	4.874	5.28479	1.27906	0.655138	2.10251	1.06669	1.66109	1.24705
Ndufs1	50.7786	60.2411	59.4994	65.3181	63.4118	74.7685	63.1793	68.8622	63.7188	70.0778	92.5774	78.9554	80.313	68.6344	78.0977	74.3983	65.4742	64.9193	54.5461	71.9334	63.2848	60.8355	61.2764	68.1459	65.9101	68.0385	63.8914	61.5678	73.7539	67.9175	50.5154	86.4951	66.1917	75.0848	86.3022	38.4534	40.7741	70.9689	56.0694	56.7843	43.7886	31.1425	44.6377
Eef1b2	279.844	338.281	294.617	251.476	237.76	346.822	282.002	307.356	302.887	286.859	328.716	356.622	334.276	295.548	315.658	348.777	353.938	302.216	313.666	300.719	315.682	293.561	321.709	272.726	273.642	330.407	338.503	338.872	347.223	282.978	460.365	335.8	386.688	331.287	350.223	187.151	244.858	144.068	206.19	183.077	163.867	161.979	158.729
Snora41	0	9.08766	1.83148	2.82456	0	0	14.0006	1.00491	6.07355	13.3045	4.68932	3.60425	3.58764	9.99574	8.55259	3.59034	11.1407	5.3582	4.56261	7.68358	1.34622	7.44541	1.51645	4.82152	13.6642	16.4413	11.5242	12.2305	3.54063	2.20733	7.64078	33.1218	5.37215	15.5333	11.2281	16.0977	13.1673	0	5.06044	4.93578	0	0	0
Fastkd2	5.6916	16.19	18.6294	19.6518	12.1954	24.2866	15.4532	13.4813	19.2724	7.58691	19.1993	15.939	18.8291	18.0491	17.1702	15.7599	16.7692	15.6171	20.2691	14.3127	25.0769	19.3637	17.4656	25.0912	23.6753	23.6553	21.8103	20.4057	31.6542	30.7149	31.0926	14.6252	30.8881	31.6504	26.3161	4.57598	2.07689	13.2005	10.3482	9.04919	11.7529	8.03602	9.30393
Klf7	1.33104	0.271285	4.06634	1.75196	2.14169	0.520916	3.38807	1.65742	1.88359	1.36994	1.38819	0.13065	2.34087	0.362335	0.510625	3.18857	0.144967	3.47454	1.67227	1.08314	2.20137	2.00035	3.59136	1.9167	2.3775	1.60456	0.974726	0.92363	2.35297	2.42707	0.323132	0.80042	2.16705	0.821136	0.904457	6.80779	26.4944	13.7207	4.49417	3.54852	10.9849	12.285	11.4535
Creb1	7.21386	5.17194	8.11634	10.3221	10.078	7.05651	6.55985	7.76045	8.42166	9.22153	8.35332	6.79181	7.3107	7.86584	7.16948	8.76842	5.31282	6.3033	5.00003	4.03826	8.80953	11.7775	10.4255	10.5136	10.3623	13.755	8.51079	10.2985	11.3348	11.1864	11.7397	16.4131	8.85018	9.08444	13.6749	18.8201	10.0434	4.91088	3.49712	4.80185	7.40678	2.63869	4.51948
Mettl21a	2.36684	9.81091	5.4534	2.8733	0.769504	7.10843	4.23638	5.13254	4.59085	2.13309	4.29818	4.56123	4.84433	3.29862	4.49934	13.3156	9.84365	8.97087	10.0562	17.3149	6.638	8.61343	4.04938	3.67854	6.9169	10.9355	15.2469	8.38692	12.9705	6.6427	11.1461	10.6629	14.3978	20.0259	10.9912	2.72925	2.67303	0	19.6258	16.9457	11.0097	18.1848	16.6303
2810408I11Rik	7.4822	17.4526	25.5431	6.71477	13.4778	34.8385	15.1624	14.0948	21.9786	17.2353	18.6726	17.463	20.1443	16.9733	25.1159	57.8973	54.3272	30.288	40.0119	20.4985	19.1309	15.1316	17.4644	14.4423	20.6039	16.8368	14.2852	23.3987	18.277	21.9227	16.2469	9.12382	29.0788	17.0274	17.8796	0	0	0	0	4.69349	0	0	4.9526
Ccnyl1	0	0	0	0.0727465	0.682909	0	0	1.02879	0.547485	0	0.294385	0	0.376199	0.799903	0.485894	0	0.264857	0.414001	0	0.791562	0.762779	0	0	1.1176	0.241318	0.635167	0.477009	0.860614	0.351728	0.795897	0	0.792119	0.526831	0.800119	0	1.98229	0	0	0.879738	0	0	0	0
Fzd5	0.854562	0.43684	1.02521	0.246206	0.171783	0.0851714	0.0254245	0	0.115808	0.293078	0.0191601	0.0252457	0.284799	0.396748	0.197337	0.102689	0.378165	0.131359	0	0.313944	0.388704	0.322108	0.107399	0.0551609	0	0.454741	0	0.171335	0	0.541138	0.0104065	0.347999	0.337694	0.222137	0.690339	0.279539	0.101938	0	0.124059	0.968025	0.707544	1.0591	0.453985
Plekhm3	5.13203	2.58219	1.71014	3.13136	2.66087	3.54518	4.3782	2.73874	1.90375	1.77882	1.79478	2.42599	1.69781	1.8846	1.87905	2.44031	3.01983	2.82867	2.87033	2.70418	7.30231	8.23101	5.08354	5.28796	4.71971	6.90193	5.05171	4.43318	3.14417	3.7289	4.35301	1.46753	3.82319	3.63031	2.12401	14.3407	9.45731	6.14028	5.94404	3.09423	1.48553	4.63013	4.1701
Idh1	21.176	36.1248	16.341	13.4408	14.615	14.9755	16.0968	9.54829	10.6268	21.8511	24.3701	27.7789	18.7665	9.39832	23.7145	13.9368	12.8297	13.742	14.4508	13.2955	5.84446	13.8239	13.4014	10.8832	11.2914	2.90163	5.15064	2.59144	6.1657	4.94492	5.78439	5.00761	5.114	5.15971	7.21147	9.8861	23.2235	17.1429	26.2695	17.6154	23.6772	19.5748	11.5872
Pikfyve	1.53411	2.79624	3.03862	3.25178	3.0363	2.95377	1.92106	1.83625	2.21555	3.54851	2.25987	2.51239	2.69634	1.2903	4.17722	3.37039	1.66918	2.25944	1.51168	2.72572	3.56372	2.58553	3.29371	2.80282	2.90056	2.97126	2.14463	2.53043	1.85864	2.46732	3.0941	5.45528	1.24883	0.714788	2.1365	2.52533	4.05644	8.39753	8.40852	4.78208	4.36821	7.49324	8.95918
Map2	0.831355	0.426783	0.496773	0.212013	0.733516	0.882537	0.99516	1.10058	0.466244	0.793389	1.27194	0.189727	0.482623	0.833108	0.339861	0.275617	0	0	0	0	0.165351	0.089656	0	0.296104	0.543457	0	0.117956	0.438148	0.403818	0.873602	0.299794	0	0.0592164	0.808204	0.536317	0	0	0	0.103592	0.252601	0.0443112	0	1.77698
Rpe	21.8548	30.7543	31.5158	34.0615	33.9521	45.2292	34.1712	43.6732	30.0533	39.9154	40.2205	35.8831	35.4095	32.2106	35.1041	36.0201	40.3186	30.4273	32.4113	39.8908	30.0582	31.6699	30.9055	35.3001	35.0747	44.2051	31.7954	38.2296	45.1162	40.2121	40.8997	46.1492	39.1681	42.6579	46.6572	31.643	27.8108	28.5767	46.5291	21.1009	25.2968	36.1955	37.4454
Kansl1l	0.0723069	1.56092	0.586959	0.156458	1.23625	0.719786	1.98497	0.96617	0.660839	0.810206	0.598356	0.733398	1.53304	0.847478	0.609102	0.916252	1.99373	0.975208	1.5525	1.55044	0.617864	1.7883	0.695997	0.972914	2.86383	1.74137	1.27996	0.746603	1.23678	1.08295	0.55928	2.24656	2.11899	0.338023	1.28197	6.97427	5.84042	1.07829	4.4449	2.10911	3.28871	2.54626	0.494567
Acadl	58.8359	51.1964	75.5639	61.6067	67.8991	71.562	78.0114	72.7497	60.5102	64.9295	72.3911	69.3536	65.7339	68.9175	76.7819	97.4699	88.2382	101.172	86.1056	116.702	70.5428	59.4491	49.7012	55.4901	56.4584	65.5505	83.1325	70.2628	68.4227	53.5221	59.9466	50.3665	63.8359	53.4628	75.4601	45.8146	94.5922	53.2613	80.2851	76.8759	71.069	73.3662	59.216
Lancl1	0.69438	2.58632	6.83131	6.58241	6.29301	4.05616	12.5307	11.0984	8.62825	7.98573	3.51896	8.07335	4.76456	5.49803	5.39058	9.64022	7.2721	9.79494	6.16394	9.69906	4.41034	7.59936	5.429	4.57996	5.44897	6.51933	6.1198	5.72035	7.7899	6.91459	4.83865	3.5957	7.25411	7.95133	9.60237	13.074	18.2392	20.4636	22.5604	21.2545	28.9504	13.6978	16.1833
Ikzf2	0	0	0.0219677	0	0	0.39777	0.00466471	0	0.370316	0.0901979	0	0.0185276	0	0.0342553	0	0	0.0925108	0.0321344	0	0	2.42208	0.777469	0.0485042	0	0	0.447503	4.67009	2.90777	0.0667354	1.86213	0.496422	0.860771	0.431226	0.0621045	0.160327	0.0120677	0	0	0	0	0	0	0
Bard1	5.83322	4.86753	2.26977	4.04242	2.85392	5.5126	3.59766	2.91807	6.42472	3.79141	3.02733	4.17576	2.42375	3.22838	3.95484	2.73674	2.0619	1.87081	1.6719	1.54057	4.79338	1.73506	2.43241	3.18019	5.66024	3.00358	1.92931	2.38277	3.25226	2.68597	3.32811	4.59634	1.01141	3.54403	4.95718	0.208682	0	0.269176	0.419846	0	0	0	0
Atic	4.61369	7.07939	10.4232	6.6011	6.45112	9.00095	5.97508	7.39345	8.8056	9.53824	11.1367	9.80486	7.8521	13.0707	8.73101	5.28306	5.71164	5.64277	5.85806	1.9952	16.5853	13.0975	13.6072	12.5827	12.0808	14.3679	10.9725	15.388	15.1701	12.1641	23.5335	13.652	14.6295	20.6719	14.2541	4.52845	2.48939	2.75209	4.05165	0.640839	0.655759	3.77161	0.601082
Mreg	2.43904	2.54418	1.6188	3.03001	1.23435	2.70569	2.62655	4.71437	2.43177	3.40856	2.44435	2.59057	0.627236	3.59225	1.82429	2.9293	4.50591	4.41215	4.68767	1.50918	5.00363	2.34249	6.96527	3.71526	3.55688	10.9492	8.41367	10.6518	11.6238	6.70346	9.26441	8.32869	6.36854	11.2359	7.17355	0.638452	0	3.20589	4.01405	3.46772	4.2189	4.1527	1.57383
Pecr	0	0	9.12534	0	1.32119	5.78259	10.9773	9.34311	7.52915	10.3151	9.78178	7.07033	8.45507	5.03824	7.62791	79.0874	80.4125	101.424	86.4367	133.228	18.4858	10.5245	8.72462	8.36789	19.5078	21.2258	20.291	11.6628	16.5438	20.1367	21.1905	7.59532	19.9001	26.477	21.057	12.6642	0	14.1078	135.84	177.678	153.57	121.671	98.9996
Xrcc5	9.89722	17.7485	24.0883	18.2314	21.1849	26.1178	32.7362	24.7457	23.7407	13.8608	24.9294	27.2704	39.1763	27.9981	26.5342	20.5949	34.439	27.1233	21.1797	17.5506	34.0034	29.9148	26.4816	31.3129	34.1743	36.3991	32.0427	43.3144	39.2443	40.6281	30.3172	33.435	44.1569	42.0045	38.4111	25.3534	16.9122	15.0606	20.023	21.0572	24.3067	10.6692	13.6619
Smarcal1	4.75822	5.52337	8.42931	5.46614	3.30433	4.64786	6.04057	4.71806	4.29264	6.37596	4.13301	5.50203	4.70908	6.33184	5.1135	3.02091	3.33129	3.84716	4.32525	4.61167	4.37225	5.815	3.24941	3.93512	7.10847	3.1179	4.05173	3.21218	3.47276	7.19374	2.46443	2.72051	4.4784	4.12785	4.14781	0.169308	2.00588	5.9183	2.46956	7.30922	6.88444	5.26442	4.90811
Rpl37a	48.6809	36.0588	72.2415	42.8824	44.3463	38.876	25.6353	32.3477	26.9428	31.5712	44.0451	40.2729	37.0339	43.633	36.2561	55.8883	39.5258	36.0403	27.1817	33.9619	45.8782	36.2759	46.5312	45.032	51.8437	32.8116	40.1807	32.4861	53.5593	29.5525	62.7733	23.6423	39.549	23.3836	30.6199	39.0568	36.625	38.5323	30.6337	28.4563	9.56761	22.3303	30.0273
Tns1	0	0.0181837	0	0	0	0	0	0	0	0	0	0	0	0	0	0	0	0	0	0.203281	0	0.00993179	0	0	0	0	0.354669	0.282305	0	0.0667412	0.288785	0	0	0.00733854	0	0	0	0	0	0	0	0	0
Arpc2	936.243	772.269	918.155	909.559	924.299	1052.55	927.687	946.799	902.046	972.136	956.678	941.893	938.205	906.07	950.103	566.136	608.498	530.535	538.604	555.723	999.004	952.801	833.334	880.09	929.97	817.474	877.223	837.121	972.258	793.163	964.238	1029.18	969.805	1033.11	1064.78	436.607	586.327	624.559	408.373	362.341	406.183	348.952	347.396
Aamp	107.163	86.2614	89.0656	113.816	124.822	122.334	115.661	110.529	116.051	115.791	116.496	124.102	120.889	101.116	95.2386	144.728	168.296	167.171	150.045	216.504	98.8796	136.832	130.183	112.649	101.879	128.975	98.4086	120.848	128.192	125.902	121.051	83.7764	151.019	148.482	137.035	112.691	96.2536	136.656	184.431	193.678	225.38	197.841	188.633
Pnkd	7.63754	16.0508	13.8661	16.2627	10.4117	21.5819	25.7274	30.8382	32.6488	23.5877	26.0783	25.6171	23.4803	22.8209	24.3966	34.4562	21.5811	23.5271	25.5332	18.6466	16.2264	9.67178	9.335	8.63948	11.3567	20.1507	19.5734	27.1191	24.4464	18.2677	30.7949	18.9684	18.2783	17.1138	25.2201	1.85153	4.16167	5.2793	26.7943	21.991	26.0672	16.016	16.2548
Tmbim1	3.0309	2.6946	6.58786	6.81939	4.88663	8.022	9.04049	7.96703	14.0938	10.3611	4.58981	7.4839	3.9379	3.91345	11.9165	14.4958	3.3971	8.08526	7.74069	18.8013	8.91609	8.57343	4.05701	11.4677	4.68099	9.315	14.6434	12.0137	11.1391	16.5998	13.1499	2.85595	7.03782	11.1493	10.6496	0.886281	0.067831	0	33.9284	48.1896	14.5127	29.8543	31.606
Slc11a1	0	0.026218	0.516495	1.70855	1.61679	2.06794	1.69758	0.024643	3.40077	2.04268	2.29988	0	1.28197	1.33066	1.03632	2.81742	4.20305	2.58414	4.10252	9.04421	1.05641	2.85685	2.30562	1.86813	4.48052	1.67476	2.13971	0.878346	4.53972	3.13951	3.43514	0	0.871503	1.77761	2.91075	0	0	0	5.33609	10.1672	2.86638	7.89076	2.89499
Ctdsp1	16.4279	14.3835	15.5814	12.7241	14.9553	8.94806	17.5089	12.19	8.44703	9.25387	11.6439	18.1088	13.3938	17.874	11.6525	8.44007	4.98843	11.778	7.9243	7.97559	7.83628	13.4779	9.46509	6.79077	11.315	4.50463	9.18104	7.45004	3.87078	8.89533	7.23135	9.08469	5.34922	3.3986	9.81571	10.3206	8.1809	8.2674	10.4025	8.13711	4.40558	10.4604	10.3177
Usp37	15.5446	15.4373	18.2914	16.1451	19.8437	20.5328	19.3166	15.7724	12.2953	16.8683	14.5894	22.2673	17.2392	16.728	17.6016	10.9095	13.9148	13.5046	14.1384	15.7055	19.7517	19.1468	14.3117	18.9283	21.31	12.5317	11.7693	13.5675	16.1793	15.3207	17.0878	10.5138	18.5851	18.5889	16.1623	13.445	9.79431	12.9509	10.2112	12.3624	9.68738	8.0355	17.9385
Zfp142	3.67734	2.05342	2.05656	1.1391	3.02014	2.55777	2.84663	1.29938	1.6227	0.559878	3.7852	3.64422	1.99198	1.06897	0.943435	3.47501	4.9119	2.36346	3.91005	3.07929	3.83428	2.57651	2.91256	1.72083	2.01922	2.73508	2.22209	2.9462	0.994414	1.06822	2.12809	4.01917	2.34982	2.16315	1.05925	5.0059	1.81314	1.5701	4.66831	3.80687	0.785647	2.36554	2.0479
Bcs1l	9.94217	7.26592	14.9928	4.94439	4.78177	8.31257	7.30436	13.2243	14.8845	13.0446	13.0735	15.1104	10.766	4.36704	12.6194	11.701	17.7899	13.9038	9.02044	9.49419	5.48938	8.79403	8.58827	8.43015	12.8078	10.7829	12.7396	9.39139	15.5936	14.0466	19.4727	10.7189	12.8166	9.9967	14.2373	7.08621	5.5233	3.48778	17.0392	16.1621	24.8744	27.7492	12.2276
Rnf25	5.40578	21.7053	6.06841	8.07856	17.2392	13.2474	10.4279	16.552	12.4467	17.2388	13.9658	11.321	9.97312	11.1037	8.36363	10.4521	12.4084	16.7618	15.3799	18.1497	5.50047	14.2263	10.9205	7.01818	12.1132	6.87918	10.9728	11.3442	14.2599	8.73705	9.90236	11.2978	7.12317	14.2305	5.73456	8.94106	0.0530922	30.8705	39.7373	25.3348	56.2161	33.7243	39.9006
Ttll4	1.95573	1.93164	3.80776	3.27706	5.49642	2.20279	1.9736	3.45764	5.44627	1.56767	3.37958	1.08075	4.05798	4.78047	2.16544	3.43416	0.819699	4.31839	2.26289	1.63319	3.43375	6.41172	4.17688	4.44526	6.76312	3.22587	2.84321	4.80473	2.04272	3.06923	3.01134	2.76581	4.62242	2.82019	5.44086	2.51278	1.10479	2.84467	1.21008	0.655706	3.10564	1.78113	0.092254
Cyp27a1	25.9805	17.2909	5.31081	9.96367	8.71215	4.05046	4.76666	2.40328	1.45251	2.52471	9.07687	1.26217	4.74962	1.28063	4.60211	1.0733	2.97176	1.33483	0	1.22504	3.40733	10.1861	2.02488	9.02288	1.91402	0	2.85448	0	0.907236	3.34331	1.82732	5.32795	0	2.51525	1.79016	11.9705	17.071	38.2912	6.8075	2.65592	3.10601	2.672	3.32154
Wnt10a	0	0	0	0	0	5.67827	6.43171	18.7038	8.92449	9.86653	1.08086	3.61974	5.05019	1.11084	1.79738	48.4636	50.8142	27.6854	25.5903	22.2116	0.155148	3.5332	3.20407	2.02819	4.29686	32.1025	27.8196	36.1948	18.9159	40.7447	0	3.31733	8.23913	7.34715	9.36614	0	0	0	83.5437	98.4086	76.585	67.8581	60.0239
Ihh	0	0	0	0	0	0	0	0	0	0	0	0.904644	0	0	0	0	0	0	0	0	0	0	0.6544	0.468145	0	0	0	0	0	0.81646	0	0	0	0	0	0	0	0	0	0	0	0	0
Nhej1	11.3235	17.3507	9.54059	18.738	23.356	2.27805	16.6227	14.8319	16.4277	9.73532	7.59451	19.6006	18.4834	10.2042	13.7084	11.989	5.3799	12.0475	20.3142	3.24993	16.4829	12.2263	13.0984	11.5922	7.97841	17.5685	14.2933	7.35131	11.6203	4.91388	11.3964	10.1122	12.64	14.0912	12.8548	5.64419	8.05325	18.8943	14.5323	43.1823	5.49333	11.0433	7.88423
Slc23a3	0	0	1.20675	0	1.128	0	0	0.358652	0	0	0	0.169629	0	0	0	0.492842	0	0	0	0	0	0	1.1102	0	0	0	0	0	0	0.0807997	0	0	0.0907607	0	0	0	0	0.0356286	0	0	0	0	0
Cnppd1	32.3482	34.7258	30.7828	29.5705	29.6552	24.2253	29.3082	25.8173	35.8864	26.9771	30.6508	31.2377	29.8881	30.6454	31.2278	29.9687	33.6352	35.3084	24.8561	33.8778	25.5575	24.6185	37.7808	25.2119	25.1032	25.8631	32.9194	24.1205	23.7558	25.9935	17.1336	34.4021	21.9156	14.718	21.5147	35.2946	21.6799	51.2034	63.4902	31.7779	54.9407	45.65	45.9994
Fam134a	13.393	18.6628	6.21196	8.86251	13.7448	13.462	11.0338	16.1206	15.0978	10.7367	22.6919	16.3831	16.285	6.53138	8.6486	8.9646	8.25606	14.5232	5.84735	15.3932	6.20706	12.4451	14.2073	9.09829	7.86736	14.6713	25.7187	6.56315	6.83993	11.7057	7.23165	7.28381	11.5052	9.43873	9.4986	12.405	20.3051	9.60634	17.3316	8.83403	12.6269	17.2813	19.9477
Zfand2b	60.4988	50.3153	55.1249	46.0294	49.7892	25.3452	36.9433	37.633	39.5373	42.8727	32.6849	43.2677	37.8965	48.8179	52.9545	44.2718	37.6469	38.6094	42.2038	53.9171	32.8681	30.4408	45.5551	48.8629	46.2894	26.7342	38.6317	44.0771	30.2719	25.1541	25.9776	14.3377	36.0558	43.7464	37.6739	29.2321	48.771	81.339	50.1837	22.5416	56.4891	41.2093	50.4415
Abcb6	5.78916	0.185358	2.80483	2.9382	4.56485	1.77048	0.869036	4.20071	3.17845	0.958311	1.42274	3.17397	0.829328	4.04362	4.80692	6.43212	8.12213	6.74357	9.66812	11.0516	7.07104	2.936	4.51817	6.66876	2.31635	3.26462	6.15249	6.31079	2.78666	3.14656	5.6177	2.88639	3.07276	3.84007	4.98503	6.93847	0	0.0249995	14.9148	11.5048	19.4311	11.1918	20.601
Atg9a	4.41961	4.14049	3.46395	3.4484	1.44863	3.56989	2.58027	2.97161	2.76542	4.28941	3.20273	1.28299	2.07718	1.43612	3.4587	5.92825	4.01349	8.36472	3.05911	6.305	1.81868	3.0504	2.65568	1.69355	3.25829	0.664445	2.96546	2.46532	1.36664	1.85547	1.20428	3.31453	0.731957	1.39899	1.07545	8.18545	9.79927	5.49343	13.5969	8.74253	6.36838	12.4105	5.94163
Ankzf1	4.06246	6.59517	5.41143	6.76721	2.42498	6.74003	3.93355	6.08728	0.862577	9.15121	3.67016	4.15865	5.05093	3.86205	3.46689	4.72217	5.65155	8.6024	4.45141	7.35398	5.28688	3.81317	4.3823	4.94815	6.61015	8.62161	6.38918	5.46992	1.91144	5.31569	3.04316	4.76246	2.60275	5.73097	3.88258	27.2111	12.4784	20.0979	14.1551	13.5321	11.3076	7.20258	8.87626
Glb1l	2.64294	1.59286	1.63419	0.585756	1.31408	1.38062	1.33711	2.08946	0.944647	1.07964	1.07483	0.842986	1.35934	1.98719	1.5485	0.940499	2.49742	2.48554	0.398396	1.1741	1.85139	1.29067	1.77103	1.72085	0.830928	1.22165	0.0673839	1.53039	0.94404	1.08416	0	0.0258225	1.42078	0.0423853	0.157566	0.988323	1.97423	1.61478	1.57415	0.484854	1.48843	3.36575	1.7054
Stk16	25.908	19.7446	26.5422	23.8598	24.6449	17.4798	14.928	19.3063	26.5445	14.2287	27.8492	20.3489	19.4521	23.2951	23.863	16.383	18.4614	18.5036	19.5984	19.8628	21.7067	17.2915	19.1059	17.3931	16.6677	13.9693	18.7323	14.2687	21.4161	21.0667	15.0386	15.9385	13.8713	20.8127	19.3504	26.5999	6.40602	27.0166	23.8841	19.6225	16.1087	25.2942	18.4958
Tuba4a	17.3516	29.9824	41.079	21.7655	24.7976	33.0644	36.8181	22.5395	29.446	36.3603	35.2638	38.3163	37.8858	39.1806	33.9768	69.2648	68.5368	86.609	59.6021	57.7279	59.4016	50.5508	67.3028	44.3986	54.8816	48.8325	63.4081	68.4002	52.6736	51.4732	76.1212	88.7228	75.9925	73.6702	68.4224	79.0238	46.6509	60.8233	73.9507	74.0308	78.2761	43.2935	76.8277
Dnajb2	1.7372	2.01794	0.662289	1.19579	1.23042	0.233992	1.42692	0.567242	0.589246	1.14283	0	1.38055	1.0668	1.28463	0.177488	4.49661	5.13971	8.2545	1.71697	0.722859	1.10819	3.56922	0.481497	0.323191	2.4241	1.42779	1.0745	2.97416	1.15989	1.843	0.718833	3.5612	0.422789	0.548005	1.88629	5.78567	3.3251	0.0915687	16.1569	12.9728	17.7931	9.22354	10.7797
Dnpep	31.6885	22.8153	40.5992	28.9215	33.7903	50.0128	41.688	45.5736	59.7789	51.3588	31.961	33.3072	38.094	34.5771	39.0585	118.992	157.101	138.509	132.559	174.378	55.7626	39.0377	31.1723	52.2994	39.0151	46.5971	50.2606	49.3334	56.5097	45.4167	66.7374	41.9923	44.6567	50.8493	55.1087	60.1752	43.6223	98.2672	106.667	165.231	191.556	124.825	108.876
Des	0	0	0	0	0	0	0	0	0	0	0	0	0	0	0	0.802354	0	0	0	1.01006	0	0	0	0	0	0	0	0.436397	0.0265965	0	0	0	0	0	0	0	0	0	0	0	0	0	0
Gmppa	34.9512	37.9515	48.6919	31.0541	31.5865	50.8013	39.9773	49.1971	53.9736	68.7453	32.8582	41.9998	37.3717	46.3593	54.3568	192.233	221.372	221.242	218.085	218.103	32.8869	41.069	29.4571	44.0002	51.0451	50.6928	47.4215	58.4682	55.1733	50.0598	55.6582	50.2721	40.5537	64.999	31.8696	36.3094	40.7442	12.4285	205.455	191.998	208.581	188.717	215.693
Chpf	15.622	4.4441	10.1559	8.71524	13.8012	8.50588	11.0851	14.5673	7.65514	5.11207	7.24815	6.51073	6.65975	6.63396	6.30881	17.1187	19.0384	22.0854	26.9873	19.5031	9.56154	4.86487	11.8477	10.4251	13.3916	14.3354	9.1004	8.68165	12.2616	9.76639	8.7186	11.7349	12.0386	4.45371	7.91874	0	0.0484148	3.60385	34.2037	16.2065	13.3829	21.9331	21.71
Tmem198	1.81148	2.26696	0.071038	2.14244	0.568282	0.759523	0.543043	0.987433	0.968479	0	0.515342	0.878735	0.0530112	0.0738489	0.910633	1.16049	0.0443196	0	0.550576	0.463593	0	0.498299	0.313701	0.0249351	0.141332	1.17731	0.574703	2.28157	0.60164	0	0.230506	0	0.555655	0	0.165907	0	0	0	0	2.16971	0.895553	0	0.897841
Stk11ip	12.3914	14.065	13.6254	9.11656	9.70018	2.94209	13.5545	7.87089	10.8407	8.53362	12.4509	12.7512	8.65214	11.1482	9.76823	3.73127	5.1482	5.61381	2.73709	6.65433	15.4693	14.4318	16.7592	15.4112	12.3897	8.73568	12.0392	9.88725	8.44901	6.11728	10.4262	8.77542	9.01875	6.2341	7.99607	20.9631	20.3946	7.84553	11.0313	12.386	16.8442	9.11915	2.02427
Slc4a3	0.60709	0.856922	0.30291	0.263524	0.37685	0.771489	0.474988	0	0	0	0	0.222722	0.260819	1.01736	0.588849	0.18271	0	0.22723	0.0386981	0	0.445303	0.167159	0.990368	0.0368047	0	0.820597	0.12567	0.0778004	0.15444	0	0.194417	0	0	0	0	0.640003	0.105802	0	0.386285	0	0.495695	0.511718	0
Sgpp2	0.502182	0.710128	1.32001	0.159667	0.553641	1.27207	0.494643	0.369238	1.54497	1.12812	0.563293	1.74636	1.04299	0.524682	1.18022	3.37413	0.0242217	0.176686	3.00902	5.75499	0.380496	0.953161	0.171445	0.395201	0.0331035	0.035746	0.511848	0.111113	0.0571844	1.01901	0.21596	0.178316	0.525597	0.201224	0.649816	2.95742	7.18862	1.35717	6.22176	6.76602	1.16242	5.17893	3.04228
Farsb	54.5384	91.941	87.8016	105.244	79.1063	124.118	112.112	101.438	112.722	82.627	106.159	111.344	101.351	100.282	112.366	102.141	85.71	91.3516	107.774	90.0688	120.823	115.276	116.436	104.929	121.422	135.606	105.625	139.973	127.26	129.16	154.329	140.859	142.674	182.84	170.258	74.1226	126.208	50.2122	59.4092	42.5109	54.6101	64.192	55.0256
Acsl3	6.04132	8.19689	7.51858	3.44763	4.40094	5.46183	8.1996	8.3513	4.34374	3.17727	6.28829	7.17344	9.17839	3.14549	3.3678	3.28675	3.9716	6.54017	4.82943	5.27541	6.0849	10.8628	12.2193	7.64144	5.53962	5.06526	2.97889	6.48537	8.71084	5.00962	3.64307	5.41449	7.84972	8.88739	7.09717	0	8.58446	1.39222	0	1.76501	0	1.59813	1.39063
Utp14b	0.504326	1.51736	0.0129966	1.069	0.461077	0.174816	1.32468	0.0142621	0.833251	0.755294	2.37926	0.365379	1.76028	1.6213	0.157082	0.484077	0.267576	0	0.215848	1.70843	0	0	1.09046	1.25909	0.332448	0.161544	0.31543	0.272769	1.59364	0.0626547	0.036147	0	1.32547	0.330682	1.13824	0	0	0	0	0	0	0	0
Ap1s3	2.69265	2.07935	1.72704	0.776852	1.74575	1.15407	0.44313	0.848897	3.91757	2.4319	2.57945	3.23688	2.2151	1.87954	1.83832	0.458467	1.64989	1.75439	1.07561	0.100631	3.87888	0.998062	0.993042	1.74286	0.828324	0.17392	0.630677	2.11096	0.556455	1.5611	1.40099	3.22246	0.276022	1.34777	1.47053	2.68808	6.09932	0.91782	0.0994141	0.19393	0	0.087797	0.682122
Wdfy1	13.337	12.5323	7.36468	13.0902	6.379	10.164	11.3921	9.37056	8.88099	8.55551	10.2994	8.49169	9.95141	10.0636	6.00574	7.29396	5.58761	2.63307	4.59358	6.81481	9.33689	9.70065	12.3109	12.91	11.5952	12.6875	10.0929	16.4913	9.77251	8.41305	7.96738	11.2101	13.2541	9.99141	9.25363	16.6652	13.4062	13.1591	7.82415	10.6485	11.1558	9.90948	4.4113
Mrpl44	45.6813	33.1725	47.1613	48.2648	56.1856	61.4289	43.4834	61.6019	54.6221	40.1191	50.8403	45.1081	50.3501	46.5722	64.3949	40.7417	39.0345	62.1492	53.1023	38.2092	60.1795	48.4822	43.4014	51.1928	33.3657	54.094	49.1538	41.8718	57.6776	36.7837	75.2855	64.8325	70.1101	68.4108	48.0711	33.2129	44.2149	31.2552	45.3769	51.5051	25.4217	39.0105	39.1254
Serpine2	0	0	0	0	0	0	0	0	0	0	0	0	0	0	0	1.03648	0	1.6205	9.86826	0	0	0	0	0	0	0	0.950536	0	1.61316	0	0	3.81605	0.568082	0.0355892	0	0	0	0	0	0	1.78539	5.40642	6.68247
Fam124b	0	0	0.18078	0	0	0	1.22841	0.595151	0	0	0	0	0	0	0	0	0	0	0	0	0	0	0.89811	0.266515	1.09442	0	0	0	0	0	0.7542	0	0	0	0	0	0	0	0	0	0	0	0
Cul3	39.7228	40.2781	34.6489	24.4809	25.1769	29.0331	26.1547	25.8826	30.3137	20.1253	28.7089	29.5756	29.586	31.7582	23.2622	18.2745	24.3847	16.5389	21.4512	17.2246	34.4716	28.0038	27.6093	24.9353	17.1101	22.2331	28.605	20.4471	19.9963	29.3286	28.5564	42.4933	18.246	21.3533	38.9087	13.039	28.1625	25.7588	15.5164	12.9145	19.0263	20.9202	14.6211
Dock10	3.80172	3.474	3.98867	3.14674	4.22846	2.78556	0.968828	2.09135	2.64701	3.13269	2.99303	1.19505	1.66536	1.62398	1.26886	4.36096	5.66205	3.9934	3.81227	2.83351	12.0537	10.7004	11.2237	11.116	12.9031	5.58696	13.7175	7.33995	5.90107	3.74558	6.63054	12.9833	7.5259	5.64817	4.72388	31.5088	35.1718	38.7853	8.10412	9.35555	6.22966	6.50018	5.31881
Rhbdd1	0	2.45933	4.02019	1.35892	4.4534	5.41324	5.83534	1.64682	3.37859	4.53977	2.22081	2.64749	2.25001	5.68924	2.52631	7.50311	5.87523	12.8625	9.0548	5.66045	4.58769	6.95337	6.77898	3.85645	4.6135	5.11489	5.13597	5.94985	5.59695	2.98677	3.17824	4.1972	4.19994	0.603303	4.13181	6.29259	0.458446	12.4873	40.7798	17.4388	35.3424	13.4382	26.7278
Mff	77.633	96.8767	100.372	88.1369	94.3683	94.553	107.38	109.354	104.02	88.3577	81.5794	103.949	105.52	100.926	110.468	96.5324	90.2439	88.576	112.883	117.938	69.767	74.4076	78.6507	78.672	90.0295	84.2916	65.6853	80.6414	103.616	89.9191	76.4645	105.885	91.2645	98.9785	96.0853	58.5215	133.737	90.937	129.237	104.82	126.824	105.74	131.066
Agfg1	14.7203	11.6307	8.0817	6.00298	8.91461	10.7683	7.36874	10.751	12.361	6.16776	12.7532	12.3154	10.6156	8.15286	10.8915	8.37411	13.6135	12.6422	10.409	7.84197	8.00134	8.28253	12.6548	14.5022	5.89243	15.5577	17.613	16.112	21.4448	16.989	14.1516	14.09	21.3014	17.9284	14.2715	4.7839	8.48764	5.16561	5.01285	2.40024	7.95314	2.97821	5.00295
Slc19a3	0	0	0	0	0	0.720028	0	1.0882	0	0	1.04678	0	0	0	0	0.886719	0	0	0	0	0	0	0	0	0	0	0.0156383	0.780048	1.11467	0	0	1.70796	0	0	0.162522	0	0	0	0	0	0	0	0
Trip12	13.9121	17.5599	12.1398	10.3166	11.2827	10.3378	10.7402	9.86766	13.8647	12.1068	11.7523	12.1959	8.6343	11.4503	10.9072	9.47719	8.16369	6.92518	6.22701	6.53527	15.7671	11.1651	13.764	12.003	12.8106	12.3891	8.24229	13.4312	9.85036	8.28666	9.64372	9.43685	10.3651	7.99544	10.3373	15.3326	13.6751	10.7793	6.20393	4.63242	5.3328	3.4604	7.61738
Fbxo36	2.67696	0	3.10436	1.89141	2.57937	1.78447	5.61536	8.70586	2.85963	9.95012	3.09104	0	0	3.85471	4.6743	4.84596	2.90515	9.53065	8.40196	1.60786	1.97196	6.70866	3.99838	0.0605369	0.784283	6.11348	2.99721	3.78417	5.39805	1.75524	0.799452	1.88128	4.25456	0	1.61114	0	0	5.37707	17.7903	27.2675	21.4703	10.6613	33.5683
A530032D15Rik	22.978	20.3528	31.7491	26.8397	26.748	29.6567	28.5651	33.1954	26.809	27.1119	23.371	19.1078	19.0855	23.4247	22.6106	24.4923	34.2785	26.0882	26.5599	22.6105	26.7943	37.3425	40.9899	33.1852	35.4932	28.6231	41.4876	36.963	31.4032	33.4461	28.3715	29.215	25.7361	26.7611	20.8373	3.10064	11.8801	6.58246	17.3823	21.2323	19.1787	15.0642	17.1656
Gm7609	2.67055	1.46235	1.381	1.65102	2.31228	2.32612	2.15503	1.3745	1.34905	1.70414	0.616728	1.30018	1.54583	1.25202	0.776344	1.44806	1.1421	1.2528	0.960102	1.07789	0.629516	0.860163	0.81549	1.58952	1.23229	1.33066	1.01042	0.704688	0.70957	1.44507	0.223311	2.65515	1.13045	1.67972	0.937581	0.282285	0.583322	1.18337	1.24234	0.34621	1.36647	2.03759	1.46129
C130026I21Rik	6.72297	7.20216	11.1039	9.93206	12.4079	17.0842	21.3823	23.2467	15.2049	29.1509	13.8119	11.0698	14.3391	7.90016	22.5264	26.8105	20.7335	17.8172	14.8229	18.2077	8.36121	11.7511	13.7366	9.73013	19.9652	22.2599	16.0219	24.2662	21.4588	25.5208	12.083	11.8456	18.7638	19.9259	19.5568	0.40377	1.31114	0.669622	16.8271	17.5444	13.6508	20.4976	20.3046
Sp110	58.9933	54.3993	56.3856	53.9786	57.2188	56.5218	65.5069	53.407	55.3935	48.1538	50.1059	53.4303	45.0742	49.1202	59.33	20.0178	30.1668	28.8249	31.3896	28.4863	83.6892	78.7171	91.0265	79.9419	83.4867	59.0212	70.0103	67.79	63.8835	66.3962	75.3821	66.0552	61.5037	64.4531	65.1384	67.8911	64.6433	65.3998	14.0709	11.8849	17.7461	8.07091	11.7448
Sp140	78.4712	69.7322	73.9256	74.1131	75.9524	72.2356	77.288	69.8907	79.9418	68.0713	71.7198	53.8722	57.3395	59.1074	57.4849	50.7135	55.5537	45.7365	43.3914	47.7367	88.5072	102.381	92.2995	91.0384	88.6335	79.0574	94.9032	70.3199	80.2216	81.1125	62.4506	78.9701	67.8412	72.2277	71.396	44.3749	32.5431	41.6694	44.3784	39.1298	37.1554	39.7151	37.6766
Sp100	127.858	111.323	93.7206	129.366	151.053	100.197	139.333	113.344	126.603	120.342	94.4747	118.792	102.116	103.747	117.519	65.4246	72.7409	79.4489	70.6387	91.5318	101.18	136.935	106.193	110.506	103.094	81.6549	81.2711	68.7089	89.4947	81.0238	59.381	90.4762	64.267	71.7802	72.3725	238.654	265.306	208.045	60.9457	62.4166	66.7601	45.6333	45.9991
A630001G21Rik	76.5044	58.0037	72.3709	79.6839	72.1682	76.7894	60.9028	64.2265	88.9203	70.1601	75.2689	63.1717	73.0217	78.1795	75.5547	53.4378	56.4223	43.0547	67.0212	53.3683	93.9503	133.644	111.319	95.7959	106.12	104.416	121.772	97.3153	95.3877	104.53	115.21	109.413	102.076	105.699	108.914	116.685	84.6211	88.5868	24.8108	36.1554	35.1231	36.3888	32.4261
Cab39	19.6696	20.3633	12.363	13.243	14.619	21.639	24.5637	23.219	22.1847	19.9538	14.2583	21.2521	19.752	22.0384	18.9399	20.8192	22.9863	14.0481	18.7687	20.4494	19.082	16.2536	14.6407	10.3088	15.4057	25.5174	16.5717	26.2641	16.5902	20.917	23.2893	28.188	14.0704	20.2278	15.2157	23.2766	17.9085	27.7665	11.6623	30.5291	16.4782	22.7918	31.4918
Itm2c	7.17044	8.98333	16.0279	9.72454	17.9778	19.5992	23.4713	27.3508	22.7753	16.729	16.0355	12.246	10.0721	12.9152	11.4036	87.5459	66.1218	108.641	86.8631	82.6491	31.116	36.2862	30.7611	43.9311	50.3497	65.9135	69.8085	83.7928	40.749	50.3622	36.4019	29.411	35.6452	24.4268	19.8805	8.03246	0	0	251.447	192.344	231.305	197.487	192.495
4933407L21Rik	0	0	0	0	0	0	0	0	0	0	0	0	0	0	0	0	1.0966	0.703225	0.748512	1.38657	0	0	0	0.332215	0	0.871418	0.850763	3.52563	0	0	0.250699	0	1.91178	0.891901	0	0	0	0	0.49811	1.94336	5.11355	0	0
Gpr55	0	0	0	0	0.889193	0	0	0	0	0.0256336	0	0	0	0	0	3.89798	8.12682	5.97562	3.30237	1.02146	0	0	1.85919	0.598247	0	1.68132	1.16727	2.36148	0.60518	0.652101	0.282159	0.0698929	1.1903	0.0573614	0	0	0	0	14.4639	7.54594	10.839	13.0708	14.6172
Psmd1	82.187	97.789	96.8206	100.804	106.73	116.983	77.0005	92.0191	100.421	102.887	116.26	93.9933	117.448	103.997	95.209	103.047	112.928	107.731	108.256	124.752	98.9232	99.7706	129.467	112.915	120.221	132.181	101.501	124.049	111.766	135.567	127.593	124.83	137.379	140.881	162.772	45.9858	34.3693	62.3341	102.125	80.9379	79.3291	79.4116	83.8698
Htr2b	0	0	0.0749122	0	0.0521108	0.826781	0.0636288	0	0.165616	0.567849	0.959025	0.224644	0	0	0	0.734269	0.186946	0	0	0.768234	1.41942	1.07483	0.11027	0	0.0425829	0.862166	0.157123	0.0238218	0.165509	0	0	0	0	0.0352972	0.262432	1.20713	0	0	0	0	0	0	2.4617
Armc9	1.60434	0.298813	2.66769	1.43718	2.24945	1.21205	0.618726	1.20987	1.54516	1.82815	2.60863	1.08484	1.15697	1.70386	1.81711	0.791192	0.202668	0.633585	0.719346	0.0825955	1.27348	3.10726	1.89095	1.83477	2.60197	0.924473	0.9645	2.30078	2.93609	1.50277	0.985626	1.2716	0.923977	4.57795	2.14957	3.48252	5.39356	2.13442	0.217591	2.17537	3.5368	2.49814	1.94088
B3gnt7	1.10527	0	0	0.368989	0	1.23778	0.13548	1.99104	0.396712	3.27458	2.22065	0.403581	1.98629	0.435267	1.53351	0	0	0	0.19868	0.111528	0.801159	3.58541	1.78293	1.46968	1.81904	2.69854	0.483902	1.19831	0.85899	1.40974	1.74678	1.92306	2.71721	4.19932	0.977859	0.35049	10.5622	2.91034	0	0	0	0	0
Ncl	53.1118	76.3765	72.1168	52.6354	68.7633	54.6298	64.2189	63.0279	59.6238	55.2011	68.1619	76.2783	83.5861	62.193	46.7768	62.7086	57.7019	48.6659	51.6595	39.7476	132.999	119.473	125.37	116.462	133.967	148.815	110.089	160.134	110.539	107.45	141.793	109.846	156.461	139.239	140.504	40.7836	25.3797	41.6303	26.178	17.63	23.8466	19.541	16.8214
Snora75	3.46159	0	0	0.91717	6.98104	0	0	0	0	0	2.85503	2.50788	0	0	0.980165	5.24622	0.834813	0	2.96307	12.4748	0.874267	14.0791	7.38618	3.75746	6.46526	5.54402	3.60841	4.25507	14.289	4.30049	4.96212	3.8411	4.4281	1.26096	1.56253	1.96017	0	0	0	0	16.8688	6.53028	0
C130036L24Rik	6.61538	1.24057	5.51723	3.7817	2.6439	1.43772	2.91587	3.54298	1.26492	2.52995	3.61005	1.9762	1.96709	4.01488	2.64939	1.76255	1.37685	1.27536	1.35749	2.97187	3.16421	2.58005	5.05325	4.43268	1.14994	2.93501	3.34302	1.98839	1.98646	3.15234	0.966162	0.915067	3.09834	4.10162	5.15412	5.20855	0	6.13926	1.80673	1.10139	0	0	4.02894
Ptma	206.98	239.547	255.919	219.656	231.21	413.542	311.089	301.511	332.744	262.45	315.902	300.726	323.633	324.209	273.183	254.588	251.52	218.503	205.163	184.162	279.997	215.606	227.712	268.851	206.627	301.891	248.695	290.852	318.049	242.872	330.538	249.473	349.283	366.784	339.85	85.2676	131.985	96.3911	53.9688	72.9933	59.0975	69.0574	55.9569
Pde6d	28.8919	36.0667	39.5626	28.4491	31.5417	53.7792	52.478	36.6557	55.8832	49.9222	38.9413	44.3831	44.3377	51.8657	48.4679	31.8585	33.4323	23.6572	45.1679	36.0443	32.4119	47.36	30.4953	42.5089	37.0056	34.4194	33.9017	39.9571	43.9137	39.8202	44.2114	27.2563	38.3577	42.2607	50.5141	16.3456	54.0001	35.9904	44.7724	35.242	44.3502	62.8948	37.7266
Cops7b	15.7872	16.6246	29.5918	20.7919	37.1688	22.6038	27.2424	20.1558	19.0727	18.9271	17.4276	29.1827	25.5697	26.3629	28.9726	15.8664	16.6678	19.7664	15.4064	18.356	21.5012	19.2991	15.2593	17.9738	27.13	18.1283	16.5937	15.6417	18.8812	20.9068	22.4785	15.5379	20.7632	25.8319	17.7922	16.4598	11.5483	27.9688	18.3262	11.8749	24.997	21.8437	19.5211
Dis3l2	8.01389	6.26731	1.81112	12.1121	8.00182	11.2099	7.27587	12.5515	9.41486	8.49281	7.51977	10.8806	17.9169	8.49798	5.82659	7.99645	7.05444	7.63768	4.22736	10.496	6.65226	12.5637	9.47493	12.1303	7.56829	15.774	10.2374	11.3007	7.98488	12.7952	8.41807	19.4189	11.663	11.8549	7.35454	12.441	15.2127	11.076	13.615	17.3251	23.3722	13.2184	9.77488
Ecel1	0	0	0	0	0	0	0	0	0	0	0	0	0	0	0	0	0	0	0	0.053635	1.09008	0	0	0	0	0.953457	0.103429	1.39039	0	0	0	1.15603	0.0865389	0	0	0	0	0	0	0	0	0	0
Chrnd	0	0	0	0	0	0	0	0	0	0	0	0	0	0	0	0	0	0	0	0	0	0	0	0	0	0	0	0	0	0	0	0	0	0	0	0	0	0	0.67501	0	2.80483	0	0.661646
Eif4e2	36.6321	35.903	38.752	33.1395	33.1501	38.0866	38.7473	32.2599	38.229	37.7763	32.8092	34.4398	30.4499	34.2169	41.7604	32.478	34.8602	45.3166	45.2662	35.3253	36.2505	31.1723	33.4396	31.4097	33.8747	26.5351	36.9764	33.1629	42.7509	38.3658	36.866	29.2223	37.9313	36.8944	37.8346	16.7259	10.6947	18.807	24.7159	29.7094	31.0711	29.1548	22.293
Gigyf2	5.08411	4.21781	4.43248	3.09375	3.80718	3.33714	4.30816	4.35	3.36603	3.33487	2.11062	2.25924	2.47068	2.6411	3.51412	4.11501	7.79023	4.44557	3.89023	2.82208	3.45231	4.30873	2.97385	2.69428	2.84222	3.30966	3.80619	3.43784	4.52828	3.22843	2.50568	1.98616	1.95144	5.24673	2.31445	15.0848	0.109087	4.90271	9.26	8.93478	6.55896	8.61759	5.60216
Kcnj13	0.807937	0	0.230123	0	0	0	0	0.168354	0	0.29073	0.147302	0.431304	0	0.239229	0.168568	0	0.215356	0.299222	0.127397	0.10727	0	0.183433	0	0.0403879	0.654053	0.317819	0.965333	0.182946	0	0	0.586699	0	0	1.19273	0.358296	0.758496	0	0	0.847783	0.206725	0	0	0
Inpp5d	49.5919	75.783	58.8747	44.3838	56.5778	53.8593	69.1589	68.3559	66.7479	54.6965	52.501	56.7926	53.1061	58.8679	52.2905	30.3583	30.5733	22.7861	18.2021	28.9239	68.298	59.6527	62.0475	61.8425	64.8427	70.8775	53.6381	65.5018	58.1397	50.1248	49.2493	62.3866	51.6421	45.2026	47.742	62.5549	56.061	39.691	22.5814	16.8859	17.4854	14.7269	13.4282
Atg16l1	18.1831	14.9686	12.8372	20.1408	9.59198	11.6159	13.0042	11.8197	12.7874	19.0547	15.6843	9.38611	5.17226	6.64721	9.97549	8.38846	9.07478	12.5348	15.2943	12.0134	13.2031	13.602	22.5246	16.9446	12.6105	14.0216	15.0494	17.3066	12.887	10.3536	18.7343	12.0499	14.6403	10.7404	11.3616	18.4478	16.1301	14.78	2.51749	18.8545	10.9223	16.119	12.0915
Sag	0.500845	0.949341	0.120464	3.22024	0.911301	1.80732	1.17668	0.396582	1.46477	0.532666	1.04097	2.77707	0.337106	1.26796	1.32362	0.0590378	0.732769	1.11603	0.300102	0.589611	0	0.489716	0	0.475697	0.0770359	0.332742	1.38063	0	1.79652	0.241976	0	0	0	0.297992	0	0	0	0	1.99708	0.973941	0	0.440927	0.456759
Dgkd	18.1137	30.7866	26.0151	21.0766	29.7714	19.49	27.7308	30.363	31.2179	18.7694	19.7291	22.2861	23.2208	24.2862	15.8248	28.5542	31.0719	27.5056	30.0918	31.8183	17.5882	12.064	17.4951	16.6588	17.0529	16.7786	16.6953	14.5718	13.4909	16.8505	14.1147	13.6941	7.98775	7.84791	8.56289	50.8151	42.9101	38.4646	24.002	36.2915	48.3697	18.6252	31.146
Usp40	1.70493	2.54533	1.43072	0.200135	2.02095	1.62133	0.446407	0.491302	1.38786	1.99196	0.610533	0.415905	1.60148	1.15344	1.7966	1.83164	1.58483	0.246777	1.74574	2.20491	2.64221	0.930965	2.58952	1.32211	0.780078	2.78244	2.73836	2.39552	0.881636	1.98629	2.93704	3.01739	2.82849	1.27946	2.02302	1.7323	4.64032	3.50342	6.40028	3.2	0.322082	2.89743	2.80465
Mroh2a	0.503055	0.593949	0.371236	0.424097	0.208028	0	0.00583926	0	0	0.0173706	0	0.00773092	0.192382	0	0	0.0673844	0	0	0	0	0	0	0	0.00723933	0.0117236	0.199386	0.00617969	0.0393506	0	0	0.33461	0	0.0806607	0	0	0	0	0.0194854	0	0	0.292504	0	0
Hjurp	1.82851	1.91834	1.55114	1.53807	1.43939	1.16723	1.37999	1.76273	2.36523	1.37098	1.37355	1.47543	1.87353	1.80691	1.73802	0.757187	1.07866	1.17187	1.26262	0.668751	1.05152	0.545394	0.812226	1.03944	0.789371	0.541913	0.308623	0.818844	0.568917	0.640394	0.400721	0.549105	0.453739	0.849308	0.77321	0.309856	0.0742372	0.0434433	0.169401	0.0660912	0.260858	0.179527	0.418439
Arl4c	0	0	0.978429	0	0	0	0	0	0.173049	0	0	0.205386	0	0.1424	0	0	0.0488342	0	0	0	0	0	0	0	0	0	0.469071	0.65961	0.172938	0.607953	0	0.0449387	0	0.276611	0	0	2.88285	0	0.432549	0.281263	0	0.764007	0.19786
Sh3bp4	0	1.59526	0	0	0	0	0	0	0	1.04998	0	0.253451	0.0315354	0	0	0.441827	0	0	0.748634	0	0	0	0	0	0	1.69254	0.79772	0	0	0.724359	2.3311	0	0.254268	0.418147	0.279636	0	0	0	0.778423	0	1.93121	0	0
Cops8	84.3178	51.655	61.9862	58.1893	50.1494	64.5721	59.4217	64.4483	60.42	58.3787	64.9787	55.3416	52.6669	57.6973	78.1951	54.6484	58.744	71.2358	72.6411	70.5085	81.2475	68.4215	64.93	58.1194	70.2312	64.3998	67.0245	68.6148	81.8727	77.594	74.9177	75.188	79.1533	76.8264	91.3314	42.8728	28.8939	48.6172	61.5888	63.5519	78.7014	81.2452	56.6288
Lrrfip1	21.0256	30.7238	14.5587	23.4347	22.3825	13.3952	18.2657	16.9353	22.4369	14.3525	18.7534	18.1752	15.3182	18.5439	18.7882	12.5746	11.9214	14.9182	11.4313	12.1702	34.5673	33.8149	23.0846	27.1989	24.2664	23.4787	19.1686	26.9269	18.2724	19.747	25.3199	21.9564	23.4742	22.1967	21.4297	30.803	15.9949	27.8203	13.89	11.994	16.5678	12.7945	7.72005
Rbm44	2.69613	0	3.70814	1.04983	1.28974	3.1278	0	0.751921	3.8168	2.95343	1.58239	0	2.49646	1.78078	0.51668	4.16138	0	0.943355	0.58015	1.20245	1.71176	1.49074	0.459806	0.891312	1.03101	2.54207	0	1.03819	1.70681	1.94309	1.56943	0	0.327396	3.66534	1.1296	0	0	0	0.51971	0	0	0	0
Ramp1	0	0	0.873166	0	0.482344	0.726306	0	0	0	0	0	0	0	0	0	0.402754	1.79449	0	0	0	0	1.0481	0.472533	0	0	0.189163	4.66315	1.22499	0.0945663	0	1.23807	0	1.20527	0.508224	0	0	0	0	0	0	0	0	0
Ube2f	32.4485	14.2706	22.5102	19.2801	16.0019	27.2187	16.0244	30.6173	20.5608	25.0337	22.0627	18.0141	23.3699	23.618	23.4822	22.9197	34.6714	30.0591	32.0264	27.0729	16.7041	22.04	26.9045	24.1037	29.0006	28.6769	29.345	33.4973	35.6018	32.2689	20.2708	10.134	29.4979	33.5899	29.7434	29.4443	47.0555	24.0467	25.1723	28.0304	38.9419	19.8224	29.0741
Scly	3.82077	3.91395	5.39196	5.88119	4.86786	6.79182	2.7678	5.11948	5.80478	5.06459	4.53182	5.85256	3.14897	5.26412	5.95027	4.73356	5.04595	3.10923	7.164	5.17983	5.69799	8.36421	4.91743	5.43104	6.25658	6.18403	5.3315	5.63589	5.90464	5.08577	5.8356	3.55323	6.66486	8.21826	4.62646	1.39086	2.44833	4.31902	4.92287	3.53802	1.44077	2.74585	2.84445
Ilkap	101.099	98.0276	96.5196	92.8595	120.839	73.2572	133.22	108.616	118.399	129.585	113.348	128.062	125.609	111.82	124.296	77.7014	69.0185	69.7095	59.673	81.1334	70.0935	89.0315	93.613	93.872	92.2951	89.9472	77.208	78.4761	108.755	99.3095	87.4663	67.6819	99.2639	107.833	96.7214	98.814	74.0176	52.688	40.9644	49.7403	56.3219	99.8573	64.2455
1700020N18Rik	0	0	0	1.945	0	0	0	2.07596	0.836455	6.33343	0	0	0	2.06493	0	1.66882	0	0	1.57092	1.32274	3.42994	2.53331	2.1929	0.597622	1.20976	1.1757	1.27537	0	1.35837	2.27997	1.97305	0	0.0853681	1.47074	0	2.49412	0	0	0	0	0	0	0
Hes6	134.192	143.617	134.212	158.113	139.193	139.87	147.969	136.563	178.518	146.008	125.874	162.912	177.779	158.942	159.306	82.1293	66.9526	71.8862	69.9019	80.4291	57.9243	84.9302	87.9687	77.256	75.6084	44.9077	72.8457	52.6124	58.6543	83.2051	61.441	92.1173	99.0243	78.6142	78.0679	34.9161	59.6571	37.7328	45.4037	85.0193	94.9077	67.9019	91.4029
Per2	0.0491378	1.91454	1.58666	0	0.610438	0.201773	0.353859	0	0.587897	0.68311	0.54469	0.448558	0.24805	1.65866	0	0.990464	0	0.328481	0.117772	0.495828	0.634169	1.07679	0.655649	0.737395	1.54183	1.27316	0.796785	2.00412	1.45901	0.626741	1.36826	0.015267	1.11201	1.56621	0.765961	4.10975	0	1.85916	0.440849	0.955531	0	2.03318	1.34438
Traf3ip1	0.852258	3.88326	1.43392	3.03976	1.40366	0.795364	2.18476	2.25487	2.79427	2.07303	2.47914	1.71224	1.05901	0.737645	2.46889	1.10121	1.57708	0.691973	0.441921	1.98456	1.82547	2.53107	1.71359	0.498132	0	2.65409	0.783998	0.78974	0.130642	0.593878	1.76793	4.58298	1.98793	0.919422	2.0542	0.22738	3.04294	0	0.08169	0.478066	0.768736	2.16432	5.15668
Asb1	3.26874	0.278553	1.92574	1.75217	3.73426	1.11089	5.59461	3.83378	3.05178	3.11112	1.75627	3.59331	0.848882	2.2854	2.20957	2.27175	1.32371	2.02756	1.47178	2.95516	1.12739	0.676495	1.28877	2.19835	1.45309	0.929685	1.52424	0.918567	1.48726	0.999576	0	0.851215	1.76111	1.36106	3.80098	1.59151	2.30857	6.25521	3.06068	1.28597	2.37669	0	1.93852
Hdac4	5.07474	5.12955	4.61654	6.20281	2.12115	3.48752	5.07972	2.79209	2.98648	1.37525	2.06517	4.04109	3.3178	2.92452	3.02621	0.95128	2.06196	1.0232	1.00196	1.90742	4.9872	3.23662	2.79445	1.46393	6.0275	2.31848	3.1595	3.29058	1.69512	3.2667	1.49555	4.31449	3.18411	1.59434	1.60808	0	11.9303	1.56126	1.08713	0.989659	4.21614	0	0.795653
Ndufa10	173.941	233.98	205.588	177.936	178.572	229.059	156.556	185.548	196.319	170.632	199.641	232.443	223.899	237.902	267.226	174.666	180.541	199.071	178.966	167.688	192.974	142.371	174.005	193.328	178.361	186.59	181.033	181.921	203.237	209.955	232.575	255.989	249.665	260.422	244.22	108.048	133.822	64.3477	127.467	122.943	102.169	196.74	107.744
Otos	0	0.0858043	0	0	0	0	0	0	1.05611	0	0	0	0	0	0	0	1.65065	0	0.976467	0.822201	0	0	0	0	1.50395	1.42101	0	0	0.974247	0	0	0	0	0	0	0	0	0	0	0	0	0	2.2293
Gpc1	0	0	0	0	0	0.135644	0.593869	0	0	0.0736101	0.223772	0	0	0	0.592183	0.599653	0	0.0568203	0.580602	0.244438	0	0	0	0	0.28566	0	0.117842	0.333505	0.0321823	0.070222	0	2.48374	0.026293	0.473571	0.0170095	0	0	0	2.17334	0	0.757482	0.639791	0
Ankmy1	0	0	0.0319083	0	0	0	0	0	0.0881785	0	0	0.520291	0	0	0	0	0.238886	0.497874	0.105987	0.535457	0	0	0	0	0.788998	0	0	0	0	0	0	0	0.302382	0	0	1.29711	0	0	0.352655	0.0859919	0	1.55723	0.846899
Dusp28	4.07816	6.96839	0.832826	6.70746	6.80718	8.25811	11.3476	6.43553	8.05529	11.2669	7.59655	12.4873	4.50578	4.11246	11.0573	14.4215	6.10516	6.4974	8.29899	6.01734	5.20338	3.25287	3.90759	9.93926	5.59216	5.79893	4.21102	2.31731	4.4084	1.89595	8.6862	3.16768	5.10497	10.5461	6.76711	6.93884	21.2191	17.7039	38.7356	27.3074	22.8029	30.9915	11.5786
Rnpepl1	19.3099	16.7166	10.9472	13.0583	10.8009	4.98524	12.0892	10.2569	12.8726	12.1526	7.10534	12.3105	11.015	8.94673	12.2903	12.1152	9.91007	6.87362	10.8578	6.57111	5.97344	14.5262	8.11969	5.68318	9.34868	4.77316	5.78485	7.3088	5.86792	16.251	13.5189	3.07894	8.06699	6.88281	5.3877	6.65905	27.624	14.9108	15.0531	19.5458	45.1528	12.7125	27.2416
9430060I03Rik	1.13217	3.28766	0.618892	1.39989	0.839507	1.31274	1.05135	1.25644	1.40245	0.430038	0.99038	0.591573	2.28611	1.30285	3.7061	0.970593	0.405423	0.543191	1.02786	0.34619	0	0.47359	1.57148	0.74947	1.21371	0.213685	1.69678	2.45023	1.88013	1.04426	0	1.70552	2.12256	0	1.62608	4.07979	0.0468367	8.02525	1.71002	1.83468	2.19436	5.28567	0
Capn10	6.69939	11.5899	7.91286	5.65796	7.82498	2.51203	4.70471	6.33491	1.5307	5.06658	8.33426	8.10961	3.36175	6.19752	9.0896	3.66646	2.86105	5.26135	2.86729	2.4143	6.02779	5.72826	6.49224	5.52975	7.28365	4.66937	3.05529	5.09543	3.45677	4.73946	1.87567	6.10196	5.95675	3.27929	5.14506	4.82106	4.46402	3.69549	7.25471	6.88213	3.74081	4.21279	6.54609
Gpr35	0	0	0	0	0	0	0	0	0	0	0	0	0	0	0	0	0	0	0	0	0.518574	0	0	0	0	0.25418	0	0	0.724296	0	0.511877	0.277365	0	0	0	0	0	0	0	0	0	0	0
Pask	5.63662	15.0337	9.23809	9.5605	5.60011	7.4565	4.06067	2.20721	5.98852	9.38539	8.06123	9.09286	6.96923	12.9239	6.19692	2.27859	3.14029	2.0699	2.31651	2.91167	8.89536	5.3657	7.26411	6.97138	8.18717	3.7829	4.35192	7.2992	3.14865	5.27865	2.05212	7.72932	5.41857	5.70057	5.51184	0	0	0.114591	0.0558537	0	0.143347	0.295961	0
Ppp1r7	23.1778	19.2314	30.1683	23.7365	25.3455	36.4466	30.7853	31.3029	22.7643	28.0395	29.8092	34.3236	32.2312	33.8577	33.7082	19.2414	25.714	23.3981	22.4879	21.1535	32.0375	24.6976	21.2655	37.4209	21.5447	29.7131	24.5592	26.8886	31.0109	31.8642	33.8974	26.8828	32.9418	37.9393	37.0148	10.7061	19.8725	24.3676	21.289	18.5507	22.431	19.4925	15.3591
Ano7	0.228369	0	0.0772421	0.397083	0.926869	0.692653	1.29029	1.04542	0.156536	0.292755	0	1.28845	0.259384	0	0.282904	1.13566	0.0240951	0.301307	0.59866	0.720116	0.757017	1.34223	0.625347	1.16585	1.49285	0.124457	1.4928	0.0368441	0.0995499	0.641311	1.18157	1.06431	0.604183	0.891679	1.71377	0.396034	0	0.328396	0.640267	1.59593	1.33893	1.88483	0
Hdlbp	17.5548	19.0379	16.1737	16.9701	16.7378	20.5366	22.9453	18.4313	19.4004	26.752	14.4833	23.2526	20.0074	20.4092	14.8367	82.9887	78.0233	88.7961	71.603	83.6742	20.322	16.7797	26.5088	20.4902	20.4738	27.9273	22.859	30.2499	14.9807	20.2193	20.8078	26.7569	20.7057	24.5506	23.1191	11.2815	7.56997	9.70909	98.7273	81.8555	116.613	81.1997	99.0011
Sept2	87.8174	79.2129	84.8407	90.9468	102.209	134.044	90.4497	97.2743	87.5386	109.028	99.2357	105.825	127.815	104.927	121.219	93.6694	130.212	95.1922	107.321	119.837	86.9662	84.0322	85.7139	93.3111	99.7702	116.936	77.0024	91.3448	94.134	109.951	108.163	106.888	119.136	133.285	138.015	68.405	113.544	125.644	116.801	102.967	81.3615	119.663	108.269
Farp2	0.850481	0	0	0.21757	1.15922	0	0	0	0	0.0668361	0	0.163602	0.251675	1.01056	0	4.5891	3.63886	4.87539	6.01855	7.98998	0	0.354224	0.131411	0.181054	0.281927	0.49318	0.0713318	0.0630864	0.788961	0.446319	0.0183923	0	0.346164	0	0.0463326	0.203433	0	0	15.202	15.8968	11.7547	16.8465	18.1535
Stk25	16.1654	26.1748	12.5453	16.8056	20.8216	24.0854	21.1763	15.4245	21.7944	17.155	20.3351	19.1678	19.827	17.0583	17.3833	27.3049	22.8853	21.8634	25.4038	21.8351	14.1962	16.6387	17.7292	18.3843	19.3736	24.6825	21.7534	18.0507	19.6726	21.9994	19.038	29.8779	11.7243	22.7004	16.5805	42.7998	9.81895	13.4074	48.414	56.22	33.1493	37.7903	53.536
Thap4	7.11732	5.08978	11.0425	9.65407	4.54888	8.79843	9.19617	8.12232	5.37504	0.877596	6.93031	9.07761	10.4032	6.91008	7.47466	4.93048	1.7933	5.79314	3.50082	1.74185	7.48875	6.39247	11.6091	7.66801	6.35187	7.21179	3.25128	10.3288	10.3463	9.89246	12.0584	4.86823	10.0743	9.71759	5.51032	3.05279	0	0	11.7808	6.84269	9.62538	10.2872	8.90068
Atg4b	26.4174	30.896	25.4333	44.4017	36.9383	27.6159	31.5512	27.929	30.0821	34.2928	35.0178	43.1072	25.5575	34.0249	45.8402	20.4633	23.9482	28.6328	19.7138	31.7341	20.7346	19.6358	30.9302	29.9069	26.0171	21.5767	18.9391	20.6494	28.1151	20.7296	25.9013	19.8431	28.2478	21.9852	23.5026	32.2966	34.3997	51.7026	25.852	30.8603	36.8877	24.4496	19.0618
Dtymk	108.815	95.6816	149.689	117.599	118.688	185.04	151.43	136.352	121.283	112.519	142.889	180.811	160.26	175.648	155.23	94.149	103.935	81.8857	93.6693	80.6384	141.633	112.581	126.579	137.206	126.825	131.621	124.223	155.537	157.549	152.132	166.805	164.214	183.007	151.575	179.593	40.9632	28.2158	24.5718	24.0081	41.0857	28.1941	23.1302	31.4484
Ing5	11.6926	8.21301	7.46789	12.6132	16.6314	10.1689	9.07397	10.835	6.76783	7.36049	10.3194	10.5134	6.67462	9.42273	4.32197	7.10749	7.70353	8.60583	3.71135	6.40947	19.3086	8.58279	12.4359	12.3422	12.949	13.7149	10.7611	13.8352	8.12374	14.2724	7.48363	19.8335	14.3341	15.7456	12.1288	20.9693	30.9413	14.8005	14.9951	9.95532	2.1021	9.40353	13.3149
D2hgdh	5.515	4.30626	1.91189	2.64414	3.65443	2.25831	4.95797	1.39251	0.78551	2.00928	2.01439	3.74821	3.06808	2.32172	2.69561	1.92373	3.51506	2.73897	3.20337	2.88658	4.94141	4.41818	3.28747	1.05118	2.52462	3.62189	1.76422	2.38885	2.07466	2.44698	4.07046	0.0291411	1.92405	1.38714	2.46966	3.82933	2.12551	8.41615	5.70334	7.29553	10.9581	6.85345	6.80016
Pdcd1	0	0	3.19015	0.992255	7.55255	6.35197	0	3.29485	1.95581	13.107	0.755029	2.62275	3.36086	4.59834	2.0619	1.7868	15.1529	15.2153	16.9187	7.19788	22.4637	48.849	10.7728	0	15.9549	26.1389	35.2789	27.4414	12.7046	44.1562	11.8551	19.5311	23.1788	1.55366	5.10264	0	0	0	7.25898	3.75682	4.30898	6.41073	9.55479
Fam174a	10.9718	9.26018	9.65048	15.8048	11.4789	16.515	12.2641	15.0903	15.7707	12.9677	14.8694	10.521	14.7329	13.4786	9.92911	24.3097	25.0943	21.5044	26.6719	23.9004	13.5733	6.24792	18.6785	14.9978	9.422	18.9917	18.9168	18.4129	9.30444	13.5743	17.6206	18.7362	11.7904	13.3637	8.88918	40.1989	22.8577	13.0848	47.3585	59.0303	52.0075	52.4902	41.3399
St8sia4	2.92021	10.8959	8.75841	10.6261	9.08179	11.8158	13.965	9.68126	17.2676	10.3282	10.7341	8.41433	6.00877	5.11622	8.74223	29.1757	37.8858	29.0633	25.8226	20.9529	4.60003	6.77362	7.02301	9.09813	5.99143	9.88078	11.1908	10.5204	10.068	14.4845	6.1089	3.01388	5.65917	8.33519	5.60862	30.0196	34.9689	22.2025	14.2026	9.7755	10.9869	25.5751	12.8551
Slco4c1	0	0	0	0	0	0	0	0	0	0	0	0	0	0	0	0	0	0	0	0	0	0	0	0	0	0	0	0	0	0	0	0	0	0	0.0252372	0	0	0	6.09092	0	3.98468	14.5554	1.14724
D1Ertd622e	2.3884	4.16975	3.32583	0.854864	4.55476	7.01926	6.17944	5.59894	6.28743	7.80665	6.02371	3.78253	4.82271	4.59681	3.86195	11.9653	12.8033	4.71762	8.78749	5.02089	10.4637	7.33856	8.65767	7.48199	6.68667	10.1782	17.6487	15.6477	14.2994	11.9036	10.8793	8.88531	10.864	15.92	9.57681	15.9864	23.9681	15.3717	8.24955	4.0741	7.7721	4.61111	4.87221
Ppip5k2	7.71031	11.3214	7.43782	7.34132	10.6421	11.005	6.83082	9.63124	7.44069	12.6268	8.35546	10.2774	8.04459	12.0621	7.53908	13.9792	10.8236	6.85445	16.2439	6.73481	10.023	11.0452	14.5853	14.6757	13.754	15.7037	10.4215	13.1003	13.1053	14.0439	13.0067	13.1628	8.70155	15.1923	12.5612	20.7972	12.4538	11.1072	13.8719	3.95883	5.01063	8.12188	5.28782
Gin1	9.89317	19.7704	17.6689	20.069	15.8707	18.8589	16.9455	17.9429	17.7378	19.7282	28.6885	21.4658	14.5567	17.7093	14.1219	14.2127	18.9311	14.7834	15.3249	17.1579	10.7328	13.9426	6.18494	10.5176	15.6059	14.9845	10.0035	10.3748	18.4545	13.6467	12.1974	16.9407	10.5473	15.265	13.6761	11.7534	0.498796	8.26283	19.7521	11.3407	7.43022	15.8356	9.03515
Pam	0	0	0	0	0	0.0782853	0	0	0.0418176	0	0	0	0	0	0.900614	0.123601	0	0.196759	0	0.246881	0.111228	0	0.0278429	0	0.118273	0.156741	0.294715	0.0481197	0	0.0405278	0.175361	0.0217191	0.239002	0.017825	0.0441758	0.0554181	0.076345	0	0	0.0679678	0	0	0
Pign	4.21529	4.77759	3.50426	3.87764	2.97935	2.43301	3.28122	4.42356	3.30817	2.05443	3.84108	3.21951	4.03361	3.90483	5.23449	3.66676	4.07244	5.98597	4.2096	7.53751	3.78604	2.57784	3.79281	5.6276	5.735	3.82745	6.10092	4.38453	4.17473	3.8032	5.25536	4.15521	4.16181	4.11167	3.85133	7.02909	1.79109	6.39431	2.44696	2.88048	4.90856	3.5396	2.89476
2310035C23Rik	9.34836	7.7547	6.85264	4.78231	3.86476	8.66488	8.12917	4.97826	6.98245	6.05776	8.65021	5.91946	8.25976	8.2829	7.31914	7.31715	7.34438	5.24537	6.99386	8.6728	8.50753	4.76042	4.62791	5.13993	5.36964	8.14226	5.97915	3.7891	4.69426	5.56746	4.39211	4.94525	5.47641	5.68203	6.88445	16.8033	15.2392	6.67318	8.88526	3.50782	4.6603	5.55827	5.66108
Zcchc2	3.21125	1.66813	1.32008	1.10176	3.20048	2.51481	0.976144	0.9203	0.480682	0.951595	1.20286	1.97349	1.34726	1.87684	0.605781	1.1569	1.70045	0.242324	0.232136	0.0434361	2.05478	4.64968	2.06602	2.69023	2.86028	2.84195	2.81996	2.02235	0.711982	3.03222	2.18131	2.79524	2.21463	0.131717	0.643803	3.78797	0	7.20801	0	0.292977	1.65194	0.947412	0.765516
Phlpp1	1.06194	5.36372	0.915441	1.6384	0.86676	0.964736	0.935946	0.78134	0.0281091	0.588977	0.998324	1.33447	1.29037	1.40106	0.875468	0.913906	1.01534	0.562096	0.253395	0	1.77775	0.96483	1.67504	1.36565	1.14193	0.678975	0.312392	2.40972	1.10491	1.32124	1.53237	3.70819	1.07867	1.28203	0.395922	1.11753	1.68066	0	0.702609	0	0	2.35792	0.642786
Bcl2	0.0889701	0	0	0	0.132577	1.12783	0.221521	0	0	0.861743	0.196904	0	0	0	0	2.56943	1.50195	1.0043	2.17683	2.09477	0.832345	0.35181	0.450343	0.746442	1.52242	0.461783	1.79734	0.650717	0.295494	0.677007	0.725365	0.218839	1.14674	0	0.312357	22.2472	21.306	18.6129	21.1748	27.6457	19.4426	18.9615	17.1913
Kdsr	1.84977	0.530259	1.43669	0.724272	1.50877	3.74029	1.5667	1.13921	1.6291	3.50132	3.4649	2.08466	1.89867	1.77779	1.63969	3.9248	4.71874	2.80213	5.3571	7.41424	1.00834	1.73774	3.27451	3.29905	3.25614	3.27711	3.75766	2.3521	3.67591	3.67902	1.14719	2.45852	2.67697	3.40654	3.36616	8.47279	3.61953	6.17379	17.9785	11.8403	5.69648	6.87579	6.81809
Vps4b	46.1257	29.2062	30.6135	39.4742	37.9491	39.218	38.1172	34.7918	44.4501	44.7292	40.2845	28.7003	33.3293	30.4029	32.9769	48.0166	41.4641	43.8563	54.3097	68.1522	28.5772	40.5057	34.1811	47.2898	36.0262	45.7521	38.5343	39.6439	34.4123	36.2352	51.918	32.546	38.005	40.9713	47.8799	54.4823	44.9235	51.7434	67.8087	65.7122	86.5661	73.8528	67.5112
Serpinb7	0	0	0.0274188	0.676577	0	1.16317	1.28089	0.631863	2.97026	1.9052	2.42201	3.94669	0	1.41094	0	3.60128	6.72274	4.38519	2.1858	5.52142	0	0	0.0302702	2.10772	1.75341	4.35478	1.45416	0.941662	1.4236	2.2471	1.52519	0.944499	2.89532	2.71304	1.12063	0	0	7.03316	10.7578	0	4.92566	6.69063	1.24756
Serpinb8	0	0	0	0	0	0	0	0	0.278225	0	0	0	0	0.0245302	0	0.431735	0.323874	1.41137	0.313515	0	0	0	0	0	0.0134132	0	0	0.825397	0.139023	0	0	0	0	0	0	0	0	0	0	0	0	0	0
Dsel	0	0	0	0	0	0	0	0	0	0	0	0	0	0	0.621468	1.70717	0.151231	0	0.149105	0.150658	0	0	0.644245	0.557784	0	0	0.50035	0	0.416544	0	0	0	0	0	0.0314512	0	0	0	8.1364	5.80681	0.0424428	5.52065	5.78697
Tsn	70.4822	61.2808	97.5029	74.9188	86.194	107.879	101.298	88.4262	86.3441	84.014	84.0654	97.2587	86.7483	98.1486	107.114	88.8445	84.6339	79.7938	68.9356	72.7584	73.5167	86.9293	89.7865	80.8912	84.951	77.5932	84.6302	76.2714	93.473	95.2901	91.791	79.0556	109.895	96.4556	101.651	58.2854	94.5709	85.4598	45.3475	64.6021	59.8013	51.5145	68.685
Clasp1	5.75886	10.1939	2.8886	1.88566	5.46087	5.56418	6.96553	5.70721	5.4376	6.36362	5.17382	4.25747	3.55598	6.55735	4.8796	4.08327	3.24878	5.35289	1.47947	3.33419	4.52574	3.6715	5.24267	4.40749	6.15467	6.54044	8.39612	8.63575	4.26191	5.726	6.50371	5.27979	3.99038	6.20345	4.43629	11.2121	2.81558	9.1991	5.21227	3.88352	4.86161	8.40722	4.27176
2900060B14Rik	1.44129	0	2.16664	0	0.0904301	0	4.85838	1.33146	0	0.437961	4.54891	0	3.9774	3.78398	2.28541	2.88821	1.78429	3.38066	1.43935	3.87825	2.46318	3.31592	3.82712	2.55533	1.55182	0.718154	0	0.909458	1.05312	6.12778	1.08468	2.83611	0.703965	0.980045	4.04809	4.57046	6.82105	0	1.91568	1.86849	0	1.26887	0
Tfcp2l1	0	0	0.0279069	0	0	0	0.4077	0.104122	0.0493571	1.0859	0.385844	0.382865	0.568527	0.2611	0.067459	0.0547071	0	0.729359	0	0	0	0.544551	0	0	0	1.30271	0.471606	0.969072	0.27129	0.538141	0.18628	0.355685	0.836202	0	0.540957	0	0	0	0	0.240666	0	0.544777	0
Ralb	12.4703	14.1134	19.655	19.2505	15.4112	23.6989	13.6066	17.0557	17.2809	14.2961	9.01772	15.127	15.7186	12.6849	11.5597	8.81974	6.37933	8.55343	16.3782	10.0412	16.0563	12.0411	9.23148	15.7683	22.087	11.1091	15.2985	19.2493	14.8851	12.78	13.1135	12.8759	17.3496	19.2716	15.6019	10.5352	15.614	4.05743	7.15729	9.79787	12.8905	10.5349	8.27102
Tmem185b	8.81736	11.5263	11.0426	7.40607	10.95	10.8203	10.1713	11.7567	8.12418	6.3518	15.5176	12.5001	4.58407	11.0329	7.33218	10.6445	8.8968	6.56111	10.5665	8.33473	8.88725	14.3924	13.5231	11.6667	11.9721	16.3617	18.9649	12.0694	18.3787	16.3935	17.797	30.3238	18.9921	18.116	20.8793	24.9877	19.8683	25.3135	20.105	19.7083	10.9767	25.2504	9.15036
Ptpn4	0.170652	0.847176	0.417785	0.791269	0.711258	0.887305	0.149414	0.120649	1.13024	0.263908	1.28082	0.0370907	0.443037	0.137152	0.289925	0.517265	1.0083	0.0857737	2.44677	0.461243	0.204726	0	0.218478	0.451518	0.478094	2.01948	0.563318	0.692239	1.16595	0.812701	1.81941	1.51489	1.31972	0.0466229	1.74603	0.241586	0	0.0623235	0.243022	0.829623	0	0.64387	0.833736
Tmem177	5.71544	4.36716	4.87217	15.3189	5.3462	10.6027	11.1735	10.3655	5.28145	8.97488	9.01398	4.6306	6.38611	9.68061	10.3787	9.27385	8.64838	11.0967	13.1556	7.95627	5.40654	9.11027	6.21169	9.40051	10.9486	5.70869	8.63202	4.55804	4.23634	7.09694	7.21255	13.995	10.596	9.50855	9.89221	13.5724	10.3955	7.97383	12.1592	12.2832	16.2719	13.4229	6.67435
Tmem37	0	0	0	0	0	0	0	0	0	0	0	0	0	0	2.06827	2.69275	4.66576	6.94582	0	0.569154	0	0	0	0	1.17122	0	0	0	0	0	0	0	0	0	0	0	0	0	3.37363	1.64526	4.08866	10.6762	11.5739
Dbi	422.873	364.789	588.231	421.854	423.126	325.947	228.226	287.316	240.593	300.507	376.526	359.484	360.16	450.833	457.009	327.698	269.717	181.778	248.675	239.69	239.857	235.825	305.457	290.772	355	214.369	239.659	261.833	343.319	268.066	350.578	100.836	265.699	184.459	202.582	49.5964	41.6257	47.1437	101.318	94.7041	43.6665	122.693	92.6909
3110009E18Rik	6.90048	3.05082	8.50445	4.20096	2.42916	5.70244	3.14767	5.05731	4.98925	4.50177	5.59575	4.11394	4.52044	7.03819	4.95933	1.39707	1.8674	2.4093	1.10469	0.664405	7.86921	5.13534	6.504	7.7047	6.5627	3.14959	5.50925	4.57781	9.13234	3.35931	5.28563	1.0638	7.33249	3.0893	5.10416	5.11553	2.80452	13.3316	0	0	0	2.55055	1.44116
Steap3	0.740291	1.55912	0	2.47812	0.628741	0.943629	0.539473	0	0	0	0	0	0.364588	0	0	0	0	0	0.270473	0	0	0	0.62927	0	0	0	0	0	0	0	0.385005	0	0	0	0.228207	1.32406	0	0	0	0	0	0	0
Insig2	14.6663	11.6599	18.3444	18.0502	19.7446	23.4586	21.0281	25.8796	23.5123	30.0156	16.0825	14.462	16.7096	28.059	21.2729	30.4315	29.4483	33.0111	26.7128	37.1937	14.5958	13.9605	10.097	23.1734	18.0766	20.423	23.3093	14.1909	21.523	23.7068	16.3735	22.5424	16.4457	28.3826	19.6823	20.0969	33.6527	45.042	31.3703	31.0697	29.3219	35.6567	31.6224
Ccdc93	6.67238	1.68165	1.59725	0.806442	1.55502	2.538	3.57942	1.6041	3.12132	2.50437	2.93939	1.05845	4.36596	1.52331	2.65601	3.83007	4.19063	4.6312	0.994769	2.23363	2.23627	2.84418	2.4246	2.01984	3.54459	1.99912	1.83957	2.89105	3.74947	3.00213	2.50875	2.72646	1.09404	1.20952	2.71447	5.6563	8.78516	15.5014	1.65497	2.03696	0.0337098	1.39197	3.67699
Ddx18	11.0187	12.006	11.9398	12.1104	12.2904	11.8303	9.47708	10.5022	8.31569	11.6257	10.9265	9.70146	13.468	13.5244	13.195	12.9433	13.8648	11.5765	10.3925	11.3887	22.1634	14.3035	19.6579	17.3939	22.0678	17.1889	20.0799	22.2981	21.6272	21.1831	24.5381	26.4686	27.179	25.1374	22.1093	7.1783	9.78451	9.87864	9.91612	9.79585	7.93937	9.54329	10.1186
Actr3	267.912	308.696	265.197	331.767	300.741	285.509	322.411	273.197	308.249	288.242	324.429	282.757	280.885	275.446	308.635	149.924	162.044	136.596	159.592	156.248	361.674	356.325	346.047	332.157	308.426	297.925	298.053	277.854	281.845	261.086	305.148	288.661	293.578	309.429	330.185	297.06	381.716	387.953	95.2703	96.8841	73.6644	79.5397	84.3009
Slc35f5	0	0	0.637528	2.17126	2.36985	2.43243	0.795331	0.240489	1.98203	2.81901	3.82576	1.23221	2.23006	5.06385	3.45869	12.4196	11.9696	6.06176	20.4483	13.3173	1.91349	2.17246	5.14672	1.74128	4.72246	2.69646	2.34601	5.83486	6.8006	2.52918	3.49087	2.50492	2.94887	2.45006	2.16359	3.54598	10.2223	0	23.8905	20.8322	37.9565	28.5854	13.7483
Mgat5	0.184805	0	0.850099	0.47986	0.852239	0.620885	0.736213	1.28042	0.0737018	1.43198	0.469461	0.074978	0	0.103969	0.238094	0	0.249583	0	0.941234	0	1.02918	2.66264	1.03051	0.438815	1.805	0.506456	1.06382	1.35164	0.276204	0.401786	0.834479	0.516766	0.887592	0.636169	0.56447	0.879047	0	0.448824	0	0	0	0	0
Tmem163	3.66926	1.07997	1.2128	5.66408	7.03522	0.999643	6.5125	3.60921	6.13508	2.75279	1.89473	5.13175	3.58947	2.21173	5.01414	6.40719	4.92463	5.37239	3.82362	4.3119	0	0.373584	0	0	0.946467	0.823295	0.905407	0.451034	1.4306	0	0.314445	0.0354046	0.0556572	0	0.816132	3.83936	2.4268	8.44809	3.63499	7.97726	6.21942	2.40767	6.54707
Ccnt2	37.1704	28.6044	27.2832	25.3717	30.1121	26.2338	22.5234	19.8737	27.2942	30.2647	25.4843	23.7103	25.826	28.3091	25.9172	20.2623	23.5895	26.0179	28.8061	25.0788	20.4186	26.8013	29.8115	28.7921	30.6577	22.2259	27.3571	16.0269	25.3249	26.3104	23.0349	28.7324	24.1189	27.1606	19.8928	36.2359	48.6045	36.4323	29.9421	21.7447	20.1859	26.084	29.7003
Map3k19	0	0	0	0.162183	0.192026	0	0	0	0	0	1.58187	0	0	0.0204979	0.0577739	0	0	0	0	0	0.012883	0.477801	0.725607	0.747483	0.840623	0	0	0	0	0	0	1.94709	0	0	0	0.577694	0.636674	0.0558869	0	0	0	0	0
Rab3gap1	9.78324	11.6947	10.3819	14.7412	11.6203	6.88853	9.5005	11.8203	14.6917	16.9603	14.0856	13.7827	12.8064	7.55366	12.4906	14.268	13.6225	11.5844	8.93453	5.44652	15.7574	10.9435	14.7805	14.4571	13.5741	12.1027	8.05226	9.81138	9.51925	10.8354	11.3063	5.47133	7.61246	7.98284	3.11256	35.7839	24.6115	11.7463	16.3438	8.39699	18.8152	19.4828	20.5823
Zranb3	1.91948	2.93742	5.1565	1.97211	3.27507	6.94629	6.40046	4.3738	6.78766	5.23996	3.14122	2.33908	5.46524	6.87547	6.10373	2.17309	3.70662	5.27156	3.35111	1.9508	4.05269	2.85932	2.66761	2.75433	5.41625	4.85091	1.09721	5.0143	2.73809	2.16163	1.52423	6.15685	3.78832	4.75365	3.22887	5.39166	4.54332	2.31232	7.29585	4.69933	0.117765	2.85693	5.1949
R3hdm1	7.1764	21.7046	17.397	13.9291	12.9582	12.8829	13.288	13.6516	11.4338	15.3362	13.9438	12.9013	15.0684	16.9508	11.7078	14.4173	11.3099	11.7648	10.4644	14.4346	10.3691	10.655	11.7872	13.9605	13.8985	16.7801	10.6316	7.93925	11.7828	16.0169	10.033	12.1114	9.32569	12.6149	10.71	17.2	4.06852	5.66841	8.08072	3.30334	12.7077	10.9146	11.1706
Ubxn4	33.3277	31.7158	20.0612	23.6802	24.4411	27.4145	27.8409	31.1006	20.904	32.1319	26.103	30.3495	29.2333	28.8973	33.3347	83.3371	81.436	100.469	93.2141	112.252	22.8326	23.7596	26.2921	26.9687	25.2645	22.7131	31.6798	28.4238	28.9759	23.4823	28.724	18.9853	31.9561	25.5162	31.7219	26.7768	17.4109	23.862	122.385	130.681	131.95	130.54	145.804
Lct	0.0279096	0	0.436336	0	0	0	0	0	0	0	0	0.160413	0.0375704	0	0.147517	0.213842	0	0	0.195103	0	0	0	0	0.185557	0.157403	0	0	0	0	0.175293	0.54844	0	0.204476	0	0.156776	0	0	0	0	0	0	0	0
Mcm6	444.513	425.051	472.217	615.172	638.369	603.952	456.202	434.432	419.905	531.466	464.227	505.215	508.576	603.139	547.684	316.798	314.716	287.537	353.136	347.128	423.174	425.246	382.315	448.317	507.599	471.597	427.457	437.423	405.292	422.449	423.544	400.534	527.648	551.103	470.284	40.7576	35.0388	26.3116	78.5502	47.2957	77.6542	71.6342	40.5746
Dars	113.081	151.341	129.709	162.407	152.234	140.119	155.782	117.9	123.002	120.102	150.372	129.468	139.189	144.574	151.153	104.54	97.6102	95.8048	102.129	104.565	128.173	126.733	105.338	135.437	148.471	137.074	117.745	130.784	139.484	159.724	134.409	150.381	161.157	178.394	179.327	52.6536	51.6871	68.6185	109.17	92.4756	104.117	85.5435	105.869
Cxcr4	42.0898	23.6763	22.2759	17.7711	19.0471	28.3607	23.4267	27.4184	35.974	33.1153	35.8934	34.1592	30.0429	19.9254	30.7439	20.5202	15.7482	14.5194	11.3688	15.3163	8.2183	17.7881	6.10873	6.06704	10.6034	9.84789	12.9988	7.48272	8.97983	10.3126	15.0724	7.27056	10.0137	7.90222	9.4257	7.64619	11.8287	2.42526	13.7126	17.9868	9.97809	12.1102	11.6798
Cd55	9.87851	9.18289	1.67958	3.91704	7.0529	12.0166	5.776	2.80965	4.91322	10.5579	7.84036	6.05784	7.13044	1.43729	12.2656	20.0766	17.0215	8.94872	2.17714	9.91068	0.682524	4.93726	0.655769	1.98434	0	2.85712	3.73761	1.91495	4.57066	4.24601	4.04473	1.34058	6.0635	3.30067	1.88955	344.176	436.166	533.643	34.4094	36.8738	43.0903	55.1791	20.0372
Pfkfb2	0	0	0	0	0.303013	0.873595	0.735407	0.318676	0.202115	1.59661	0.296037	0.399134	0	0.142559	0	0.579824	1.52993	0.534929	0.446571	0.797161	1.31235	0.406373	0.160299	0.651239	0.0779514	0.170824	0.343217	0.589986	0.190104	0.129627	0.0972205	0.0740991	0.0194143	0.501711	0.345388	1.61891	0	2.49976	3.09065	1.56523	1.42371	1.23352	1.91672
Yod1	3.76228	1.57842	0.648939	1.72362	4.30258	2.71377	2.60669	1.8545	2.55551	2.73282	4.91539	2.21968	3.43524	4.49042	0.950711	2.75631	2.30266	1.50301	1.75136	1.8528	1.41774	1.12507	4.16421	1.40942	1.93663	1.79248	1.47048	3.14699	2.8227	2.41151	1.97408	0	2.0133	2.75191	4.00996	3.56489	3.47867	0.938818	2.83898	2.91478	1.78959	5.74023	3.38327
AA986860	0.690176	0	0	0	0	0	0	0	0	0	0.387082	0	0	0	0	0	0.898808	0.797867	0	0	0.0174312	0	0	0	0	0	0	0	0	0.628787	0	0	0	0	0	0.35174	0	0	1.96573	0	0.25225	0	0
Fcamr	0.660386	0	0	0	0	0	0	0.74277	0.299281	0	0	0	0.545508	0	0.178491	2.38839	0	6.44236	0.0899311	1.36302	0	0.31077	1.07604	3.96293	4.31694	0	0.973487	2.53122	0.628086	1.47926	0.564762	0	2.37025	1.33948	0	1.66579	0.122937	0.959231	0.149615	0	4.73581	0	0
Pigr	4.41143	0	0	0.469904	0.589099	0	0	0	0.252604	0	1.47996	0.423258	0.0601868	0	0	0	0	0	0.223251	0	0.0922194	0.527174	0.267123	0.396344	0.298003	0	0.712911	0.320595	0	0.734439	0	0.0231524	0.461019	0.494033	0	3.9285	2.177	6.81992	0	0	0	0	0
Il24	0.205604	0	0.788144	0.0953331	0.0483752	0.959392	0	0	0.153744	0.0585715	0.118704	0	0.467055	0.0722938	0	0	0	0	0	0	0	0	0	0.29292	0.988259	0.320145	0.166697	0.398055	0.409719	0.223502	0	0	0.16737	0	0.0541378	3.66742	1.26308	0.394213	0	0	0	0	0
Il10	0	0	0	0.814638	1.24012	5.53377	7.90764	3.47794	7.75122	7.8579	3.29662	0.891009	6.03094	0	6.57296	18.0177	8.6754	8.73135	8.81662	44.8748	4.54271	1.43999	7.91629	4.29691	5.97895	21.1743	5.37731	8.20127	7.22107	22.9821	8.92497	0	10.8338	24.1919	8.51215	0	0	0	21.0167	18.1502	11.6118	16.0474	19.8281
Mapkapk2	16.7599	9.15388	8.90876	7.21159	13.0813	13.931	10.3232	9.68776	7.7757	8.25029	8.95368	11.8768	10.8745	9.39746	7.19755	9.40382	15.6179	8.25543	17.6076	10.0342	15.4276	16.9466	14.6193	12.8833	14.1955	9.93763	8.13489	10.1717	6.59062	10.6236	13.7343	17.7741	7.67661	6.69533	8.54368	8.5478	12.5688	7.79796	9.46738	22.0534	15.341	23.0175	15.1318
Dyrk3	11.2955	21.6903	14.9575	9.13983	3.72592	4.3406	5.66296	4.46656	5.96216	2.83925	2.5574	10.9514	10.5376	5.45134	9.1091	8.028	12.058	9.4484	16.9204	20.3931	9.9604	2.84234	7.74646	2.02471	5.85515	0.379353	4.87081	4.54996	5.95833	4.81522	2.60439	0	3.29038	3.8474	9.06849	2.13992	0	0	7.17547	8.07544	15.1103	11.5772	12.4978
Eif2d	57.5639	86.3888	58.1559	62.8129	62.403	56.129	50.2216	61.7113	46.0538	44.8141	55.7082	47.0799	66.0077	62.4653	81.4512	36.8946	69.436	66.4085	49.156	54.2179	50.8404	53.2721	46.1947	43.3011	52.207	33.3255	45.7975	48.0655	40.3835	38.7032	52.3135	57.6708	51.2437	47.2668	41.6856	32.3198	43.4643	23.8542	55.3102	43.2312	57.5713	55.2422	39.5783
Rassf5	23.434	23.7367	19.2826	26.7151	19.1689	29.9665	29.7492	24.8787	32.4175	25.5512	21.009	21.5302	19.2199	21.1118	19.0834	32.826	32.8198	36.8976	41.5892	25.7966	32.6136	40.0281	36.2849	31.7779	35.2668	41.8665	39.3375	42.4442	41.8136	39.9965	33.6404	32.7404	35.0668	34.6026	35.5409	126.712	103.219	127.891	24.2671	47.4205	51.2183	45.6806	43.672
Ikbke	0	0	0.145381	0.930056	1.48325	2.60734	3.92402	0.726779	2.08915	0.428561	3.72232	2.23431	0.235058	1.30982	0.319479	5.0666	4.02107	3.33961	0.429243	1.62643	5.5726	2.37948	4.90413	3.98035	4.8482	9.92758	4.41416	2.60432	8.56535	6.77499	7.16586	2.94912	4.986	5.18321	4.7723	0.106485	2.93391	3.15912	5.53441	10.535	9.39293	3.62635	5.63484
Srgap2	2.16183	2.49439	2.85725	3.28174	2.1353	3.56894	3.07733	5.72011	6.9001	3.3252	3.08116	3.68347	3.99064	1.95679	1.88791	2.05629	0.349292	2.86171	0.897767	1.81784	3.93551	2.5853	2.47235	2.03296	5.19624	3.14621	2.45268	2.94679	3.8175	2.89552	2.28202	3.32513	2.77623	2.80172	3.62957	1.39992	0	1.92429	2.06257	0.867139	0.638875	0.722338	1.26881
Fam72a	3.86965	9.55595	5.84986	3.94231	7.66843	8.16363	19.5618	7.36353	13.3404	6.02421	13.7508	9.20423	10.4824	12.0349	5.15832	3.46924	4.09435	1.8217	1.95943	4.19342	2.93887	4.42002	2.49645	4.29654	5.86815	5.12584	3.62345	6.98761	7.16824	5.17421	9.02374	6.13846	10.3375	8.13007	4.10439	0	0	0	1.49409	1.72225	0	0	0
Ctse	15.775	22.3959	25.0399	20.7263	26.0257	34.3931	36.152	38.3783	32.4541	30.8021	32.2435	17.5647	25.9524	29.9125	27.5398	87.1219	67.2843	128.235	69.3108	82.4559	17.5324	17.7417	11.855	17.5528	10.0301	10.7859	13.5357	14.9706	17.4703	14.3147	5.59993	19.9244	17.9957	11.5568	14.1925	11.7444	14.9234	15.1144	175.325	239.146	256.712	190.45	188.22
Slc26a9	0.0157592	0	0	0	0	0	0	0	0	0	0	0	0	0	0	0.863801	0.904533	0	2.36069	0.119264	0	0	0	0	1.41801	3.72986	1.87822	1.12549	1.11485	1.96436	0.8895	1.12616	0	1.94895	1.82581	0	0	0	0	0	0	0	0
Pm20d1	0	0.153575	0	0.0300542	1.32679	0.453679	0.633124	0.882134	0.113093	1.62491	0.318085	0.936844	1.14521	2.02839	0.899315	1.26067	0.574464	1.3113	0.339833	1.63511	0	0	0	0	0	0.867972	1.7999	0	0.161457	0.540194	0.0813002	0	0	0	0.0512015	0	0	0	2.26147	3.62376	0.483668	1.49791	0.22167
Slc41a1	7.10121	5.66349	5.82775	7.60104	5.68708	9.17695	11.7951	13.0828	13.522	11.8503	7.14804	8.16383	9.3439	7.84123	11.1967	18.7795	9.78563	17.8183	12.2045	16.1131	3.25285	2.46336	8.6274	2.58331	7.09867	10.1029	9.16996	10.2826	9.04978	11.6125	5.98946	11.1846	6.01112	4.8956	8.28297	8.65909	0	0	18.4639	4.60698	6.50722	8.34277	10.859
Nucks1	26.0281	36.5549	32.8463	16.2834	25.4347	29.8319	34.4736	28.0441	29.3093	32.4148	46.3852	39.3231	33.4511	36.7665	33.8337	20.8145	22.1127	16.3387	22.469	17.6611	26.7595	20.5235	28.9722	25.2753	20.0244	29.035	19.3098	27.8939	25.6526	25.1229	24.2078	27.8333	30.7632	30.7852	28.524	20.9439	8.77401	11.3305	9.0521	6.49603	3.41057	7.49725	4.44104
Slc45a3	0	0	0	0	0	0	0	0	0	0	0.627025	0	0	0	0	0	0	0	0	0	0	0	0	0	0	0	0	0	0	0	0	0	0	0	0	0	0	0	1.06623	0	1.05249	0	0
Elk4	3.4065	4.22893	2.12821	1.1013	2.48536	1.21039	1.95131	1.53118	3.10033	1.38887	0.469123	2.32985	2.17713	0.813173	1.26986	6.29947	3.66672	3.38117	5.19648	5.43983	0.759715	0.727994	0.544591	2.46369	2.52366	1.96597	1.93838	1.85549	1.18329	2.98961	3.23396	3.15575	1.38652	4.92088	1.33311	9.04318	4.24513	3.85493	2.18077	4.9378	8.0622	2.33864	6.19904
Nuak2	21.612	14.0794	8.32587	12.6366	12.6521	11.3666	6.6649	8.71964	8.38167	10.4351	6.83092	5.05292	4.86321	5.28077	7.04266	6.41205	1.91698	2.86757	4.22512	1.29368	16.3844	14.2529	13.1675	11.1506	5.66239	3.58194	4.23208	8.05311	6.35065	3.87575	8.56884	17.1	9.33331	7.21551	2.58492	67.8801	55.3577	70.2568	2.19092	0.178079	1.17145	7.41711	2.25492
Dstyk	0.368348	0.0189213	0.121549	0.0166628	0.287478	0.100612	0.0550619	0.578	0.331421	0.214985	0.0726165	0.0455622	0.00907044	0.0758151	0	0.0317704	0.682494	0.268679	0	0.9972	0.825933	0.15502	0	0.460782	0.635656	0.996024	1.11445	0.378791	0	0.481799	0.180299	0	0.0511941	0.0687259	0.283873	6.53473	1.37366	6.2816	3.58233	0.0436761	2.14526	2.53097	3.99423
Rbbp5	14.5778	10.4281	16.7811	17.0777	22.1328	13.6194	12.5716	19.2593	14.2509	17.4753	17.9999	20.3608	19.087	17.0379	10.9097	16.9231	14.3711	15.5315	8.65916	9.28326	14.3103	15.1523	14.7989	18.6911	21.5964	11.3126	11.96	15.6692	11.8812	9.24827	16.0661	11.1392	13.5512	9.74608	12.393	20.3152	19.9874	15.2421	14.2485	9.52095	6.06107	9.455	12.2071
Tmem81	0.889101	1.28303	1.42565	7.08464	1.98344	2.059	1.94252	2.73783	2.82351	3.26454	1.59698	1.336	2.29398	1.66732	0.750597	1.04804	1.94566	1.56409	0.394623	3.73813	2.15405	3.94898	4.00035	2.56465	1.36754	1.31263	0.987835	1.27505	1.31242	1.81368	3.38689	1.68814	2.65381	1.72134	2.21971	4.43796	0	3.78825	3.11848	0.320174	0.280824	2.75406	5.4056
Cntn2	0	0	0.716266	0.16737	0	0.241423	0.336453	0	0.221932	0	0	0	0.0121478	0	0	0.138285	0	0	0	0	0	0.358135	0.245612	0	0	0	0.0536541	0.367538	0.0419602	0	0.0377298	0	0.171408	0	0	0	0	0	0	0	0	0	0
Mdm4	25.263	20.3373	17.9679	20.2114	20.6202	17.3641	16.3697	11.9574	16.0434	17.4558	19.6053	18.1051	15.5324	11.605	10.8649	21.3898	21.8649	15.9032	16.4964	26.4537	20.6898	11.9117	15.9084	18.0778	15.4722	17.69	17.8704	24.835	12.7086	16.5809	14.8437	6.58776	12.3498	14.9625	13.1742	36.5502	21.384	25.0855	20.6449	25.1704	22.988	21.4882	24.7331
Pik3c2b	51.7422	29.765	34.6626	38.7513	28.5764	47.4171	24.7083	34.1925	20.1678	32.0852	32.5377	29.8876	26.9013	25.6316	52.2322	7.44489	9.40415	4.19993	5.24526	5.29261	21.5134	17.7388	23.4847	18.7658	20.9813	18.0601	14.6112	11.2114	17.7112	17.2703	11.8421	9.74415	13.0978	13.5129	14.973	21.7515	21.6197	14.8053	0.432713	2.0751	1.29564	1.27383	1.18761
Ppp1r15b	18.8577	31.1328	11.009	11.5569	17.622	15.0313	15.1075	15.2815	13.5919	12.3877	19.641	14.1709	15.0798	16.8637	9.25789	18.0601	22.4073	17.0475	16.3616	16.6771	21.1977	18.2621	21.6704	14.3813	16.0027	19.4241	14.9146	18.6641	14.739	16.6643	15.3352	21.0504	8.13092	12.9571	13.2339	22.1358	8.56263	15.3392	21.0292	11.079	22.455	14.6857	14.2535
Snrpe	388.836	296.629	437.997	384.697	375.713	293.567	183.913	264.153	209.241	276.077	357.166	282.163	327.007	391.429	374.375	246.558	210.997	122.449	175.351	154.707	273.841	224.617	252.743	308.627	348.175	277.256	240.293	220.81	349.324	247.908	346.445	135.663	262.904	212.867	209.866	98.439	133.861	116.096	98.2106	66.3171	42.2578	60.0467	78.9498
Zc3h11a	26.8349	30.691	29.1836	24.619	26.6679	23.1068	27.2177	24.3904	23.9051	33.4934	26.1631	29.2834	23.1	24.8006	24.3308	37.2014	30.9133	33.3621	31.9864	31.5755	19.0485	24.7169	23.2638	23.7767	20.1859	24.9081	20.5293	20.3612	22.7063	30.4763	18.9249	28.204	21.3666	24.0125	22.5312	35.1806	20.5622	45.0786	26.3471	33.5027	38.401	30.7946	40.9765
Zbed6	1.16858	2.38874	1.68434	2.48609	2.94356	2.55535	1.84316	1.81434	1.3707	1.9974	1.04508	2.46351	2.37119	2.77151	1.58956	3.4437	2.68834	2.49914	2.40265	1.64736	2.84578	0.721545	0.718703	1.19695	2.5199	2.49747	1.09606	1.43926	2.83097	0.680818	1.32204	0.249169	1.44556	1.38764	0.494733	3.13346	0	2.75311	1.8273	6.34939	1.80749	2.52151	1.0187
Lax1	93.5816	86.3929	80.8495	85.0775	94.7444	93.2726	121.867	89.1053	122.804	93.2379	78.78	68.5385	76.4299	52.0625	62.6999	285.159	325.558	329.637	297.69	350.142	57.4443	83.2002	65.383	57.976	51.4654	92.0101	116.614	80.5229	75.8623	83.1429	48.7966	60.9249	51.8564	48.8909	42.3765	118.917	66.1234	82.7867	470.777	617.258	500.131	494.359	385.737
Atp2b4	0	0	0	0	0	0.251788	0.0264992	0	0.144844	0.338969	0	0.0210503	0	0	0.212534	0	0.0350356	0.231228	0.373064	0.0872572	0	0	0	0	0	0.215437	0.246788	0.464301	0	0.0601613	0.069417	0.0859753	0	0	0.0655764	0	0	0	0.344808	0.134526	0	0	0.0473175
Btg2	80.4912	77.5504	69.025	80.1648	73.2665	101.338	99.9518	121.363	95.1107	89.3028	57.5569	71.9785	86.2616	53.9087	68.5219	188.411	270.098	286.831	180.666	237.643	48.0595	82.43	60.5288	53.6526	58.6829	76.254	113.171	69.6914	74.082	65.7214	37.4106	58.8501	61.8276	50.1964	39.9388	192.716	172.243	163.438	156.358	257.253	231.111	189.767	184.279
Mybph	0	0	0	0	0	0	0	0	0	0	0	0	0	0	0	1.94092	0	1.82073	2.06719	6.64594	0	0	0	0	0	0	0	0	0	1.22737	0	0	0.45956	0	0	0	0	0	0	0	0	0	0
Ppfia4	0.047275	0.0398261	0.059696	0	0	0	0	0	0	0	0	0.172621	0	0	0	0.451381	0	0.0332661	0	0	0	0.0978871	0.357764	0.583717	0.261772	0	0.130318	0.536951	0	0	0.296484	0	0	0	0	0.168652	0	0	0.0942525	0	1.41106	2.20582	0
Tmem183a	33.7954	39.9722	30.482	32.6662	33.0496	28.1945	35.5564	25.6564	33.5684	33.0026	36.8283	33.3234	38.9814	37.9595	30.3712	29.0294	28.1439	28.9141	25.5428	34.7499	20.8494	22.1292	27.8479	33.3708	30.4176	24.5553	32.39	30.6837	27.4867	29.2535	32.7399	26.9393	36.8531	38.1488	34.9466	17.9737	32.644	27.1175	23.8187	20.416	24.0044	25.0193	27.486
Cyb5r1	33.8325	16.9033	28.1289	27.743	22.6107	34.142	25.1624	17.145	33.3448	34.5723	22.7307	21.4339	32.9466	16.0764	32.0959	25.887	28.5274	27.6176	28.2203	27.8557	28.0669	26.0538	21.0072	24.0584	21.244	24.5658	21.4808	21.2795	30.5815	27.7654	35.1788	21.4289	26.1626	21.5899	29.3914	13.9141	12.8592	29.4016	39.2122	33.2725	32.944	26.8655	45.3647
Adipor1	109.342	100.1	87.9876	101.871	98.131	88.5799	90.7586	108.113	120.997	95.7234	86.1665	83.5661	90.1055	90.5656	94.8803	88.6484	93.5848	117.216	116.242	124.975	76.0362	77.4139	79.1041	96.4224	65.8251	69.5499	85.7785	67.0392	84.7736	96.9863	93.9198	112.581	82.6184	95.5753	85.4923	70.8878	130.854	124.73	113.01	144.258	142.481	140.599	120.382
Klhl12	10.6794	14.9692	11.7531	16.5779	23.3278	8.00666	16.913	15.1359	9.0549	6.19707	8.93241	15.4014	17.8492	9.44127	17.3608	10.6314	10.1504	14.6822	9.46403	11.093	17.6112	19.9912	15.6204	15.0698	21.561	12.9006	7.66893	12.9883	13.9849	15.947	16.1416	8.44849	11.0604	6.70488	14.5184	16.8614	37.4158	18.4915	16.5501	23.9083	22.424	10.2708	11.0488
Rabif	48.5496	35.4913	49.6529	42.6327	51.4238	45.3632	52.4708	53.6762	44.2593	54.9219	32.2223	37.3036	46.5033	45.6321	57.8652	50.2216	53.1894	61.7118	52.8997	54.5146	46.3071	34.9387	39.9459	42.2739	45.2869	33.9955	33.9969	36.6348	38.7749	43.6298	42.0171	47.0814	52.2742	58.2399	52.3374	31.5129	67.3978	66.0624	56.6284	45.5533	44.1999	60.1937	68.2968
Kdm5b	0.0728425	0.421885	0.385992	1.84075	0.0428466	0.399381	1.10214	0.522712	0.671786	0.529151	0	0	0.193049	0.038419	0.14438	1.48116	0.876156	1.3455	1.11844	1.37817	0.458782	1.61825	1.224	0.544832	0.651235	1.33839	2.1261	0.603274	0.680427	1.00299	1.77021	1.40035	0.10377	0.545617	0.623358	9.92533	4.31332	6.41291	3.40375	5.88729	5.28021	3.44688	3.98584
Ppp1r12b	0.825441	0.595761	0.368073	0.240822	0.0523719	0.138488	0	0.660949	0.221928	0.073979	0.41766	0.150514	0	0.221756	0.5423	0.557561	0.266168	0.766839	0.555726	1.28681	0.401725	0.216044	0	0	0.0213982	0.635424	0.127832	0.430942	0.00924104	0.336067	0.0348993	0	0.0452996	0	0	1.34186	0.0253229	0	0.138681	0.180354	1.58188	0	0
Ube2t	49.8143	63.8772	87.415	87.8545	76.7522	130.089	89.8475	107.556	102.671	104.803	80.1101	92.7476	112.072	102.663	127.187	60.8186	70.6318	67.3375	55.7464	76.31	62.9732	62.3328	51.9848	65.188	59.4072	76.1582	69.1806	60.7035	72.2526	62.8773	69.8168	76.147	65.7817	95.9103	83.5433	8.4293	0.0725773	11.6883	10.8642	14.215	0.453379	4.2123	10.9089
Ptprv	2.23604	0.844495	0	0.0174986	0	0	0.628837	0.644348	0.348047	0.139762	0.0544709	0.0191391	0	0.265394	0	0.717329	0.270765	1.21162	0.395726	0.42841	0	0.187216	0	0	0.253957	0.329075	1.30805	0	0.0188013	0.505968	0.41419	0.0146568	0.184328	0.168405	0	0	0	0	0	2.06402	1.32759	0	0.451726
Ptpn7	29.5253	50.8012	29.0875	34.3557	45.2701	55.8631	66.3907	61.1087	67.5482	63.283	54.9537	57.7551	42.8328	54.9731	60.1588	41.7019	59.1888	75.5609	52.7053	55.5066	50.5055	52.4013	42.5248	44.4345	46.319	63.4656	60.9282	42.0548	41.396	64.395	27.0035	31.9705	42.1755	42.7074	41.7778	24.4169	18.738	29.7653	29.2572	39.9853	26.603	44.6369	34.2591
Arl8a	12.2681	1.52613	3.5871	3.87561	3.90151	7.23434	2.60786	4.23662	5.44371	4.99268	2.72419	2.93991	4.76385	4.45588	2.60533	3.09883	2.95863	3.49815	7.27015	4.50616	2.56219	4.1581	4.26217	3.6813	3.73248	1.67935	5.90235	3.79906	4.735	5.61776	4.1006	1.41367	5.18544	3.26576	5.6442	7.68177	4.27903	4.65273	2.01585	2.29389	5.31735	3.56058	3.4579
Rnpep	48.3389	35.9392	30.1307	44.3415	52.274	39.505	48.8929	45.797	41.9313	40.4239	45.8561	46.0204	42.3853	45.5819	42.0751	47.3414	54.5846	51.0484	53.4023	38.5509	38.1022	44.0055	44.1865	47.1904	44.0392	48.9418	46.2658	51.0319	50.8218	45.4558	54.69	37.7212	56.681	63.4416	52.4093	16.4532	8.78063	18.9284	9.56777	5.69621	9.77967	26.4466	22.6786
Timm17a	112.913	88.8637	116.23	114.977	119.218	118.452	97.046	119.251	110.893	137.147	110.515	117.254	130.419	127.838	104.462	136.158	157.032	126.774	160.988	125.455	110.594	93.3134	95.0543	111.64	110.458	113.068	106.609	118.633	133.509	117.234	165.322	103.788	144.265	170.677	194.958	48.6004	102.906	71.5645	120.976	109.177	102.961	142.085	119.376
Shisa4	0	0	0	0	0	0	0	0	0	0	0	0	0	0	0	1.53419	0	0.508804	1.58861	0	0	0	0	0	0	0	0	0	0	0	0	0	0	0	0	0	0	0	0	1.17173	2.26099	0	0
Ipo9	7.49699	13.0286	9.87329	10.2536	11.7825	10.5162	10.9443	10.6799	12.5831	13.0711	7.67945	14.6204	10.6431	10.9195	10.2832	12.9142	11.1808	10.3729	8.37795	9.32847	12.0182	12.0313	11.1015	15.9186	17.3959	16.4432	12.082	12.3714	7.46985	13.2394	11.6533	15.5763	14.5271	11.9978	9.28162	12.3243	4.48316	17.4608	12.1042	8.67561	8.78607	5.50683	4.84468
Csrp1	16.9822	22.4902	24.6127	22.8412	21.0457	22.079	26.5416	33.7136	40.7457	25.9986	24.5113	33.6935	21.988	27.4403	18.4038	15.6438	17.3434	30.3879	23.1086	24.3632	15.1836	26.8701	25.591	10.8043	11.7642	16.5117	23.1491	19.0742	26.8019	16.8165	15.8942	9.46516	23.5592	20.4532	13.21	0.642317	1.3273	0	9.69203	11.3439	16.7211	12.9819	12.8569
Phlda3	0	0	0	0	0	0.98529	0	0	0	0	0	0	0	0	0	0	0.264044	0.275154	4.80313	0	0	0	0	0	0	0	1.49004	0.504691	0	0.226702	0	0	0	0	0	0	0	0	0	0	0	0	0
Lad1	0	0	0	0	0	0	0	0	0	0	0	0	0	0	0	0	0	0	0	0	0	0	0.0190908	0	0.692997	0	0	0.890833	0	0	0	2.02531	1.56071	0	0.928882	0	0	0	0	0	0	0	0
Tmem9	14.0295	17.6386	19.8975	14.1653	23.384	25.3905	18.2314	17.8768	32.5508	23.1582	14.4207	20.7464	33.028	23.9735	22.7398	50.018	42.2215	46.9389	52.7359	55.4849	8.66374	19.4001	14.3942	15.411	11.9239	17.9253	15.2813	16.4435	15.873	18.0539	14.6779	28.8728	16.7573	13.457	23.7528	11.9537	20.4951	22.0809	84.7942	101.031	112.236	91.4787	99.7706
Cacna1s	4.42597	3.42559	6.21533	6.84918	5.5884	11.2456	9.45617	8.54382	11.4111	10.9743	5.883	8.33707	7.16071	8.01644	8.28223	35.8235	27.0405	28.0331	26.4651	43.3891	8.91836	9.70828	8.86908	8.18118	10.0987	10.3189	13.3136	9.39078	14.6085	13.9988	8.10307	9.95053	13.5613	10.9821	14.4095	0	0	1.14788	59.8777	48.6912	60.0945	57.5597	58.6027
Kif21b	5.18341	2.99414	2.95037	3.94346	2.3089	2.04884	3.81681	3.07578	3.34914	4.24351	3.27588	3.45818	3.36603	1.82257	3.30412	3.01422	3.27077	2.97681	2.695	0.52367	2.46892	3.52764	2.1986	2.48547	2.10444	0.728746	2.62148	1.41272	1.04672	1.03028	0.512863	1.91537	2.60135	1.40353	1.0137	12.8414	10.0046	8.23373	1.2228	4.37314	2.41406	0.304589	3.14092
Camsap2	0.674606	1.15052	0.224867	0.679993	0.26914	1.75869	1.49989	1.62574	0.774948	1.43716	1.69338	0.513182	0.732911	0.979751	0.828435	1.28356	1.74539	1.45764	0.79086	0.277465	0.855604	0.215092	1.22666	0.188041	0.7613	1.73548	1.25441	2.00009	0.270327	0.627052	1.3796	4.00971	1.12816	0.747906	0.926771	2.51418	2.91301	2.8962	2.37562	0.213886	1.21939	0.258217	1.90586
9230116N13Rik	8.34328	2.53493	0.888229	1.62353	0	0	1.04784	0	2.01824	2.21315	2.14787	1.13758	2.1542	1.57743	1.49105	0.290206	1.93954	0.288735	2.13081	1.10411	0.556162	0.118002	0	0.441686	0.610091	2.28306	2.10696	2.6127	0.54512	1.3877	1.50969	0	1.78145	1.88333	2.18967	0	1.64315	0	0	2.65972	7.46508	5.29813	3.36787
Ddx59	4.68589	7.07631	7.33826	7.92685	6.712	5.98294	12.1109	8.35861	12.7836	2.52309	7.34311	10.7853	8.86397	4.52648	5.66454	9.24133	10.6922	3.35168	14.81	6.49494	5.25737	9.90691	9.38323	8.48549	9.48452	7.79348	8.20367	8.95015	8.05518	11.6057	9.62356	4.99963	12.8687	8.46905	6.6709	9.03194	18.0312	8.68826	19.7625	3.00401	6.6968	6.3466	11.6228
Kif14	1.39975	1.19848	2.23004	1.10395	1.97603	2.3135	2.08958	1.44371	4.2389	1.02856	2.83224	2.16942	2.25187	2.13429	2.40492	0.520435	1.63421	0.483277	0.842634	1.68303	0.45099	0.857753	1.15933	1.39159	0.769639	2.14287	0.943955	0.984924	1.51851	2.29425	1.20601	0.579187	1.59204	1.65952	1.2676	0	0	0	0.0326015	0	0	0	0
Zfp281	3.39287	7.19149	4.7865	1.99674	2.85541	5.94711	4.19052	3.595	4.08751	6.85256	3.96792	3.2428	7.34502	1.86596	5.0976	7.40273	6.24171	4.03651	5.9621	5.12991	7.85365	7.48684	9.05254	5.08166	7.43489	10.7828	8.04969	10.2741	8.99324	9.70919	7.993	6.48712	8.09109	5.03286	8.14351	10.9487	8.20966	8.32623	6.88364	7.87714	6.07438	9.62149	6.91737
Gm19705	1.05577	0	0.317419	1.08785	0.883219	1.75163	6.65036	4.76048	1.05262	4.8122	2.0318	2.49865	1.65809	6.10461	2.90642	1.03709	0.5941	1.65092	3.51448	1.77555	0	3.33982	2.33619	0	0	1.75353	2.75816	2.72533	7.36364	2.38037	2.05994	4.19143	1.90987	1.49562	1.48264	0	1.28116	0	4.09285	3.42174	0.5002	5.16369	3.20946
Ptprc	193.331	206.017	162.459	186.965	193.251	166.876	211.502	152.325	199.306	225.838	194.747	166.775	176.351	181.637	155.298	99.9591	120.253	100.307	119.506	99.8598	251.595	244.594	235.153	260.214	259.401	215.214	189.12	193.89	169.924	185.67	186.429	213.441	151.454	181.859	171.571	363.905	404.325	372.235	62.1181	33.1732	61.3869	65.5103	50.4122
Nek7	24.5746	21.6967	29.113	26.8666	26.9773	40.254	35.1596	36.0636	44.3642	50.8012	43.1345	36.1094	41.4316	48.8969	35.8392	69.2451	65.2781	70.7229	79.547	86.4117	32.2533	27.9356	30.5114	30.058	35.9113	39.6767	26.8328	34.079	38.9699	37.1747	23.556	37.2233	34.0026	44.9331	37.7835	16.3814	16.9604	28.0137	134.208	92.6259	138.94	166.386	142.675
2310009B15Rik	14.4665	13.9643	19.9346	25.3402	15.5058	20.6261	12.622	15.7107	10.517	17.1714	21.3442	17.2205	17.5469	19.4988	14.3368	22.2038	9.15809	8.65977	12.0391	10.1371	12.6103	14.301	12.2042	17.9384	15.3749	14.3914	16.2901	17.8072	19.419	12.5224	22.8075	6.86689	11.1221	8.19736	6.66606	5.17678	2.74294	0.256825	13.0189	15.1402	0.428368	6.63321	2.06142
Dennd1b	10.0471	9.46822	6.62224	6.79586	8.89713	10.9283	13.7976	10.5113	12.2462	10.5444	15.5213	9.12673	11.1747	12.3354	12.2822	6.24692	6.33707	8.08468	5.80923	6.47554	8.92398	8.9181	6.21151	6.96688	7.75862	11.2346	10.5459	10.2541	7.83117	7.08109	7.52137	12.6064	9.2685	9.62476	8.34351	13.2659	20.1689	13.2129	3.37058	1.14058	4.6195	2.39959	4.29501
Zbtb41	1.94825	2.6006	1.86861	1.69219	3.92537	1.37004	2.04438	1.01849	1.49103	2.06369	1.06143	1.68384	4.26638	1.16746	1.72004	1.46767	1.45918	2.1119	1.00706	0.830657	4.60261	1.42043	2.36348	1.68753	2.11558	2.23888	1.74643	1.7118	1.46273	2.18745	1.95322	2.56833	1.37375	2.27402	1.8858	5.64236	2.77207	1.92034	1.77799	1.5341	1.43331	2.11376	2.90912
Aspm	3.51763	6.45941	5.9784	3.45078	6.50621	3.74402	5.94206	6.80224	11.3156	6.65186	6.08926	6.61089	6.99133	6.95911	5.22052	1.27478	3.77891	1.43197	4.28513	4.98687	3.82902	2.14193	3.86742	2.55683	3.03168	2.60737	3.42708	3.58209	5.83956	3.74168	4.96639	2.18584	2.82564	5.89327	3.44159	0.0230469	0	0	0.0289798	0.989308	0.223128	0.818988	0.0397685
F13b	0	0	0	0	1.54378	0	0	0	0	1.45685	0	0	0	0	0	0.725088	0	0.21218	2.67399	1.70387	0	0	0	0	0	0	0	0	0.985446	1.18875	0	0	0	0.984166	0	0	0	0	14.6685	4.57359	6.68581	13.2729	11.7146
Kcnt2	0	0	0.366111	0.26887	0.150077	0	0	0	0	0	0	0	0	0	0	0	0	0	0	0	0	0.237633	0	0	0.523995	0	0	0	0	0	0.145465	0	0	0	0.122149	0	0	0	0	1.55046	0	0	0
Cdc73	2.07777	3.36091	3.32306	1.70831	4.59633	3.41835	3.8892	0.169611	3.95094	3.85653	6.57914	2.34644	3.3953	1.50635	4.16076	6.21136	7.12365	4.10735	1.28348	4.48496	5.11241	2.93836	1.87698	4.15033	0.856619	3.62885	1.99718	5.62152	4.93017	1.83175	4.08383	0.59897	5.1788	3.0314	5.91092	2.4623	4.03544	7.88544	2.77587	2.18682	0.365344	0	5.71393
B3galt2	0	0	0.813725	0.325357	0.117926	0	0	0	0	0	0	0	0	0	0	0	0	0	0	0	0.21045	0	0	0.0357033	0.0289095	0.374607	0.132068	0	0	0	0.298616	0	0	0	0	0	0	0	0	1.9493	0	0.165468	0
Glrx2	7.90478	9.05283	12.0679	6.56035	4.63157	6.75994	4.40641	5.78429	5.0906	8.23644	6.92555	6.11467	5.99332	6.20781	6.41653	12.59	10.5925	8.38685	10.4589	9.00056	7.12352	6.68714	8.66751	8.04832	5.96097	6.6667	7.03236	5.80925	10.4198	9.07216	11.0144	7.71679	9.56462	6.92144	6.68969	4.38911	8.83885	8.90499	13.3376	11.8876	13.1807	10.5605	13.2539
Trove2	0	0	0	0.390428	0.00619114	0.208734	0	0.0911563	0.177087	0	0.774786	0.0400341	0	0	0	0	0.255422	0.671209	0	0	0	0.23837	0.045853	0.237427	0.323786	0.34417	0	0.266039	0	0	0.437315	0	0	0.637423	0.117787	2.62061	0	1.88354	0.590191	0	0.813457	0	0.26997
Uchl5	92.6617	101.819	114.156	104.61	114.157	122.281	107.313	120.947	116.115	139.631	113.436	118.849	173.119	139.218	151.998	88.6048	90.4033	78.3969	92.6605	84.5885	145.849	113.899	112.82	137.282	124.53	132.876	117.263	134.557	143.584	175.539	167.185	136.39	156.84	196.609	204.983	16.6451	90.0724	72.0164	43.0958	49.5672	53.7825	59.2041	25.0125
Rgs2	84.8156	85.982	98.3202	108.478	85.4028	56.4697	77.2163	66.4761	76.694	63.9103	68.1077	50.7771	84.1679	77.1138	74.6847	7.85393	10.5882	12.5093	9.88085	7.88701	67.0539	76.0526	69.193	77.9315	66.3864	28.2358	48.6568	25.1633	42.9476	22.8235	39.6697	69.7744	27.3133	38.3301	35.8009	16.0201	22.0437	8.69941	0	0	2.84511	1.67833	0
Rgs13	303.448	349.484	286.968	318.038	328.969	589.698	381.161	402.22	458.037	411.407	336.05	343.578	385.75	366.536	412.947	163.828	145.225	88.1723	76.458	89.5117	348.144	359.985	329.631	417.814	355.432	477.76	322.669	347.523	434.53	359.897	486.304	482.594	401.645	513.319	444.113	5.31617	0	0	0	4.09832	0	0	0
Rgs1	1.07826	4.72349	12.2152	4.07968	4.87098	8.45275	18.768	4.5678	11.0085	7.51952	1.14545	4.4184	0.696719	7.27939	2.82111	11.2866	9.10134	0	6.33162	0.326408	3.88885	10.605	2.10441	7.82428	11.6426	3.81458	37.3466	26.9803	43.7908	26.6307	21.2606	29.4141	28.9307	18.9713	16.3991	0	0	0	0.214974	0	8.09196	0	0
Rgs18	0.77143	0	1.02978	5.26522	1.51012	0	0.969229	0.458128	0.215357	0	2.24471	1.69009	0	2.08318	0	0	0	0	0	0	1.00924	7.74697	3.68713	8.44065	4.79366	0	1.07577	0	0	0	0.967599	0.575235	0	0.983537	0	16.6346	30.6672	21.299	0	0	0	0	0
Pla2g4a	0	0	0	0	0	0	0.0154414	0	0	0	0	0	0	0.368531	0	0	0	0.567324	2.05312	0.86438	0	0	0	0	0	0	0	0	0	0.438209	0	0	0.78757	0	0	0	0	4.9724	1.10508	0	0	0	0
BC003331	1.13241	9.9497	5.47397	4.56152	4.44616	4.78868	7.36053	5.70926	9.01463	8.42779	5.14856	9.33224	3.00114	3.73288	5.03264	32.3177	26.2258	27.1425	29.2085	22.1391	6.16248	7.17469	8.43935	8.31869	6.02817	2.62286	8.98033	3.85187	10.9834	6.56526	7.12405	11.1323	7.83554	11.0313	6.13123	7.25906	5.94216	0.655887	91.8067	86.0185	73.5605	88.7893	88.4678
Tpr	19.1617	27.5068	25.9519	23.8853	31.2122	19.4212	16.6065	16.6572	25.1269	19.047	21.0027	24.3906	20.7112	25.3046	18.2144	14.9924	16.5587	18.4316	16.4802	12.3624	22.9158	21.5069	21.4937	24.8602	28.427	20.2728	20.0756	19.3513	19.1605	16.2321	24.9207	19.8646	22.9091	21.5145	21.7744	27.3158	15.3614	16.3643	14.3526	11.3765	18.4663	15.4513	9.19829
Prg4	0.0938627	0.0141202	0.157226	0	0.0883374	0.16268	0.0616357	0.0663597	0	0.137516	0	0	0.0270756	0	0	0	0	0	0	0	0.0118531	0	0	0.038207	0.0103123	0.317361	0.521833	0.253832	0	0.019435	0.386832	0	0.371126	0.085479	0	0.0265755	0.183055	0	0	0	0	0.0590239	0
Ivns1abp	79.5368	91.5267	59.4741	69.5127	91.4141	73.175	96.5387	76.3231	80.3331	76.578	88.4996	63.173	74.3912	86.2219	67.0976	142.566	136.712	119.725	104.678	138.387	126.089	95.7182	121.577	94.8616	105.206	125.35	95.4636	125.46	109.41	106.268	81.9355	99.587	115.17	128.369	122.887	124.931	92.3189	109.541	145.994	134.702	157.19	158.16	144.651
Swt1	12.7301	12.3843	8.63263	10.529	13.6586	14.77	18.93	8.46707	9.62046	9.30232	17.0106	8.16908	8.763	10.03	9.17528	12.7475	11.4844	8.52862	13.3064	16.4512	3.9261	9.71452	11.9908	7.93185	10.9087	11.7665	10.9424	7.81828	12.9021	12.0589	11.0045	6.89973	8.14768	10.6474	10.3606	19.4649	17.5068	16.4518	10.2892	14.9776	14.1371	15.902	12.1943
Trmt1l	18.2961	23.4372	25.161	26.2686	27.3074	30.413	28.0827	19.4726	23.6711	30.2669	33.9509	19.7582	20.4495	31.5757	21.8439	18.763	22.7107	27.1499	20.5714	25.0862	28.008	29.8055	25.87	24.3283	20.2288	25.9817	31.7618	32.3564	28.6315	31.6348	33.667	15.482	24.2506	23.6559	34.641	27.0894	41.8736	42.9487	15.0199	23.6492	26.2495	22.2658	26.0589
Rnf2	16.008	23.6598	14.1993	18.7626	9.25334	20.8444	20.5073	21.6947	21.0222	23.8538	29.159	18.5617	16.2192	22.7811	16.8596	15.3748	16.694	19.6627	15.5512	13.6679	27.1288	23.7317	33.389	21.4298	21.0672	24.2829	28.5993	29.7163	24.1232	20.7583	23.8331	38.5236	23.2248	23.3803	23.6643	52.8652	61.2418	60.538	20.9621	18.2353	13.7324	15.1769	20.0843
Fam129a	0	1.44153	0.380919	0.675246	0	0	0.122724	0.0576566	0.421068	0.265512	0	0	0	0	0	0.643736	0.368767	2.35694	0	1.2858	3.05095	1.06795	0.696052	0	0.50399	3.30161	3.37684	3.22041	0.304715	0.485475	0.748915	5.5201	0.284517	0.278507	1.39579	0	4.45333	0	12.1218	2.05313	7.94835	7.94885	4.48237
Edem3	3.79586	3.75023	3.31401	3.12538	2.43611	3.04797	5.48996	5.24443	6.85029	3.87008	4.57358	4.30821	3.99896	3.8483	2.96127	16.7867	13.6518	12.5759	13.0377	9.81661	2.86401	2.90766	1.10711	2.51626	2.966	4.14412	2.37331	6.06895	2.05983	3.02155	2.6257	4.31803	0.487894	0.974554	0.631257	9.52009	6.02392	5.3294	20.0019	5.99634	11.2225	10.9352	13.9024
Tsen15	39.5261	32.4443	24.27	20.2069	31.1425	28.2804	28.9611	33.1034	18.1885	21.8271	33.0598	35.0023	29.9806	24.5888	29.379	11.648	18.3924	12.0347	13.8155	19.8142	30.1916	23.2149	16.6515	30.8514	18.9402	21.5884	29.0061	28.7781	33.526	23.6502	29.6193	32.7484	28.0921	45.8068	35.0658	13.5585	21.0305	15.4161	17.6803	19.7083	14.261	8.92241	14.5574
Rgl1	0	0	0	0	0	0.302997	0	0	0.456128	0.521312	0	0	0.37249	0	0	0	0	0.389424	0	1.00517	0	0	0	0	0	0.404435	0.490569	1.20635	0	0	0	0	0	0	0	5.11854	0.0402938	0.0754552	0	0	0	0	0
Arpc5	476.477	311.266	341.911	479.183	438.753	442.919	411.895	396.604	420.518	479.027	355.066	364.709	362.998	423.644	438.224	289.15	343.809	302.898	348.156	342.049	314.83	346.118	286.743	314.434	342.02	278.555	341.298	252.388	353.059	318.459	279.345	323.148	316.413	332.87	351.104	447.029	606.548	537.655	233.163	224.92	188.638	233.869	215.103
Ncf2	35.9737	17.9171	17.1601	28.729	16.4497	12.2287	18.0288	11.0449	14.0117	16.2659	20.0037	17.8852	14.8579	18.0256	16.0081	12.6588	13.2798	8.47419	11.2542	5.23979	25.1389	35.0396	22.5091	27.9552	23.0266	14.9739	18.8649	13.5756	18.0318	13.4835	16.2416	17.4039	13.221	13.6355	16.9896	28.5101	15.6863	35.9557	9.14135	7.08996	8.76256	8.94853	4.23189
Smg7	15.2364	12.8795	12.8645	13.3055	10.2031	12.6404	8.48658	5.51028	8.01959	7.8301	10.1718	11.3797	7.19521	8.21555	11.8027	7.05259	5.82402	5.86954	2.54857	5.96092	11.1625	11.9138	14.5035	8.94139	11.1798	12.4686	8.49856	11.5406	7.80725	8.04166	8.69004	15.2854	9.14846	10.0262	7.1677	16.2789	11.5357	3.05666	5.22929	8.40889	2.7809	3.20363	5.68913
Lamc2	0	0.0233951	0	0	0	0	0	0	0	0	0	0	0	0	0	0	0	0.723039	0	0	0	0	0	0	0	0	0	0.477912	0.0110681	0.322009	0	0	0	0	0	0	0	0	0	0	0	0	0
Lamc1	0.511771	0.998581	0.237586	0.991054	0.509977	0.983308	1.96034	0.0968389	0.547764	1.43218	1.02544	0.152671	0.235549	0.0846811	0.53702	2.28883	2.29962	2.87301	2.20967	3.51231	1.01122	1.04538	0.502102	0.614741	0.289398	1.67813	1.51936	1.15917	0.914853	2.3671	0.519193	0.643038	0.961864	1.42011	1.17316	1.04412	0.472619	3.29004	4.1263	6.80532	5.64802	5.46618	5.09621
E330020D12Rik	9.13108	10	7.26584	11.2526	8.05886	12.1574	13.0269	16.3082	13.1298	19.2837	8.10678	12.9867	11.1241	10.6165	9.9542	26.1909	31.5487	15.8134	26.3228	28.5627	6.06266	7.44015	7.83957	8.19079	8.61407	10.0094	8.99896	10.4759	8.69367	10.0583	6.61732	3.87724	8.87016	6.28653	6.71071	12.2256	15.5957	20.0492	26.1945	35.7098	17.737	27.4209	29.562
Shcbp1l	0	0.177231	0	0	0.554387	1.43979	0.472772	0	0.0559341	0	1.03647	0	2.18065	1.30193	0	0	0	0.0986922	0	0.141523	0	2.87986	1.45243	1.59853	1.25121	0	1.41003	0.144818	2.20798	2.60203	1.54808	3.74756	0.616529	0.393396	0	0.166783	0	4.15919	0	0	0	0	0
Dhx9	5.63314	6.44263	4.95747	2.95212	3.46414	4.40992	1.9339	5.10787	3.23591	3.37244	5.39887	5.68838	3.8794	3.42798	2.24293	2.81436	3.14887	1.5313	0.894125	0.282325	3.39662	3.04687	4.04903	3.62591	1.90311	2.29255	2.30878	2.78198	1.20185	2.05469	3.24425	2.45337	5.31446	4.66116	1.63716	8.08376	1.45995	0.34969	1.48753	1.6927	1.06047	0.4379	0
Npl	0	0	0	0	0	0	0	0	0	0	0	1.16117	0	1.49514	0	0	0	0	0	0	0	0	0	0	0	0.0509311	0	0	0	0	0	0.190549	1.03178	0	0	0	0	0	0	0	0	1.79974	0
Rgs8	0	0	0	0	0	0.10146	0	0.890203	0	0	0	0	0	0	0	0.646588	0	0.417282	0	0	0	0	0	0	0	0	0	0.00850427	0.0984766	0	0.272728	0	0	0	0	0	0	0	0	0	0	0	0
Rgs16	0	0	0.598271	0	0	1.69658	1.84443	0	2.98822	0.587872	0	0	0	0	1.11995	1.56376	3.3178	0	2.57603	2.85077	3.82206	5.15036	2.00592	0	2.66396	2.11156	11.891	7.22942	1.54211	7.47752	0.61628	0	1.99984	0	0	0	0	0	0.367343	0	0	0	0
Rnasel	0	0	0	0	0	0.438804	0	0.381857	0.0240406	0.480833	0	0	0	0	0	2.34489	0.345996	1.31496	1.15584	1.61191	0	0.0104015	0	0	0	0	0	0.529066	0.0360377	0.0174743	0	0	0	0	0	4.01428	1.71171	1.35613	4.8674	5.8025	8.22524	5.41308	3.05111
Glul	19.3617	13.5491	13.8554	12.4672	12.342	8.52466	7.45602	13.5311	8.65495	13.2752	7.4046	9.68321	9.78431	7.77218	14.8561	4.55729	3.96821	2.28523	1.05018	3.74512	11.3919	12.0078	7.2067	8.98914	10.6087	9.37511	7.97429	7.73559	11.916	10.1612	15.104	9.25729	12.9749	12.3821	11.7708	7.8872	10.0774	3.97982	0	1.30314	3.2531	0.453818	2.39758
Cacna1e	0.501484	0.456722	0.533815	0.9301	0.629286	0.404763	1.16987	0.344322	1.1261	0.221369	0.918142	0.0458241	0.374026	0.101668	0.380579	3.27519	4.15664	3.40164	3.15373	3.14556	0.0519176	0.206582	0.0359895	0.158768	0.0312706	0.371435	0.890095	0.610327	0.373626	0.844721	0.119002	0.393034	0	0.195843	0.0713764	2.50715	0.296048	0.652561	8.80466	11.2014	10.2871	6.22461	11.0627
Ier5	7.64847	2.75245	3.70245	1.46411	3.5661	1.1951	2.59377	2.18775	2.25622	2.61863	2.18763	2.74011	1.41688	1.77644	1.73852	4.71465	3.70177	5.80171	3.78403	3.40748	4.12483	6.3868	7.30155	3.88214	2.30698	3.99893	4.50861	3.2453	2.8141	5.16147	3.23448	0.926562	2.01351	4.11529	1.68135	9.35249	20.8829	8.49837	10.4049	13.9862	16.7553	10.7334	11.0388
Mr1	5.00702	2.8891	2.47458	2.71386	2.13021	2.92315	2.08434	9.11968	1.86919	8.10233	3.93354	2.75957	3.64708	1.09331	0.611773	13.8254	7.75787	6.51569	7.32915	10.4969	0	0.493126	3.36936	0.108576	1.42423	6.94912	2.22439	3.02959	6.85688	5.1695	0.860311	1.70484	1.50754	1.16598	2.02275	16.6752	6.67937	25.6589	26.4377	19.3399	14.0383	25.4618	11.7285
Stx6	15.2098	11.8651	22.3874	19.0372	12.2068	13.9768	15.4947	19.9494	19.6069	20.0696	14.3302	13.6052	12.5533	13.5177	10.9353	11.2605	13.2321	20.1908	7.3384	7.70909	29.5708	33.6106	18.9315	27.009	14.6036	16.1569	24.0391	23.0435	22.0581	22.3157	15.2153	19.8231	16.8821	12.9378	14.5209	9.29309	15.2864	17.742	5.11601	11.3409	10.4444	13.4518	7.49929
Xpr1	2.91653	3.40283	3.2392	2.12756	2.22269	1.62331	1.68869	1.6697	1.31563	2.02479	2.51926	1.07225	2.58879	1.79265	0.572136	1.39195	3.08829	0.936454	2.0216	2.66681	1.21947	1.65592	2.29942	1.73042	1.73558	1.08338	1.11849	1.35477	1.65842	2.05385	1.94665	1.46756	0.854462	1.98827	1.30296	2.86789	3.78709	2.46297	1.45741	2.58788	1.31075	1.02309	2.56409
Acbd6	33.9987	16.2991	19.5821	21.5304	22.4898	17.9182	26.7932	21.9566	26.9176	20.532	23.8411	25.0468	21.979	18.986	28.3077	17.2353	23.4367	23.4874	25.4867	17.0638	21.1238	35.9071	33.2365	27.8027	20.0362	24.248	27.7805	33.2701	35.3766	26.6725	28.306	28.955	27.4359	33.5175	25.4489	8.83996	24.8805	10.5341	9.56976	23.8377	24.4346	32.1156	16.365
Qsox1	1.53607	0.808771	0	0	0.497944	1.46538	1.909	1.23319	1.29326	1.57531	4.47358	0.813626	2.92934	0.720142	0.625835	3.62131	4.2066	4.2635	1.63626	3.74577	1.84062	1.76698	0.968708	0.599785	2.16576	2.61503	1.10701	2.64343	1.66655	2.12743	2.41905	0.0795419	0.111149	1.41441	1.43809	9.16692	1.77079	8.77004	9.10232	5.55918	5.74925	4.58279	1.86781
Cep350	1.95709	3.74049	1.43861	0.551667	1.2455	2.22472	1.92866	1.10082	1.80943	1.84205	2.20507	2.19055	2.4764	2.09172	0.546836	2.85828	2.08129	1.75936	1.6531	2.17491	2.85032	2.61453	1.4208	2.10858	1.35925	2.49697	1.85586	1.07197	1.30144	1.82443	2.84407	3.97786	0.761487	0.687005	1.8252	3.59687	2.00088	3.56507	2.81467	1.32028	2.15059	0.588234	2.97798
Tor1aip1	13.3361	13.2406	12.6114	12.2474	13.4632	15.0749	16.7509	16.9731	16.5432	15.5647	11.0121	11.7572	12.0292	17.8844	11.3084	24.8598	19.4375	23.7335	19.1642	19.9506	15.1129	19.2319	11.7482	11.6969	14.7484	11.8155	16.6064	12.3091	15.5926	12.8863	11.184	13.9522	13.4019	13.3454	13.5834	34.755	28.8087	21.7708	19.9026	20.7945	22.5918	23.9478	15.9099
Tor1aip2	10.8715	13.3549	9.98423	10.1275	9.87205	14.2978	13.1785	10.9914	11.0789	11.6949	7.5384	8.99647	12.7684	9.6995	9.92589	15.1578	12.466	10.701	9.66305	10.92	10.3103	11.4053	7.39529	9.36493	7.70804	11.181	11.2056	8.78233	11.2691	11.0925	10.7438	15.4163	11.7576	9.7304	9.02914	9.89707	8.28493	2.07042	13.15	8.87163	14.4165	10.5236	15.6265
Soat1	7.37274	4.75928	9.67747	4.98051	5.59612	7.83153	6.36463	4.0462	4.52999	7.28108	5.49549	3.25873	5.74912	5.02458	6.13048	4.98126	11.313	11.8101	10.1642	11.1895	11.1482	11.9149	6.62518	9.23425	12.2068	12.9323	5.78317	7.04536	8.19413	9.27864	9.14232	11.9377	6.96786	13.2974	9.9623	18.0811	19.9337	22.6483	10.2176	3.78823	2.86259	2.37465	4.42785
Abl2	4.82937	6.3541	6.07505	5.28285	3.71367	3.02297	2.53079	4.11231	3.54451	4.92958	3.28896	3.84483	4.1136	4.35253	3.49672	1.49575	1.62693	1.56352	1.87674	3.16049	1.56183	2.24955	2.35111	2.04935	2.91526	1.82075	2.07495	2.37718	2.17655	1.47444	1.71247	0.765208	1.86541	2.72365	1.84964	2.06922	4.78754	2.77171	2.50849	1.45761	2.83089	1.69687	2.23388
Tor3a	47.7269	29.8889	31.7751	47.5312	33.1222	39.5281	41.7678	31.8808	37.2942	28.9225	30.8888	23.1272	34.203	30.4154	30.5992	14.6181	21.0093	15.1616	9.88658	15.1438	57.5502	62.2412	66.5582	63.3026	62.34	42.2878	45.5833	49.8723	61.4758	47.2703	44.3197	47.4744	56.0985	64.9674	48.1789	58.5845	62.2318	60.5571	10.3237	19.6268	27.1692	18.3892	15.4878
Fam20b	15.2681	11.1177	9.31504	10.1421	14.6241	13.5288	7.26907	15.6211	8.36701	13.4341	9.15872	10.228	12.5587	14.2399	12.9984	5.36093	6.19235	5.80999	2.91972	1.09265	7.96866	11.4792	10.6207	10.1433	13.5949	4.33324	6.11259	7.10449	6.44655	6.06209	6.34959	3.36436	7.11795	4.24526	5.33182	15.8544	4.00979	23.0802	5.73449	5.92224	10.4465	11.2012	1.11097
Ralgps2	35.6903	34.4501	31.473	39.4215	33.2791	30.7485	34.7664	28.1698	35.9849	32.3942	28.5264	22.3417	25.4945	24.7367	26.8906	33.6289	35.1621	35.6088	29.4662	46.2747	22.0375	24.0478	17.8494	23.7548	24.1453	20.1456	18.7455	16.5175	15.4488	15.4327	15.6147	13.3052	15.8491	13.2266	14.2045	103.888	122.775	113.208	27.0964	39.3697	35.5941	26.8682	33.3335
Angptl1	1.80652	0.0275702	0.897351	1.45676	1.08417	0.317637	1.00288	0.518278	0.313241	0.387839	0.695318	0.902884	0.211464	0.846936	0.98598	1.2499	1.06076	0.598752	0.156877	0.924648	2.38378	0.225879	0.130351	1.31794	0.362431	0.717498	0.827853	0.0901119	0.756513	0.113842	0.39407	0.284707	0.191815	0.500702	0.193028	3.58038	2.64491	2.47647	0	1.78193	0	0	0.179076
Rasal2	0	0	0.226611	0	0	0	0	0	0	0.435945	0	0	0	0.15259	0	0.0605775	0.0385579	0.0100451	0	0	0	0	0	0	0	0.113807	0	0.00491328	0	0	0.272161	0	0.00464825	0	0.13231	0	0	0	0	0	0	0	0
2810025M15Rik	3.60323	4.40146	4.28995	0.356421	3.6172	5.739	1.54585	5.23075	3.353	7.71907	5.8803	3.70343	4.70497	11.2168	3.09482	8.06998	7.78599	3.46518	5.32559	3.39347	1.35899	3.10868	4.54471	1.68834	3.02974	4.54831	2.22025	5.45675	2.53707	3.55133	2.77197	2.6122	2.62032	3.3689	7.13476	3.80872	7.54251	3.0705	3.11298	2.80273	4.71169	0	0
BC026585	0	0	2.28793	2.47615	0	3.61324	2.01151	0.660714	1.15361	3.95541	6.11494	1.03817	1.3479	2.00291	0	3.22615	1.35228	0.391438	0.933288	1.57169	1.2195	0	0	4.22678	2.49842	2.93808	2.16486	0.765846	0.399071	3.16059	4.18642	0	2.39097	0.624123	2.43733	0	5.16403	0.853262	0.443623	0	2.84637	2.93837	4.26143
Sec16b	1.03624	1.33803	0.734365	1.44144	0	0	0	0	0	0	0.527044	0	0.921654	0	0.647963	0	0	0	0	0.124479	0.0981435	0.425721	0	0.562407	0.607187	0	0.570102	0	0	0	0	0	0	0.833591	0.324827	1.58922	0	0	0	0	0	0	0
Rfwd2	1.92876	1.01553	0.869827	0.505024	1.86861	1.22823	1.35594	1.19035	1.66284	1.27991	1.06115	1.28886	0.710189	0.98935	0.584687	0.702125	1.87701	0.339303	0.679819	0.543797	0.812363	0.675399	1.16363	0.463366	0.663135	0.90451	1.45339	1.23983	0.542619	0.526221	1.43731	2.07978	0.849697	1.02703	0.800631	2.58591	1.88962	3.40804	0.848244	2.48205	2.177	1.04877	1.86245
4930523C07Rik	15.0167	21.4392	13.8036	20.1927	15.6351	27.1941	18.1166	16.0641	21.7311	22.023	16.6145	11.4747	15.4618	13.756	14.745	15.6186	20.1761	13.1992	15.0177	15.4641	18.6931	17.4179	13.003	18.4677	16.0913	14.0924	21.9254	15.6776	18.3874	14.8238	18.515	12.5321	18.3407	17.8837	16.6233	73.2342	95.8619	83.1727	17.505	30.6293	26.9557	27.4522	30.646
4930562F07Rik	1.87547	0	0	0.119946	0.608644	1.38814	2.13043	0.640106	2.32123	0.736931	0.821424	0.852737	0.587636	0	1.92276	1.02913	0	0.227537	0.968761	0	0.686009	0.22318	0	0	0.845513	0.0805595	1.20597	0.445175	0	2.34337	0	1.20559	0.789679	1.2368	0.408688	5.25513	0	8.18381	3.22339	0	0.551517	0	0.442341
Mrps14	87.9088	76.719	114.089	97.4808	96.1348	114.949	66.7671	95.6569	69.6182	85.4732	92.4959	85.8862	84.0205	107.218	111.477	121.146	132.87	107.931	105.47	109.081	91.1448	62.6289	63.4696	77.8529	78.2217	78.7107	74.0592	67.3234	95.5402	74.5331	97.9552	48.266	93.9379	67.233	82.346	41.7249	84.4724	60.4083	84.7585	74.7433	54.631	89.0814	93.6079
Cacybp	119.636	110.702	108.445	132.449	104.757	172.068	100.484	96.4276	122.227	96.0243	127.713	126.434	154.85	129.317	107.463	116.389	106.133	87.7917	104.415	103.45	173.053	139.298	140.409	151.6	162.968	165.887	133.302	152.977	158.415	178.983	193.637	183.999	210.829	258.31	262.953	65.2576	60.0569	50.1998	62.1848	67.2457	74.4781	40.8305	54.9113
Rabgap1l	16.6607	19.8553	12.2519	19.8567	19.344	20.9758	22.2116	17.3461	20.3842	26.1353	21.9113	15.6418	20.788	21.6473	18.0751	15.1248	12.8077	14.8248	11.1566	20.0843	14.7596	18.3482	14.5915	17.9544	16.0396	22.9001	22.8057	19.9485	12.5527	17.524	17.4095	13.4389	19.4285	13.8888	18.1145	17.6005	33.8365	29.8348	40.3457	31.5637	27.968	28.1536	31.797
Gpr52	0	1.89117	0	1.37153	0.497116	0.147884	0	0	0.263318	0	0	1.44654	0	0.222873	0.314086	0	0	0	0	0	2.14783	0	1.57789	0	0	0.328988	1.37041	0	0	1.99053	0	0	0	0.0673442	0.723233	0	0	0	0	0	0	0	0
Rc3h1	3.88119	4.2297	4.35116	3.2562	3.51054	4.07425	3.9592	2.86697	4.29555	3.75181	3.86796	4.88248	5.60686	3.44379	2.55051	6.70592	3.50028	3.87668	5.99342	4.50773	5.24068	5.81153	4.4042	4.36915	4.33106	4.56863	3.37482	4.3213	3.87752	4.82502	4.7244	2.76785	3.97795	3.3941	4.38963	6.73199	5.60431	5.31398	3.60932	3.74835	1.59941	2.06388	2.92192
Serpinc1	0.0530898	0	0	0.0492326	0	1.28819	0.0610083	0.0262737	0.0793974	0.120992	0.0306509	0	0.4556	0.0373345	0	8.87075	2.95758	2.66174	2.46534	8.23647	0	0.755749	0.105728	0.857209	0.0612437	1.02506	2.15217	1.30192	1.61338	4.07827	0.998852	2.63918	1.85835	0	0.670998	2.84094	0.471098	0.203583	7.93841	1.54857	0	10.1656	6.17312
Zbtb37	1.2557	1.91346	1.22586	1.09597	2.25234	1.53033	1.2223	0	0	0	1.60346	0.389584	1.64065	0.893442	0.922359	0	0.274329	0.233895	0	0.48447	2.01106	2.01376	0.456017	1.81003	1.43152	1.06734	1.67684	0.902517	0.338549	0	1.74179	0.321295	0.384827	0.546212	1.43148	4.42112	3.04531	1.30294	0.736325	0	0	0	0.202089
Gas5	121.375	69.11	104.33	98.2686	99.0321	127.547	76.949	99.6605	80.1234	88.1439	97.5136	83.6522	110.614	104.151	96.5374	121.482	123.038	119.72	97.2338	97.6236	203.584	159.438	152.327	180.516	184.254	175.311	149.905	182.438	209.736	167.425	182.018	177.983	216.624	182.21	204.767	141.779	132.951	125.316	61.1235	88.99	57.9412	61.9891	69.7454
Snord47	19.4153	1.85865	26.2677	14.7312	28.2392	46.9453	20.2829	48.0424	30.796	16.09	23.4376	34.0146	27.6209	27.307	28.8621	54.6145	49.164	60.5477	23.7958	17.8101	112.337	47.2059	47.4534	51.9686	61.7623	84.6482	38.6377	90.3645	77.3802	67.7934	60.8813	141.211	91.2375	58.5087	86.4438	89.203	37.3483	46.2503	30.7908	34.3227	11.2891	7.76936	30.1813
Dars2	16.163	20.7146	18.7683	10.3985	22.252	24.3228	16.7391	19.5336	21.561	23.2732	19.9394	12.6732	23.6608	21.7414	24.9878	15.6347	16.7121	10.173	12.6218	14.2242	14.6274	20.7441	13.8772	15.0167	12.1593	16.3625	11.7667	14.1832	13.7583	13.1413	8.21777	11.1734	20.3946	20.9339	27.366	5.80991	0	7.41222	9.50122	13.0052	9.90413	23.1985	11.3949
Cenpl	7.75541	20.4518	17.4218	21.2193	20.5492	24.3483	35.7806	25.6397	34.987	30.2432	27.7376	25.2794	32.0291	24.7242	23.3994	16.5255	17.8816	13.6198	23.1951	12.3739	10.0899	10.1108	14.3492	13.8632	12.102	11.8571	12.3392	7.59717	18.9683	13.3159	8.11461	14.993	13.9215	16.5135	14.3679	3.86236	4.34357	0.0169456	1.85015	6.05823	2.65683	1.5756	6.16599
Klhl20	3.62341	9.36693	7.395	7.59	4.62705	5.64913	5.0075	5.52725	6.09185	8.19298	7.05518	7.95565	6.31224	4.81641	2.98541	2.7888	4.41373	4.07451	3.57595	5.87862	2.29861	4.36425	5.05122	4.29172	6.13055	8.12446	3.84786	4.70724	6.07378	4.26321	7.59252	3.15661	4.74251	5.88783	4.4	12.335	4.5392	11.3337	5.80754	2.14145	1.57532	4.00304	2.04099
Prdx6	66.6783	45.1364	76.7001	67.2812	68.0039	87.3886	60.2708	59.4533	58.4423	72.4512	64.4204	73.7881	86.5744	61.3223	79.1363	110.596	115.467	105.236	112.51	106.702	110.475	82.5259	86.3894	90.3618	103.996	97.908	91.5222	109.016	113.724	103.341	117.606	119.658	138.889	124.933	138.153	42.6703	66.6012	35.468	80.605	65.1179	71.4721	59.3937	73.798
Tnfsf4	0	0	0	0	0	1.26432	0	0	0	0	0	0	0	0	0	0	0	0	0	0	0	1.96853	0	0	1.64509	0.888208	0	0	4.76003	1.39519	2.90665	0	0	3.13634	0	0	0	0	0	0	0	0	0
Tnfsf18	0	0	2.0054	0.0515464	0	0	0.59617	1.34791	0	0.981753	1.54039	0.704735	0.0280595	1.25085	0	0.049141	0.140753	0	0	4.48705	0	0	0.249069	0	1.26106	0	1.59985	0.0956565	0.47076	0.604236	0	0	0.203618	0	0	0	0	0	0	0	5.68832	0	0
Fasl	0	0	0	0	0	0	0	0	0	2.23068	0	0	0	0	0	0.839106	0	0	0	0	1.49448	0	0	0	0	0	0	2.45007	0	2.79436	0	0	0	1.437	0	0	0	0	1.18269	0	0	3.26402	0
Suco	10.9853	10.122	7.66904	8.58488	6.96658	7.10337	5.5943	6.3816	9.44748	7.01532	5.33421	6.92698	7.65709	7.78917	6.84033	8.20034	3.62299	3.79143	5.99379	4.12925	9.31674	7.19442	5.94017	10.0537	11.2877	9.75331	4.11409	6.5963	4.70258	6.93296	6.86657	9.98783	3.27941	7.19996	5.70846	9.19182	5.05272	8.03212	11.966	8.70922	15.0838	11.4484	9.14337
Pigc	5.96052	9.44247	6.78677	6.44603	13.1492	9.03317	8.06769	8.61723	9.44258	11.0494	9.33052	11.21	12.0882	6.11026	9.02428	13.7346	15.0787	12.167	9.996	13.7211	5.25355	13.2383	12.7356	6.536	5.3324	9.35144	9.45383	10.0781	10.9429	13.8781	12.4895	15.1717	6.7477	8.28622	9.35276	15.3263	17.1995	16.615	16.1969	22.4719	22.674	11.474	11.054
Dnm3	0.228752	0	0	0	0.136348	2.20598	1.33188	2.86793	3.09416	3.54503	0.880455	0	0.438807	0.922301	1.39044	6.94336	7.89072	6.66671	8.81793	9.0406	0.242652	0.39471	0.668156	1.62226	1.1611	5.81301	5.27338	4.11378	5.84246	4.64177	2.59187	2.30987	2.04836	1.78878	1.17254	0	0	0.672515	6.76497	3.59572	4.55187	5.33672	4.43311
Mettl13	0.678493	0	0	0.838931	1.18036	2.8398	0.267773	0	0.840465	0	1.18704	1.001	1.90973	0.896443	4.38088	5.99837	3.54032	1.3021	4.00387	8.0393	7.25172	3.21065	5.34346	4.0423	6.05605	10.4751	3.55064	6.74039	3.58504	6.04946	7.68505	3.70507	4.95417	11.4815	7.34108	4.68615	4.96811	6.88559	5.73879	0.0999541	1.84106	1.62906	4.35952
Vamp4	7.54425	12.9544	9.46103	6.681	12.5159	11.9035	8.3484	8.22958	13.5753	7.89965	8.21418	7.00861	9.03489	7.58366	6.19687	10.6154	9.63793	7.85143	11.335	8.51556	9.0921	15.0112	8.05362	9.48937	12.4925	10.2161	9.45964	8.47988	9.45825	9.78538	7.7293	10.8752	8.98149	8.92535	8.28	19.4423	7.88676	19.2576	14.4538	12.3356	11.3025	15.258	13.9463
Prrc2c	19.6356	16.3335	11.7013	10.2073	10.9483	9.83645	11.2517	8.97	11.8339	7.53546	16.1152	13.1196	10.2144	12.6536	8.57315	8.2742	8.59528	5.68142	7.10865	3.57473	16.226	13.4624	13.8916	12.2123	11.8146	14.6826	9.33819	11.9522	9.20491	9.76793	13.9024	10.5974	10.4579	11.7015	7.95427	17.8308	14.4265	8.0597	3.422	2.93718	3.23195	7.32562	3.86947
Gorab	0.251494	4.59848	4.57797	1.0177	3.76552	5.31287	1.62894	4.00542	4.23987	6.12234	4.56713	5.49595	3.7625	3.76228	2.53772	5.90209	9.41751	3.13718	1.43843	5.07543	6.14391	4.35923	6.67042	5.58078	4.48368	5.32576	4.63415	5.39032	5.69508	7.32346	4.21552	3.30313	3.88981	5.74243	5.73114	6.661	5.43089	10.3746	9.91415	14.5605	10.1388	15.1965	9.07002
Kifap3	8.19269	4.31362	2.37045	3.83958	7.62751	1.42502	3.72312	3.29881	2.83987	0.0669217	6.49312	3.57407	2.25315	3.34531	3.20115	3.32292	1.78458	2.81533	0.659809	2.25932	2.77743	3.68611	3.80116	7.33508	3.68103	5.94402	7.79702	5.69767	3.42321	4.61787	2.54139	3.71781	3.71706	2.04039	2.38145	0	2.5656	0	6.6594	1.85581	2.25378	9.17727	2.5106
Scyl3	9.06481	13.3312	11.5202	12.4459	15.5233	14.8538	11.9775	14.2885	12.8891	10.0081	12.3878	12.0827	11.0022	12.9675	11.1911	10.7933	7.5205	10.6146	11.3615	13.6208	6.56742	15.7264	10.6406	11.6893	15.1462	11.9767	11.2356	11.4875	12.1363	11.2791	9.05351	18.3965	12.486	9.22062	9.35443	13.635	13.4913	7.89279	11.1021	8.36136	14.7877	10.4253	7.71406
BC055324	15.8489	15.4025	15.6996	21.8268	13.3019	12.2337	16.0834	11.6286	11.8709	15.9034	23.5356	13.3961	25.3352	12.1436	26.1977	13.0356	3.56072	8.66948	7.5594	8.75206	10.8211	18.9457	14.2112	21.2129	15.5694	13.9475	13.1694	13.2132	13.4149	20.6857	12.8572	14.6379	20.4437	23.3733	13.0178	1.09393	1.10335	5.2662	1.8668	7.09159	0	1.64865	0.808982
Mettl18	6.88519	14.6665	13.4139	7.66196	6.2207	5.47091	9.82612	2.02498	12.631	10.5356	7.35963	9.09856	9.81135	9.18578	7.91527	4.38265	9.63069	10.0359	8.13321	13.8951	11.0597	6.48327	12.3799	1.94316	7.62497	6.91038	10.6861	13.7446	8.74194	9.18107	7.69843	5.01187	10.3129	11.6877	9.4066	6.31612	25.1368	7.89562	8.04013	22.3786	10.4013	19.2236	15.8772
Sell	0	0	0	0	0	5.28191	7.21393	6.89841	7.73739	24.1073	0.856139	0.777109	0.923243	0	7.73996	10.5316	7.51008	8.82606	0	3.86551	0	0	0	15.1642	0	5.69557	11.9227	5.5292	6.0825	12.7526	6.07597	3.4555	17.5438	12.6987	5.02397	701.293	791.848	656.153	2.58691	43.2546	48.477	74.4131	20.1165
Slc19a2	5.07613	9.26984	5.89692	5.06485	3.06897	2.2487	2.59666	1.73305	2.45042	4.68598	1.8363	3.50303	1.62181	3.81823	6.78183	2.72668	1.68131	1.75206	1.01065	3.72811	0.0141998	2.27286	5.83834	5.67565	3.10084	2.06105	3.67274	2.64002	1.68058	4.40045	4.67448	3.81808	3.67451	6.06223	2.70704	2.22859	0	2.99783	3.76309	0	0	4.94968	3.29619
Blzf1	6.61066	7.60504	5.64196	3.71778	6.51587	4.0731	6.70902	6.93711	8.02255	6.91727	4.90824	2.94159	7.60714	4.019	6.79095	10.6077	10.7038	11.7794	8.17764	12.0858	7.76635	4.03525	4.44501	4.99598	6.45065	5.80859	7.79173	5.45576	8.05989	5.74891	6.66903	4.70413	7.09414	5.38323	7.33697	4.50816	2.75592	0	18.4941	11.9566	6.12253	20.2754	11.7658
Nme7	13.9502	17.9613	14.4045	8.83652	11.4968	14.9931	15.1257	14.9772	14.4027	12.856	9.63842	11.5399	15.662	10.1587	11.5966	8.45786	12.1611	14.6173	6.7944	21.9705	16.0546	7.77702	7.26806	11.7112	9.39478	10.303	15.8067	7.00206	10.8805	6.10451	8.70101	13.441	12.2714	15.9635	18.1052	12.4266	6.40016	6.74772	16.8129	37.8932	10.3202	15.771	16.2939
Atp1b1	0	0	0	0	0	0.0663098	0.417326	4.71191	1.01539	0	0.355523	0	0.167384	0	0	6.32348	10.9153	4.08318	0	5.49673	0	0.122601	0.849014	0.697349	0	0.619563	1.42098	0	0.967543	1.27014	2.04979	0	0.616963	0	1.77112	7.83908	5.69064	3.33014	12.8674	50.547	10.2	27.5232	15.3897
Dpt	0	0	0	0	0	0	0	0	0	0	0	0	0	0	0	0.123994	0	0.555144	0.315143	0	0	0	0	0	0.107863	0.131032	0.710702	0.78443	0.244554	0	0	0	0	0	0.553952	0.486449	0	0	0.524294	0	0.448529	0	0.959306
Gm20743	0	0	0	0	0	0	0	0	0.0360155	0	0	0	0	0	0	0	0	0	0	1.09351	0	0	0	0	0	0	0	0	0	0	0	0	0	0	0	0	0	0	1.80047	0.351224	0.770145	0.636031	0
Sft2d2	8.70937	30.848	18.913	20.8509	18.9725	20.6251	29.5043	27.0119	35.6445	24.9469	27.1731	27.2173	25.8657	22.1775	22.1287	43.7388	52.327	43.9371	41.9227	46.0885	12.3052	20.8582	21.0866	15.2723	18.3217	28.823	25.3667	21.9015	22.0101	26.3301	14.1662	19.9642	17.0781	17.9729	18.204	21.767	5.2434	22.1059	100.634	47.9926	75.2473	77.7252	79.5931
Tiprl	17.7899	29.8251	23.8036	26.3377	19.9733	24.5075	28.9375	24.8167	33.8341	22.9189	31.5886	25.153	20.3064	25.5349	31.9108	27.3241	24.2151	22.869	24.8696	22.3564	22.0136	12.8483	15.8168	16.4627	18.0077	21.7702	14.5504	19.7772	21.6789	21.1877	24.6057	26.2778	20.9841	24.1456	24.4833	15.0811	27.7073	19.6698	21.6632	27.2844	17.6979	21.832	24.1931
Dcaf6	1.05875	0.932138	1.86293	1.86709	1.76417	0.761302	2.02113	2.19894	1.17673	0.969114	1.06219	0.89783	0.665888	0.634698	0.774048	3.59061	3.45746	3.206	2.13198	3.28383	2.00989	1.18297	0.674031	0.445097	0.987769	0.843206	0.605101	0.52271	0.778219	1.30815	0.195932	1.0246	1.35638	0.973669	0.694667	0.309595	2.20361	1.68611	2.33576	3.37515	3.70042	4.88964	4.62992
Mpc2	88.3962	70.3089	94.3304	89.1996	90.3361	108.447	66.5884	81.7754	63.6887	70.6471	61.6606	79.9845	73.9193	89.4659	90.4667	152.378	186.76	163.067	171.053	196.219	70.2423	70.3524	53.1736	70.0498	77.0737	66.7706	62.1382	70.9749	92.6942	76.3279	83.9144	50.922	84.2612	68.5113	74.4256	55.9132	108.48	43.6164	148.314	179.601	174.14	185.682	214.096
Mpzl1	2.04522	6.94825	5.7537	0.632209	2.77266	1.68146	5.01764	3.27747	6.77281	6.49218	3.99219	3.33391	3.7856	4.48602	2.96795	2.06642	7.15189	5.13987	0	2.9482	2.34597	0	5.60045	2.56691	3.85733	5.67162	1.50027	3.28919	2.30467	2.92906	6.38272	2.49639	4.87577	8.66082	6.71878	0	0	0	0	0	3.11458	0	2.66456
Rcsd1	65.7639	90.9939	71.8731	67.222	60.4975	27.3084	59.1547	46.4639	49.8454	43.2834	39.9156	64.7639	53.5549	55.6903	37.8997	7.21765	11.3159	11.8299	4.76311	4.11901	75.3396	56.6449	54.8949	55.6055	58.6394	37.2001	41.9969	36.9729	36.4556	31.7002	34.3585	57.7068	31.0784	35.0888	27.7197	146.946	106.35	88.3728	2.35585	1.3578	9.34419	3.40455	3.67375
Creg1	46.2957	33.4295	28.3653	52.57	40.2678	53.4333	54.7002	55.2544	53.29	55.9531	52.6776	67.9303	61.9756	49.4331	70.4132	140.709	125.502	135.484	150.75	141.439	31.2597	34.2821	41.5832	30.4337	36.4345	31.0036	41.0587	41.4614	45.0792	48.125	46.3193	64.1197	38.1702	36.826	58.655	20.17	19.6422	14.7337	194.826	247.638	163.449	184.061	154.727
Cd247	0.224271	0.0656019	3.03424	0	0.809098	0.593015	0.162269	0.123322	2.17391	2.81112	0.057547	0.1011	0.125792	1.15658	0.34574	1.56414	1.13581	0.569881	2.05304	0.0314308	1.89437	2.96683	0	0.0118339	0.776149	3.91116	11.2533	3.495	0.732449	6.80818	2.45357	0.851649	0.760692	0.0158853	0.0524915	0	0	0	0	0	0	0	0
Pou2f1	2.03262	5.14624	5.76809	6.26692	4.10568	8.33423	7.05592	6.03987	8.52463	8.13897	7.26316	7.30667	4.06899	6.96566	6.25549	5.25568	4.38329	4.02944	4.75383	4.55415	1.66926	2.43623	2.16327	1.24552	1.65397	3.05471	4.04374	2.57645	3.54965	3.47828	2.24794	2.92676	2.04606	1.75553	2.22832	2.60769	7.99042	3.34686	5.73006	4.84514	6.91502	6.25344	4.30537
Tada1	29.7252	51.4467	29.031	30.5678	44.4686	48.8898	55.8347	67.635	52.0175	59.756	56.9993	36.2829	64.992	60.6228	53.6942	35.0074	25.0226	31.347	41.2812	28.0101	90.0153	65.2558	61.5423	62.5642	61.3795	59.5913	42.4302	50.4408	58.8353	61.9693	64.0307	55.8622	65.9717	69.0083	80.9327	47.2472	32.8365	14.74	23.3373	13.1372	9.24087	30.7386	14.8232
Pogk	0	0	0.161466	0.519688	0.644618	0.428563	0.0238514	0.392896	0.589774	0.966739	1.10544	0.607881	0.337902	1.20418	0.501387	0.743156	0.972325	2.23186	1.23589	0.451597	3.45389	1.36316	0.806032	1.55983	0.748234	1.47373	2.72613	0.26789	2.26452	1.6245	1.60107	3.67578	0.722305	1.945	2.2134	0	0.0106256	1.30331	4.46136	0.491904	0.0663767	2.08993	3.8863
Uck2	8.53802	14.0511	27.0887	13.7665	16.9996	23.8641	30.7657	19.4071	26.265	14.8625	24.8202	18.4514	32.6177	25.9479	22.3656	34.7446	46.6446	39.0216	43.318	32.2534	41.6431	29.3535	51.0105	37.8163	38.6385	40.9925	40.9774	60.1387	43.0486	46.8262	60.4343	40.7242	45.5438	65.587	59.8755	2.12584	0	0	11.9755	21.9009	18.4775	19.8302	7.33651
Tmco1	31.5666	30.2976	35.6763	30.7713	31.9166	51.3444	47.728	36.2695	38.056	47.2492	36.6122	32.5247	42.0186	37.7793	39.1238	58.8975	77.3797	63.3581	79.2453	70.8982	28.9692	24.0592	19.8272	22.1391	29.1279	32.0228	36.3106	26.8748	33.7391	34.7327	37.9213	38.2825	38.4092	37.3035	45.3606	13.6205	24.6975	25.1896	71.8302	85.9554	74.2979	88.1564	67.0005
Aldh9a1	56.6953	54.7771	61.364	70.1893	64.6583	60.9794	53.9517	57.5189	51.9033	73.0491	75.8927	73.812	64.3543	71.0541	58.3746	97.8826	78.6191	77.902	99.0627	110.893	55.0032	67.693	53.5712	52.4639	73.0022	54.2543	44.3414	54.5508	59.9602	65.2406	62.833	77.7265	76.5306	57.3108	72.7231	35.1946	30.8213	45.1382	113.135	119.601	102.312	108.649	115.782
Mgst3	13.4601	9.70304	10.4293	4.85884	12.4977	10.2853	8.92767	18.1509	9.00671	11.0144	21.4878	18.8751	12.7686	30.2391	9.93748	9.10447	7.62506	15.415	3.51836	6.15291	10.2214	6.46879	11.2441	1.37281	5.14107	7.08936	8.93546	9.09445	13.9514	6.93948	11.8974	1.82437	19.1198	9.44431	9.80004	14.3232	19.9785	25.0571	4.05234	1.75667	18.4893	38.1739	7.41461
Lmx1a	0	0	0	0	0	0	0	0.374207	0	0	0	0	0	0	0	0	0	0	0	0	0	0	0	0	0	0	0	0	0	0.672516	0.38799	0	0	0	0.3077	0	0	0	0	0	0	0	0
Pbx1	0	0.368045	0.00573162	0.660013	1.05258	1.09713	1.90838	1.55985	0.899673	1.4265	1.33545	1.32131	0.981606	0.71501	1.75706	1.93258	0.911848	1.37502	0.6473	1.69923	0	0.148026	0.10757	0.199174	0.752614	0.839079	0.473997	0.431964	1.34864	0.939467	0.868796	0.177694	2.08471	1.00464	2.34924	0	0	0.0162454	1.07689	1.39019	1.92383	1.007	0.869295
Nuf2	37.8766	81.7305	73.6398	75.0714	70.5307	70.0729	93.9409	89.2148	105.991	97.7632	115.756	94.8829	127.653	102.988	118.569	51.1985	35.0309	36.8405	43.3754	48.0152	41.2829	51.5479	38.0719	44.4248	42.7401	51.193	43.3369	39.1997	48.8379	59.1161	46.6109	52.9123	49.0069	54.7987	56.6746	0	0	0	1.78325	2.3191	0.101704	0	0
Rgs4	1.56038	2.44418	0	0	1.13811	0	0	0	3.5004	13.7355	3.22062	9.21905	2.08737	2.68842	0.15464	0	0	0	0	0	0	0.538485	0	0	0	0	0	0	0	0	0	0	0	0.547089	0	0	0	0	0	0	0	0	0
Hsd17b7	2.0693	8.99358	6.19877	5.69873	6.3736	4.49434	3.56451	4.4687	6.67705	2.98676	4.88014	7.56861	5.53318	3.66887	6.00313	2.04007	3.21806	3.61821	1.05204	3.13206	5.42107	8.2772	6.89334	9.37435	3.40466	5.38969	3.06056	7.33799	5.0858	4.76245	1.14832	7.26701	1.80701	4.63695	4.54388	1.64048	9.19392	0.993893	0	0.426782	0	1.2697	0
3110045C21Rik	9.80486	11.8151	16.1372	17.3414	15.0782	11.5558	3.40729	13.2564	9.12058	7.37164	11.2631	16.9166	10.0011	15.1408	12.9226	2.4128	5.5458	2.13384	4.84534	2.8049	5.18244	4.01153	8.65604	5.90435	6.95749	3.5256	4.63035	0.956734	0.302145	3.80919	3.16963	9.89277	3.66165	1.67536	7.29271	1.20201	1.10394	6.71864	2.01526	0	4.95661	1.55729	1.72844
Uap1	50.4537	45.1128	62.0056	59.7434	69.4048	47.2263	30.7605	47.8243	51.531	51.0786	51.0048	72.4292	63.6479	48.0263	90.0678	59.5323	55.9906	45.4837	46.4461	65.2229	35.0266	25.9265	26.796	33.5538	18.9565	29.4526	21.8587	24.7551	32.2706	33.2863	28.2382	28.026	22.0698	34.3095	31.2542	12.7982	10.8051	26.8821	44.9599	50.0821	44.2483	45.8998	46.9178
Uhmk1	1.10532	3.55155	0.79245	1.57695	2.26723	0	1.25933	3.11378	1.72369	0.678202	1.2763	1.26485	4.37794	1.23571	2.24702	0.551234	2.15302	0.0498581	0.764192	0.0714957	7.74141	0.709097	2.6528	2.15349	1.1988	1.27096	2.50465	1.04863	1.92026	2.21824	2.09738	0	1.77649	3.28822	1.85074	2.47152	0.309529	0.470952	3.53156	0	0	0.623775	0.193852
Sh2d1b1	9.72738	4.88983	12.2037	7.79563	9.87057	21.705	21.8658	17.6315	29.5342	22.7161	10.2151	9.98813	13.7411	14.4132	28.6826	20.8799	28.8555	28.5204	12.2328	16.965	3.60933	10.9825	3.18882	5.89316	13.2378	29.9688	13.5663	11.2978	24.4099	22.3958	15.7659	6.71616	20.2036	15.4642	36.3012	0	0	0	1.99522	2.33528	2.38965	2.6431	0
Atf6	4.31975	2.67105	4.72122	4.39082	2.87187	5.08585	8.55018	5.29506	6.41434	7.08574	5.83997	3.89809	3.48435	4.7675	3.81638	21.215	19.827	24.7177	22.9129	20.7085	8.41161	5.94836	5.41884	3.65752	6.40192	9.33537	5.58374	7.96301	6.73188	4.89076	7.75135	4.26283	5.08698	4.4981	5.02739	9.07937	3.73559	3.57628	35.2078	16.8153	35.6589	33.5635	43.2155
Dusp12	14.2365	12.3099	16.6063	7.97551	17.9956	23.2215	12.058	8.5538	9.94835	22.1216	15.137	13.3389	23.0142	11.274	12.6194	15.871	12.7567	19.6831	18.5117	11.585	14.6144	24.637	17.5018	29.1449	26.7457	23.4547	21.2571	16.3811	21.7142	33.0393	34.1949	23.3485	31.1989	38.5374	27.8783	26.3126	15.2746	24.2811	29.5487	20.4993	21.8963	41.5327	17.419
Fcrlb	0	0	0	3.23152	0.126137	0.0833864	2.4985	3.13956	2.93981	0.559987	0.619034	2.58289	2.16504	2.26205	2.30232	0.552951	0	1.88622	0	0.450802	0.750345	3.89291	0.311401	1.61243	1.61483	1.00172	3.83948	4.11323	1.24639	2.52537	0.112073	2.49851	2.29118	1.42398	0.611706	0	0	0	0	0	0	0	0
Fcrla	232.676	213.293	204.8	296.012	273.091	301.149	300.931	364.96	344.546	451.353	238.176	227.948	233.403	198.78	282.437	369.882	465.687	392.9	515.674	461.857	111.398	170.994	97.5369	132.533	122.309	155.656	204.669	122.925	172.527	188.431	112.405	125.079	98.6383	127.892	153.301	377.014	570.532	541.202	585.902	721.159	600.518	696.836	649.081
Fcgr2b	195.429	140.114	132.896	145.136	156.757	128.78	139.627	140.291	131.92	171.236	110.409	131.006	103.055	110.061	131.901	158.045	137.741	131.722	169.746	193.193	126.539	150.199	115.717	145.018	130.464	138.106	152.701	131.602	144.073	149.829	101.457	110.268	104.448	98.5394	93.0496	67.214	125.47	143.09	146.101	95.0617	163.593	130.989	169.53
Fcgr4	0	0	1.4487	4.34078	2.67774	9.59331	3.2696	2.95242	3.20279	5.28155	0	1.16366	7.2741	1.22633	2.72878	1.29827	0	3.55213	0	4.28334	5.76037	0	3.19871	6.23288	1.447	1.37196	5.5438	3.51434	12.3914	2.06194	5.06533	3.92099	5.71564	5.32429	4.15674	0	0	0	2.05859	0	1.17407	0	0
Fcgr3	0.0423973	0	1.30018	0	0.0399015	1.10787	1.49411	0	3.12805	0.0483117	0.0489554	3.82726	0.428047	0	0.0420174	2.84865	0.143146	0.522091	0	0	0	0.0731561	0	0.563758	0	0.105626	0	0.036481	0.718144	0	0	0	4.41769	0	0.0893093	0	0.231518	0	0	0.824455	0	7.65164	0
Sdhc	93.1245	77.9799	97.7299	80.6736	94.3738	119.691	106.604	127.231	111.669	101.514	106.068	125.841	104.139	127.487	115.146	193.305	183.245	164.165	186.726	173.551	74.7065	60.8657	72.3323	85.7683	81.4591	88.8507	90.4526	98.885	105.392	105.004	114.242	90.7007	96.5217	107.005	125.243	57.0861	103.618	99.1953	159.569	155.638	123.025	150.56	163.731
Tomm40l	15.6964	16.6738	15.9648	24.5211	15.5859	18.4619	22.3494	29.5165	18.1567	17.1473	15.9694	19.2283	18.862	10.4994	26.2832	12.9563	11.8726	18.8693	14.655	12.2902	31.6054	21.0333	18.4074	20.3006	20.9702	20.1399	19.6227	25.3048	16.4812	17.8529	18.2341	29.8164	22.3567	19.2357	19.284	16.3527	13.463	11.5008	18.702	14.2301	25.8001	25.6828	20.5584
Apoa2	0.880822	0	0.297923	2.65469	1.86519	0.308258	0.421749	4.25013	1.64662	2.38378	1.01707	2.34518	0.222322	4.02625	2.50967	8.56581	4.27501	10.653	9.89587	4.72174	0	0.664934	1.42525	0	0.0846754	0.822913	2.14242	0.852647	2.19408	0.638333	3.17633	1.71043	0.806655	1.26338	1.15965	0	0	0	8.7805	0	5.16426	0	6.02467
Fcer1g	2.09229	0	1.33673	0	0	8.46132	5.54338	3.45151	1.04303	54.339	2.2146	16.889	0.528098	2.32966	0.172795	73.5268	42.9738	47.0824	84.8844	127.774	2.54308	0	0	4.47127	0	2.7149	13.0054	1.95035	1.12922	1.51628	16.7302	0	18.3095	4.66825	0	2.59172	2.73731	0	318.069	315.744	247.572	541.08	316.628
Ndufs2	194.343	211.986	220.553	165.55	198.669	189.403	173.021	170.332	198.643	200.574	193.761	212.697	196.427	191.351	208.673	160.54	182.763	196.987	136.652	174.262	141.419	153.863	160.583	153.747	197.478	155.282	190.696	180.9	158.157	182.956	172.843	196.815	175.562	181.61	195.248	115.248	64.6577	83.3223	150.257	165.83	177.737	158.798	131.437
B4galt3	15.7046	13.6352	18.7484	20.5009	27.1015	12.8343	15.7265	16.3398	17.2608	19.9892	14.0231	17.2685	24.0007	18.9788	20.2871	14.214	16.2851	5.90931	12.1281	16.8753	23.7549	27.9899	17.7534	26.6144	23.2503	15.5215	11.2663	9.31344	16.4201	21.181	17.1774	21.5424	15.4486	25.6964	14.3636	54.6259	33.9034	25.5055	23.7547	24.5653	24.7291	30.0781	21.9939
Ppox	19.6252	36.257	30.8277	16.359	23.0355	28.2223	26.112	23.2597	36.0241	30.6907	20.2602	22.6853	20.6407	28.444	27.7536	29.5202	27.1743	34.6905	39.8266	37.6668	29.461	29.6506	44.2906	28.8124	38.8346	19.777	32.5891	30.2495	28.9075	27.8513	16.4763	13.9469	18.6939	17.6715	35.6003	50.8203	45.7566	31.2058	32.344	43.1861	42.714	29.5351	38.7832
Usp21	18.4373	10.2754	9.91611	24.7808	23.07	17.2801	24.4213	14.7085	15.4979	14.4158	20.6211	21.6352	20.6592	21.5664	21.5564	13.9979	19.3144	15.5927	16.5476	14.1987	19.2042	26.4129	27.8921	30.5516	29.1679	19.7234	20.578	14.0766	10.0894	12.8088	19.5299	18.1005	20.4042	12.9438	19.0312	29.0872	24.2724	19.0957	19.9262	34.9069	34.3177	18.0608	32.0217
Ufc1	51.7105	42.4849	72.1345	63.5702	63.8432	92.3519	82.3309	80.6309	91.8997	79.4018	57.3043	75.3843	70.6512	93.9034	81.5001	187.177	213.366	223.39	171.145	178.182	72.6422	57.8069	61.9785	47.1924	49.9736	61.6718	73.3809	75.1646	85.6152	54.9398	59.4116	65.7258	91.2614	65.0939	65.6824	21.2284	63.0387	39.7804	227.783	215.807	242.061	183.354	207.981
Dedd	25.5649	16.4443	22.0739	18.6078	20.3858	21.3705	21.8043	19.0712	17.2227	24.0368	21.7638	24.0566	21.6147	19.7493	21.5916	15.9581	17.3976	11.2618	16.8525	22.8736	21.9677	15.8267	20.4402	17.3437	19.3703	19.8446	14.0223	24.1647	22.4399	21.4778	19.9556	15.3576	18.5897	15.8421	16.7569	19.3435	17.3642	20.6852	9.62465	27.6525	22.0165	15.8912	25.267
Nit1	12.149	13.2331	10.0165	29.7339	10.4516	14.6108	18.0391	18.5126	24.3922	9.51467	19.3311	15.9643	14.6262	18.2616	18.4947	19.1191	12.6862	16.3047	19.012	16.3243	11.1453	22.764	16.1299	12.0149	11.7835	16.5899	15.8413	17.0636	24.2101	14.4623	21.2605	15.6305	14.6478	14.3184	15.4342	15.5559	32.5441	13.1278	19.5604	10.7571	20.6502	9.73997	40.2636
Pfdn2	40.7631	39.5262	59.8912	48.4065	48.779	42.7756	41.4734	51.9394	38.0671	49.287	34.1832	42.3744	49.5348	59.9262	42.5915	50.7135	38.4551	29.0408	33.9848	37.2238	38.479	47.8988	54.6403	53.7825	62.6276	53.305	55.3315	70.9433	64.2314	47.4529	62.1182	17.3356	65.465	57.1447	58.0865	31.804	30.9718	25.4629	33.5559	27.7975	22.0217	58.4576	51.0946
Klhdc9	1.10669	2.13655	5.02421	6.70507	3.22879	0.413125	0.678271	4.52758	1.02983	1.21904	2.68354	3.10558	5.17695	2.85363	5.3742	3.39177	2.36647	1.16812	1.6578	0.930594	2.73918	5.28319	2.24071	2.2424	3.77326	2.06787	0.986994	2.79329	2.53618	4.27745	3.42402	0.286538	3.84382	5.22063	2.48665	0	0	0.0471535	2.39029	1.07603	3.14595	3.73479	1.76623
Arhgap30	29.0461	28.5539	35.8497	35.7801	39.2478	19.8531	39.2549	23.9409	24.1032	28.9899	29.6714	35.9315	30.6418	26.7375	24.8202	24.9329	30.9917	32.3856	24.0916	21.0595	59.2397	24.7837	49.9273	42.0858	44.637	41.8673	37.5736	44.4416	32.9025	38.2268	29.6333	37.4765	23.4366	24.3677	19.4436	85.5653	45.0458	66.0517	25.0422	32.3186	30.309	21.9471	18.0132
Usf1	40.0694	29.4236	33.0723	34.2954	32.8783	34.3077	34.462	41.8425	36.2126	26.814	29.6446	26.4555	38.0056	27.7351	32.6861	27.2366	22.335	36.6855	20.0077	35.1239	22.4717	18.073	31.6809	25.8204	27.6421	22.5238	18.823	24.205	21.5943	29.7689	29.7523	16.8342	23.72	22.0894	26.7086	60.435	42.9183	69.4581	42.5497	59.8786	65.4142	49.6411	39.8605
Tstd1	12.1806	13.7038	6.94866	0	6.36867	2.04032	7.33767	9.27398	18.5798	5.45703	0.601058	6.4413	0.315325	4.68558	7.01591	2.39301	6.327	5.12805	0	6.04042	9.4789	2.51492	6.84193	2.27425	8.08658	2.20464	3.03866	4.1207	9.12834	10.4117	1.30582	4.04326	3.98317	1.1946	6.90802	35.6958	14.781	11.8436	3.11341	10.1224	8.87833	7.33225	7.83289
F11r	1.10937	0	0	0	0	0	0	0	0	0	0	0	0	1.75532	0	2.32931	1.05344	0	0.207726	1.22436	0	0.857403	0	0	0	0.316688	0	0.278414	1.08232	0	0	0	0.602048	0.766129	0	0	0	0	3.91664	1.34829	0	1.83122	0
Alyref2	10.4543	10.6292	12.4776	7.1875	3.732	4.41562	3.07244	7.2254	11.2768	6.05904	7.75276	8.91254	7.7796	10.901	9.42282	10.5172	12.2474	11.4151	9.18017	17.3922	4.30197	6.92006	4.62163	3.63792	5.05964	7.40945	12.166	6.70783	6.82458	6.13938	7.29115	3.15012	9.09717	3.27474	6.3123	9.91328	16.1789	19.1805	21.7861	18.6207	8.83858	10.116	25.5818
Cd244	0	0	0	0	0	0	0	0.302168	0	1.21756	0	2.07464	0.601031	0.407908	0	0	0.334991	0	0	0	0	0.579448	0	0.463934	0	0	0.111382	0	0	0	0	0	0	0	0	1.05885	0	0	0	0	0	0	0
Ly9	26.7728	33.8906	14.8098	11.0345	26.1667	12.8316	18.2855	23.4621	26.1325	13.3988	18.5809	11.1662	17.3106	17.1638	17.0386	18.8441	15.6191	21.1797	14.9472	20.09	46.6285	14.4085	46.5308	28.9213	54.8702	24.7719	25.2767	57.4005	18.5307	25.4283	22.828	56.2917	20.5357	14.5137	23.1408	133.42	37.029	56.2577	13.1925	19.1304	22.7719	10.826	19.0651
Slamf7	67.7775	88.1563	82.5202	83.091	95.4847	92.4092	94.6994	92.4542	132.376	115.808	85.0567	83.9607	97.7576	84.5546	113.899	186.328	152.209	222.353	183.137	224.029	54.609	57.9894	57.8523	47.5923	63.6502	71.3485	51.9228	56.2965	58.8086	53.3101	47.9068	42.865	48.2697	54.3048	66.0235	34.0756	28.3156	24.6133	379.734	369.468	371.356	328.059	363.549
Cd48	178.168	188.836	212.621	206.076	214.481	322.939	280.533	263.453	331.286	316.469	259.03	238.947	207.874	213.427	266.725	444.787	492.671	377.76	410.534	523.836	295.586	212.955	210.223	239.497	227.417	331.002	355.98	319.19	402.493	328.931	278.667	317.203	344.294	352.807	368.114	235.544	457.522	500.296	228.582	230.765	245.241	276.826	233.971
Slamf1	45.114	20.1803	27.5828	30.1997	26.8126	32.1842	36.7527	37.7037	36.7454	38.6164	44.4042	30.4984	29.8623	48.2639	43.1659	6.15052	8.10588	9.31041	4.1558	10.9823	113.205	127.15	120.678	83.7315	91.0219	78.6338	52.0797	45.925	70.4242	42.3138	58.6741	80.9248	53.0893	64.3204	64.6659	40.0961	75.1936	28.6693	0	0	8.18966	0	0
Cd84	7.47661	10.723	6.3795	4.18557	3.5571	4.3406	4.79312	5.95649	4.6098	5.68671	1.67366	4.49422	3.91779	4.32237	3.38206	6.13136	6.50441	5.98731	4.64482	4.32757	4.94668	7.43974	6.58618	6.38673	6.74473	8.68492	8.42699	6.28332	6.80057	7.33965	6.07548	6.37034	7.18406	5.08781	5.53644	43.1633	20.8645	38.579	7.49881	19.757	7.97985	8.23778	6.58842
Slamf6	102.094	82.8329	102.399	131.476	137.873	205.437	203.308	221.044	184.056	191.789	130.575	113.389	158.098	155.845	146.813	243.333	217.936	253.17	266.194	265.188	61.6668	60.9156	63.7834	67.3736	72.8644	147.973	162.18	125.751	174.322	131.946	94.8641	92.7247	77.8145	104.3	125.534	148.035	146.781	149.979	16.7359	33.903	28.5348	20.4649	31.9603
Vangl2	0	0	0	0.094152	0	0	0	0	0	0	0	0	0	0	0	0	1.11407	0	0	0	0	0.525559	1.74392	0.940197	2.96709	0.916917	0	1.02649	0.0505804	0.367889	0	0	0.619863	0	0	2.41466	0	0	0	0	1.94813	0	0
Ncstn	35.0008	30.4676	35.538	37.9731	47.6521	35.9269	53.9516	31.6203	54.4882	38.006	26.4947	27.7362	33.6535	33.0632	26.8617	73.3614	70.0085	65.8142	84.1534	95.9985	31.4369	35.1891	38.5333	33.7204	39.5266	37.793	40.0086	32.5197	36.1553	44.2361	27.9486	22.0989	38.0277	21.4668	33.3938	57.3827	63.7185	86.5501	84.5227	86.8361	93.7269	100.648	123.822
Copa	56.9917	82.212	60.0776	58.2638	65.4046	46.0516	59.6109	61.7204	60.1579	57.2462	54.1312	58.6228	54.1113	49.2201	49.5422	124.083	108.03	164.504	103.36	123.919	54.7387	61.7317	56.8853	55.6484	60.6606	65.6675	55.2494	60.6082	44.1294	65.882	45.7289	58.5619	39.9779	37.8714	34.5487	85.2492	50.7693	55.5986	135.823	97.5961	188.904	107.351	129.345
Pex19	28.9474	21.1451	25.2169	26.3686	22.9155	34.6236	32.1562	30.6645	19.8557	34.3217	26.9093	21.8163	30.1505	35.0704	32.61	19.1451	25.7637	20.6273	21.791	23.2937	20.0984	23.5517	32.3454	28.9556	22.6427	25.8347	29.2775	20.825	21.632	30.3521	32.4709	33.5278	19.6718	18.7803	23.2331	19.7533	28.238	26.744	28.491	26.6313	21.249	33.0651	27.6943
Dcaf8	24.3829	34.972	35.0412	22.0572	35.6979	14.1594	26.9454	23.7697	26.0369	22.6676	27.6944	28.7573	22.1107	28.0644	25.9263	17.3968	12.4961	21.9188	14.0499	19.9876	32.8928	27.687	37.0371	26.8122	29.4892	22.3933	22.7882	31.2531	25.4552	24.7896	19.3957	24.3794	22.793	14.0683	19.7088	41.8251	36.0486	61.5503	23.5271	36.4329	27.7076	22.3968	33.4389
Pea15a	9.24022	15.949	17.4205	15.205	13.0553	19.6674	25.0158	18.4521	25.7678	10.3973	24.3607	16.6539	17.2084	17.6864	24.351	24.4047	10.3211	20.4922	14.8477	9.81463	11.2183	16.6632	12.9136	15.5949	14.2482	18.0588	33.7406	22.5771	16.7522	18.0585	10.8928	16.6571	16.816	25.0971	17.2936	26.4833	4.67905	14.7121	24.2399	28.709	28.4393	37.6157	25.344
Igsf8	3.52097	1.24493	3.59301	0.953331	2.29782	2.01472	0.551297	1.83153	2.81863	3.54357	2.07731	1.72046	3.6067	1.62661	2.47061	2.81742	3.08043	1.98932	3.92687	9.40079	3.953	5.21065	3.37805	5.80959	3.36008	1.02446	1.35441	4.069	0.742616	0.447005	2.80453	0	1.42265	0.851941	2.11137	2.03746	6.03471	0.0657022	7.55779	3.37345	5.80811	7.12713	4.0431
Pigm	3.97884	4.84431	4.37484	6.00202	3.23821	4.67513	5.6261	4.08821	3.46072	4.52525	4.20925	3.6667	4.30784	2.57954	4.13096	6.41875	6.52497	5.03964	6.83437	4.45459	8.67568	4.29581	2.69412	3.58471	5.06496	4.67312	1.93554	3.93879	4.68181	3.71281	5.02866	3.95589	4.59622	2.83113	2.95344	4.29586	1.98648	8.27301	5.09955	3.57386	5.52599	3.56955	2.12533
Slamf9	1.95387	8.91585	2.66604	2.13713	0	1.26238	1.38172	0	0.899098	0	0	2.99807	0	0	0.496503	36.496	19.5368	35.4296	22.0639	21.6113	0	0	1.64625	4.13977	0	2.12185	0.121856	3.96594	5.24137	2.6141	6.78661	6.69324	2.32462	1.21361	0	13.2059	20.5865	0	149.075	126.406	142.7	213.471	131.928
Igsf9	0	0	0	0	0	0	0.0310282	0	0	0	0	0.219093	0	0	0	1.16967	0	0	0	0	0.286416	0.198007	0.752814	0	0.0830612	0	0.809983	0.789926	0	0	0	0	0.615438	0	0	0	0	3.79647	0	0	0.805924	0	0
Tagln2	114.644	114.212	126.728	108.162	130.826	238.308	222.275	154.392	192.146	187.773	218.025	183.642	179.569	219.505	212.63	200.946	180.713	201.241	232.668	227.427	191.566	146.25	184.048	160.927	172.761	192.032	191.25	196.935	233.379	297.798	313.105	246.448	259.094	338.161	264.929	160.91	108.91	103.566	61.031	27.2415	30.796	64.3137	33.2169
4933439K11Rik	0	0	0	0	0	0	0	1.08607	0	0	0	0	0.123092	0	0	0.646718	0	0.21448	0.182634	0.615122	0	0.262965	0.121402	0.0578993	2.15657	0	0	0	0	0	0	0	0	0	0	4.95356	1.41476	0	1.21537	0	0	0	0.416957
Slamf8	0	0	0	0	0	0	0	0	0	0	1.16888	0	0	0	0	0	0	0	0	0	0	0	0.0279999	0	0	0	0.0227982	0	0	0.0407563	0.458509	0	0.572259	0	0	0	0	0	2.52278	0	0	0	0
Dusp23	1.25495	0.724704	0.803293	0.600659	0.914384	0.831157	1.89183	0.721237	4.72232	1.33776	0	1.39606	0	0.455497	2.48742	6.01261	8.95259	2.35012	2.78951	2.24669	0.0357851	0.593742	0.967449	1.69179	1.27647	1.2607	1.01747	0.3135	2.05713	2.17098	0.609321	0	2.20794	0	0.213189	0	4.47649	3.25998	7.06212	18.106	7.59514	20.6708	23.8127
Apcs	0	0	0	0	0	0	0	0	0	0	0	0	0	0	0	4.63843	11.0222	0.820429	0	4.41181	0	0	0	0	0	0	0	0	0	0	0	0	0	0	1.535	0	0	0	0	0	0	0	0
Aim2	2.87157	10.3336	7.83126	3.69037	4.12827	7.9341	3.42978	5.68445	3.02081	1.77778	7.72804	8.34788	2.37412	6.23306	5.71408	3.95793	0.99243	2.30703	0.812889	0.741504	6.45586	3.68689	3.57984	2.94214	1.59979	3.66154	3.88639	2.29576	3.5821	3.14612	2.41065	2.73979	2.87136	2.76746	2.00043	14.8779	0.24694	0.404624	0.788886	2.85797	2.41031	3.58303	3.24773
Ifi204	0	0	0	0	0	0	0	0	0	0	0	1.97746	0	0	0	0	0.717321	1.0553	0	0	0	0	0	0	0	0	0.0202651	0	0.323759	0	0.0313511	0.931905	0.427287	0	0	0	0	0	1.74414	2.43026	3.51709	0	4.78692
Mndal	3.36725	5.28713	3.03711	10.9849	2.63143	12.4015	3.13244	12.7362	7.16406	20.384	7.39434	1.70767	1.39627	3.29823	7.0615	24.8783	27.8638	30.4113	20.8067	26.6965	3.74725	6.66612	11.0767	10.1085	6.9827	9.02566	19.281	4.21671	15.1277	23.3567	21.1553	8.68716	13.8767	21.0055	8.993	127.812	166.965	145.687	57.0931	77.0259	62.6878	54.2593	55.7278
Ifi203	2.20978	0.780977	0.35494	0.505291	0.0142445	4.12453	3.38583	1.88759	1.4185	3.65634	1.92244	2.37951	1.26832	0.70249	2.57998	10.4371	5.51902	7.66831	5.16935	6.7581	1.40482	1.58003	2.92381	3.73763	2.57246	2.31903	6.74923	2.87818	2.77485	2.72024	4.80304	8.06488	6.5917	2.85596	4.9737	79.5831	102.403	46.2577	12.0703	19.2046	15.1018	7.79498	14.0793
Fmn2	0	0	0	0	0	0.332407	0.0204655	0	0.27522	0	0	0.261922	0.170814	0.0250481	0	0.0157446	0	0	0	0	0	0	0	0	0.383497	0.133107	0	0	0	0	0	1.96431	0	0	0.00937872	0	0	0	0	0	0.53157	0	0
Fh1	161.686	191.101	229.91	176.733	179.923	173.559	159.521	155.442	154.897	122.721	174.845	205.173	153.872	147.32	143.413	85.5169	77.1383	79.8893	92.5634	87.782	110.022	172.973	152.599	146.891	139.619	113.796	112.709	139.729	134.975	126.65	154.394	182.65	167.214	169.53	158.597	86.1732	134.933	66.6742	37.3161	48.3583	53.0562	50.439	34.8601
Kmo	28.1077	42.6084	61.1634	64.3121	46.0119	31.3532	36.8741	24.9566	21.9566	23.4458	34.285	21.2654	38.6021	43.3759	29.4716	27.4884	22.0968	24.5616	24.9738	21.7235	51.0323	43.2692	47.2644	57.624	59.2863	37.988	34.481	32.0891	34.6184	44.4338	36.465	40.5969	42.6212	32.5276	36.5215	132.805	126.307	124.603	21.2891	54.4794	33.4878	25.675	25.9163
Opn3	13.4071	9.79845	11.4308	5.62887	9.00825	7.15863	3.78142	1.3204	3.65767	4.5984	8.93424	7.10373	2.96308	6.19171	6.87483	2.18186	6.53095	6.62974	9.19242	10.2641	7.07546	10.5023	4.05152	11.9103	10.8494	2.70038	3.97484	3.788	6.54634	7.97591	7.40423	9.2222	3.12214	0.0425208	4.98798	0.396594	1.36589	3.19725	0.332459	0	0	0	2.05303
Chml	3.5266	1.91609	2.69863	2.45279	1.12987	1.04162	0.488611	1.06759	0.748105	0.694698	1.52704	0.665926	1.47722	1.67533	1.65455	0	0.269171	0.362996	0	0.449549	1.50066	1.52937	1.24214	1.40751	0.403939	0.385556	1.20149	2.22744	0.261668	0.339858	2.52933	0.757668	1.59574	1.24364	0.513689	1.80313	1.4981	0.227788	0	0	0	0	0
Exo1	9.09523	12.6057	13.353	18.6079	16.7373	17.8415	12.6507	14.2098	15.9445	16.3949	17.9727	22.6983	18.8386	17.2613	18.6057	11.7527	6.20848	9.01727	12.8909	5.54545	16.5955	20.2868	17.7397	22.7887	18.1399	20.9333	10.7275	15.3832	11.5329	17.0333	16.2562	16.2495	30.6588	23.3913	15.6915	0	1.10938	0	0.207712	1.06362	0	1.1465	0
Cep170	6.15851	5.76169	4.16603	3.34681	6.37246	5.37658	5.70731	2.26126	3.73856	4.81047	5.62964	3.82849	2.44863	4.41236	5.67675	4.14197	4.5834	3.50938	1.01677	5.70059	5.07807	4.24915	3.99756	5.19674	5.71661	4.06259	2.10731	2.39315	1.61653	4.15114	5.3366	5.50369	5.13458	2.80723	4.56838	5.74193	7.37908	10.9192	1.69156	0.925549	1.44712	4.88248	0.736022
Sdccag8	18.7926	27.2393	24.8918	20.7178	17.171	18.3557	14.3132	14.5249	17.0333	27.8534	22.4835	23.8152	19.7914	14.2014	21.4895	8.55875	12.6825	11.2896	11.1554	15.6366	22.4011	19.8792	19.9341	16.1848	22.0495	10.3678	8.89679	6.61509	15.1237	9.07936	12.9396	2.61998	17.0097	14.8562	11.4192	17.7112	16.8642	7.97909	9.71609	10.7545	8.96579	13.4977	9.73775
Hmga2-ps1	12.0425	12.0012	21.6209	18.8828	17.0183	12.054	12.078	11.5435	28.5584	9.00402	15.6161	11.4825	14.2677	15.2811	21.1962	10.1427	10.9023	6.48248	13.7714	12.6499	8.66393	4.12964	5.29587	11.9069	10.3716	3.2179	2.61802	2.05934	3.25523	3.63406	8.3863	2.12456	7.51471	8.76661	16.4048	0	0	0	4.16565	0	3.56368	1.17055	0
Akt3	3.16196	1.88809	2.08706	0.876299	2.36014	1.23236	0.120655	0.083937	0.434833	0.883508	1.59471	0.479226	0.941803	1.61871	0.936487	0.664041	0.613548	0.51149	0	0	1.87409	0.397175	1.24252	0.713402	0.177023	0.407459	1.26707	0.0521212	0.591475	0	1.21564	0.884547	0.0295859	0.29347	0.72731	9.38814	6.08626	1.73437	0.603833	0	0	2.61303	1.24295
Zbtb18	0.640368	0	1.02344	0	0.052866	0.0838764	0.0172136	0.177916	0.302429	0.0640088	0.531865	0.489985	0.18148	0.110607	0	0.337693	0	0.0790543	0.0336581	0.0566813	0.119172	0.397394	0.178989	0.458828	0.12096	0.181929	0.00910857	0.0483341	0.100745	0.293101	0.140914	0	0.256071	0.186206	0.224821	3.2731	1.30365	2.25457	0.279979	0.546165	0.71856	0.593429	0.69158
Adss	57.0265	75.7621	66.4525	67.2606	75.6195	75.0484	63.1394	61.5811	61.785	72.842	66.5999	59.5959	73.9984	78.9734	97.9335	44.5754	42.8622	41.7407	48.8042	34.5189	71.4632	55.7127	71.506	52.0717	76.5332	58.7212	54.0685	56.7829	64.8348	58.0013	73.6698	44.993	70.8036	89.6938	84.1778	30.3708	40.3671	45.1487	26.4301	32.6607	34.4909	36.9904	37.8064
Desi2	2.77763	4.38744	4.62989	4.26779	5.5486	7.99263	5.40332	4.67642	5.97312	7.77314	3.61605	6.87754	2.61187	3.37044	5.45151	7.46318	7.42434	6.80257	5.3438	8.6213	6.23463	3.54759	1.80321	5.93586	1.54976	4.39287	3.74231	5.5533	5.12815	4.89424	4.91854	5.98602	4.04561	5.12107	5.80802	0.647653	10.9297	2.05369	2.91819	5.42784	6.6186	5.39411	10.8962
Cox20	83.4844	43.0125	66.753	46.0714	55.4328	45.1694	42.2787	41.6959	44.1711	48.1489	51.0081	41.1696	47.4436	46.463	71.1888	70.863	47.5545	27.2555	45.2662	38.1149	42.6713	47.7226	46.2823	55.0913	58.0991	57.2607	56.8897	48.8079	60.6005	48.8093	47.2176	39.385	56.39	43.0979	41.5372	43.6489	82.681	75.4513	58.0765	29.8791	16.3793	73.8349	35.0318
Hnrnpu	91.5471	92.354	95.175	86.9107	81.2743	97.2949	100.334	92.1279	92.2406	91.6367	103.289	117.412	113.494	103.081	90.8044	74.9786	73.1432	52.1612	64.6693	60.5642	102.507	87.7741	93.8508	86.5645	89.1454	92.1728	83.2462	95.2476	102.304	91.0947	101.672	77.1912	100.722	101.175	110.546	44.8875	38.3446	47.6504	34.0449	41.7928	43.8543	39.4237	36.8836
Efcab2	6.26071	8.23505	5.66727	7.62935	4.16919	3.0163	4.93487	6.152	6.30966	3.16784	5.42838	5.43316	4.86046	8.10614	5.75663	3.1571	2.51825	1.35187	2.97942	4.61832	3.75611	5.86939	4.68121	5.25941	3.25046	2.67468	2.71207	4.60915	4.09865	2.3259	5.81162	4.59963	4.9493	4.00547	5.57043	1.11988	4.10376	4.10243	5.18207	10.6582	1.92749	8.95405	9.89393
Smyd3	6.87874	2.361	5.55775	5.99709	5.65562	14.7464	13.2505	12.9225	14.4008	15.4855	8.80572	7.06982	9.27006	13.9865	11.6994	7.09261	7.1837	7.88842	9.87008	9.77284	6.52551	9.11902	10.7982	9.73484	8.0232	16.2824	10.8078	10.6566	14.27	12.4681	8.74274	9.6198	16.3394	11.4342	12.9157	12.4542	9.2449	21.1334	5.39749	8.15631	6.89375	3.15546	7.61553
Tfb2m	4.05387	2.46757	5.622	5.95411	3.44033	5.9045	4.81111	7.42188	5.98092	6.06128	5.2762	5.4903	6.17474	4.08673	5.57348	5.7177	4.58874	4.69937	7.02035	4.61077	6.69057	6.14583	5.97331	5.98692	7.85724	7.35579	5.98453	6.16985	7.68148	5.16246	6.37798	7.42612	6.4093	8.21583	8.09519	7.80226	6.46193	3.44453	5.48938	9.68305	4.79604	3.81644	3.68635
Cnst	14.9814	14.4869	19.7395	16.5966	18.7202	20.4831	32.6044	21.9614	37.7131	30.0007	28.4766	17.2308	20.2224	16.42	17.4364	22.4054	19.8364	13.0554	13.8394	19.7082	19.4128	12.8598	12.9069	20.2589	18.8111	33.8179	17.9587	30.408	25.302	28.757	19.0602	14.9405	12.7811	16.0432	18.4776	10.5811	1.58517	0.596914	34.9766	22.2116	37.7795	40.334	29.7828
Sccpdh	8.47619	5.09147	6.78372	5.42476	6.17954	19.8594	15.3652	15.7157	17.7351	14.76	14.5086	19.8585	15.1567	16.8328	17.3921	22.3751	17.9367	12.4435	6.52739	19.726	9.26032	7.69903	10.0153	6.54819	10.788	23.4594	25.2142	16.2047	20.2514	17.909	10.5568	14.605	19.5338	14.0792	16.629	2.12947	0	3.09012	31.8344	40.0461	53.3229	22.2025	32.8665
Ahctf1	9.31483	12.5724	9.74324	11.0355	10.2643	9.54169	12.2667	7.70876	11.502	8.31228	9.26308	7.17486	7.41724	10.7531	8.94168	7.13239	4.16697	5.49644	5.83824	6.19402	12.351	15.1256	10.8147	15.7138	10.5257	12.2263	8.94776	11.9051	10.0319	13.4256	11.0154	7.73978	13.2142	12.9609	13.2179	8.23935	13.9401	10.1878	4.56506	4.19997	9.4172	2.40181	2.57691
Cdc42bpa	0	0.132592	0	0	0	0.210277	0	0	0	0	0	0	0	0	0	0.175763	0	0	0	0	0.0175742	0	0	0	0.00509657	0	0	0	0	0	0	0	0	0.532296	0	0	0	0	0	0	0	0	0
Psen2	57.9966	15.6813	38.01	45.8955	39.2984	56.0515	47.8685	50.1297	52.1155	45.3545	48.6286	34.7031	54.4966	30.8163	43.5646	28.6663	23.6055	17.2869	30.0175	32.1495	49.6369	43.2445	55.3108	46.2218	60.3947	53.7294	55.8591	58.951	59.8984	50.7874	58.3822	60.7631	41.4979	56.2556	46.5309	46.3707	54.6373	72.2329	18.247	26.0941	42.1356	13.4491	12.2376
Gm5069	0.704829	0.11808	0.50569	0.415941	0.58796	0.687676	0.29453	0.49151	0.399278	0.912675	0.795357	0.763641	0.0970368	0.13518	1.0954	0.0566473	0.432676	1.23992	0.5759	1.2527	0.538086	1.27146	0.350917	0.63901	0.702208	0.0798171	0.441576	0.0827011	0.143648	0.20896	0.221016	0.248851	0.391201	0.265503	0.134974	0.0317482	0	0.0204757	0	1.94689	0	1.97434	0.109566
Itpkb	0.168683	0.971047	0.20286	0.333713	0.275173	0.241381	0.456607	0.378442	0.302725	0.909815	0.18179	0.558903	0.329255	0.0158165	0.367778	0.0198837	0.151873	0.0395659	0.202147	0.226947	1.47122	1.00901	1.27654	0.24566	0.959981	1.49889	0.528815	0.793456	0.6947	0.570476	0.818102	0.296987	0.476026	1.13267	0.450083	0.601771	0.307041	0	0.336305	0.16401	0	0.297006	0
Parp1	117.635	140.069	147.931	149.844	144.581	122.106	124.317	98.1698	129.644	120.671	126.087	139.216	132.219	136.273	128.747	58.3596	60.35	58.6439	56.7173	52.5968	167.4	147.85	174.404	159.093	164.037	114.868	97.0879	127.634	102.752	113.949	134.05	130.515	137.966	112.37	119.872	111.967	74.5458	103.481	95.031	89.4838	59.5037	69.4106	65.4098
Lin9	9.34259	7.13713	10.2498	9.70348	7.86541	14.3783	15.577	12.3071	14.802	11.0717	11.1015	8.09771	7.5802	13.4506	9.69658	9.1906	10.9255	8.27742	6.87026	6.68473	12.538	8.91027	10.5376	9.66403	4.44164	9.22563	2.87837	8.69661	9.19029	9.55269	7.71281	13.9067	6.77561	10.8285	9.39275	4.41025	4.22049	5.58015	2.96329	3.05545	1.23132	2.3927	1.04566
Acbd3	5.37111	13.9921	8.77974	3.83145	4.8994	4.95086	5.6468	6.77206	4.39943	4.97164	7.11791	8.29748	6.50728	4.36987	4.76612	11.2794	10.9086	5.78555	10.3481	8.17132	8.13716	1.96763	5.15082	7.48732	3.99089	6.07306	6.84695	6.54135	4.2978	6.37165	5.96998	4.64694	7.42622	7.18505	5.04787	10.9727	18.0943	8.53436	10.7908	11.8908	16.6307	14.6221	12.9994
H3f3a	117.553	149.107	144.832	158.895	137.777	164.433	211.318	170.332	187.524	151.386	166.946	162.599	161.634	164.134	148.939	94.64	89.8184	83.5625	82.7347	75.8503	126.58	141.157	127.033	130.081	102.582	120.599	125.175	133.856	129.663	111.037	133.537	141.869	118.694	132.27	125.44	176.663	149.926	130.156	58.9899	47.1698	44.3277	38.0164	39.3815
Sde2	27.0633	16.6638	24.0045	24.5802	25.4025	30.7611	30.8175	23.1559	28.5246	21.7408	23.4008	21.2121	27.3416	25.7973	26.0546	24.9275	20.9766	19.3284	23.4891	29.5312	36.6238	24.8692	25.7666	26.1144	20.9101	29.2545	26.0097	26.304	26.0516	25.2035	25.1038	18.4373	27.769	26.7324	27.6141	22.4886	25.4817	21.8592	18.0153	28.4117	9.96794	22.8758	19.0643
Lefty2	0	0	2.14442	1.77248	0	1.26167	0	0.0230709	1.27818	0	1.02275	0	1.03545	0	0	0	0	0	0.488829	0	0	0	0	0	0.71704	0	0	0	0	0	0	0	0	0.0594359	0	0	0	0	0	0	0	0	0
Pycr2	150.279	142.799	215.564	205.398	198.222	326.193	430.833	308.565	351.883	286.522	268.219	305.797	297.252	270.951	340.208	253.155	252.967	285.825	291.052	262.989	143.877	122.069	127.135	174.319	149.481	252.443	216.021	230.804	246.21	268.823	223.862	255.637	222.823	262.768	261.886	71.1008	35.9966	58.1912	142.689	175.45	166.584	93.6429	178.143
Lefty1	34.2965	42.2542	37.4175	39.3994	38.134	72.0241	82.0568	83.1838	70.3854	70.7857	56.8627	53.3585	41.9557	60.0069	53.0572	17.5158	17.4478	3.20857	8.03577	9.02166	23.5202	15.3962	23.3963	32.4386	14.4669	44.1924	46.8853	36.4344	37.4506	30.0641	42.5245	72.3352	35.1678	38.2094	34.5406	0	0	0	6.23879	0	0	0	3.17995
Tmem63a	24.0151	38.9405	31.2449	35.2778	42.5027	32.5932	49.3598	37.2497	43.6316	39.4334	50.4903	26.2802	32.2563	31.9083	28.4687	14.7177	17.4602	17.2913	15.2279	9.73949	24.8919	22.7358	26.4701	25.5175	25.8376	37.8129	35.0213	27.9024	20.9107	31.4449	25.346	8.55643	17.8481	20.1863	18.7465	17.2694	11.0975	11.6358	6.53217	4.5632	16.6891	14.5001	11.0233
Ephx1	0.447883	2.3582	1.39836	5.04802	6.93884	15.9477	27.2916	35.8397	26.1059	32.3884	6.84246	9.40012	10.1568	2.90738	8.16038	14.681	20.0656	19.1522	13.1087	15.9917	16.0193	15.4564	28.68	30.5957	26.4695	41.6292	95.3072	51.5821	59.4215	48.138	17.199	37.1975	28.8592	26.2235	21.119	87.538	147.215	52.7578	16.8286	18.9264	4.40717	4.85293	8.01208
Nvl	8.77324	12.0615	15.0822	15.472	19.7069	26.2597	17.8514	18.7031	12.7095	12.3682	22.1655	18.2915	20.1377	14.1058	13.6365	18.1972	18.9563	17.0826	20.3871	20.6184	20.6641	17.5641	15.4746	28.3099	30.2612	26.4342	22.0687	21.4049	23.5721	19.0196	19.6806	18.3469	29.4065	23.2075	23.8314	12.0006	4.96481	13.6823	8.40926	7.6553	9.51214	11.5525	10.3859
Cnih4	16.7281	18.8908	22.0066	16.3104	14.2236	19.248	18.8399	16.7309	13.8081	25.9423	16.924	15.7386	16.7648	15.3805	18.37	28.988	39.2628	29.5204	35.3393	37.3724	17.4714	14.6138	17.1639	18.4056	19.4391	25.0359	20.0948	23.9997	24.1356	29.156	20.1673	15.1613	27.3491	17.635	22.2592	12.5936	27.2938	24.2991	23.3596	45.8244	16.092	26.4249	30.8554
Wdr26	13.944	11.5549	7.7018	11.8515	8.26617	11.7445	11.4933	5.0356	11.5327	11.5111	5.96853	10.6343	8.39094	8.23171	8.09947	11.831	13.838	11.5419	9.41355	7.51566	10.7359	5.836	6.15211	6.26244	10.3357	10.7484	12.2623	10.4853	7.99711	12.3293	5.71766	13.8343	9.20409	8.58285	8.77931	11.2125	24.8368	14.4629	7.5465	4.86749	12.1136	7.91875	9.91052
Lbr	248.64	286.402	224.932	231.893	243.852	228.319	242.41	217.599	220.188	230.436	269.72	207.965	226.605	225.89	260.961	143.574	154.009	159.75	142.78	169.803	143.172	167.977	152.384	148.188	151.251	156.331	114.045	119.27	126.251	161.885	134.462	112.069	140.247	133.671	139.75	123.004	159.532	113.804	58.6802	45.301	38.7005	54.9509	58.4337
Srp9	68.2328	55.2708	66.1652	59.1747	55.6204	77.7941	66.521	58.2909	75.2816	82.1781	63.4211	58.8117	70.8496	72.0771	81.9158	181.443	178.816	179.942	170.992	183.699	50.196	54.9811	58.0251	42.04	55.7805	47.0026	65.9092	62.3741	77.7451	52.8329	54.274	51.0412	57.2266	62.176	58.0237	48.9818	56.8149	43.8991	232.357	214.378	167.236	201.749	244.516
Degs1	36.1061	38.0815	45.6751	53.3285	64.1379	63.5734	63.1906	64.8763	62.7264	81.1774	57.7464	48.2294	56.7305	50.4601	69.382	118.93	140.307	129.501	121.972	187.795	50.9351	58.4502	51.5075	52.3365	54.8753	55.7751	73.4159	70.407	68.416	70.9513	63.6611	30.7564	72.9907	67.9562	61.5025	69.575	80.3029	107.407	159.143	202.234	176.281	203.389	129.937
Fbxo28	2.59204	3.50413	3.52792	1.60248	0.901061	2.10301	3.22016	5.33913	4.20243	5.48152	1.60435	1.95404	3.61894	2.6439	1.7704	2.74573	1.8528	3.98475	3.77787	4.06465	2.6938	2.76008	6.05728	3.53758	1.40079	2.00712	3.61616	3.98849	2.8735	3.29999	3.42692	1.65058	3.17455	2.29247	2.05369	1.68927	0	1.46259	3.08437	3.46248	3.93308	4.06021	4.87151
Trp53bp2	2.19215	0.649678	2.52185	0.973837	1.23539	5.02265	0.44248	1.87092	1.95004	3.21594	2.63734	0.492624	2.16021	0.406169	0.780543	0.417777	2.1495	5.84232	2.51692	3.41072	2.23948	3.18232	2.16977	2.48104	2.0897	1.88043	2.84159	2.73337	1.07249	3.69101	0.52687	1.38666	2.67142	0.0669436	1.03692	6.66011	3.33314	8.07063	5.43042	1.21249	4.98151	3.698	1.7059
Capn2	5.22305	0	3.75252	0.935312	1.54248	4.5046	2.04209	0.552621	2.54987	3.44786	2.07964	2.1008	3.41852	1.82385	0	9.55356	5.38159	4.34068	5.39586	7.08771	4.8399	2.7037	2.61836	2.46329	1.98071	3.07363	6.61485	4.4942	0.681922	3.57632	2.07832	0	1.39283	2.43403	0	8.13857	0	6.81438	28.9057	28.1936	24.2678	20.454	21.6812
Susd4	0	0	0.305097	1.04562	0.450995	3.05157	0	0.809112	0	0	0	0	0	0	0	0	0	0	0	0	1.86883	0	0	0	0	0.702273	1.16557	0	0.224691	0	0	0	0.390092	0	0	0	0	0	0	0	0	0	0
Disp1	1.83609	0.960735	2.63325	0.211514	0.76204	0.436361	1.35421	1.23036	1.75103	0	1.01396	0.694031	1.05928	2.16537	0.576407	4.39584	2.44502	1.0633	3.51916	1.00691	2.14726	1.58408	0.431521	1.87388	1.0437	2.54288	1.47014	0.991101	1.94307	0.595058	1.45904	0.496059	1.69889	1.43945	0.780746	1.876	2.56885	3.57143	3.63788	3.43739	4.47376	3.61437	1.87208
Brox	23.6691	19.3314	18.0549	14.7766	13.9341	11.8345	13.8477	14.9501	18.8491	11.8967	16.0992	16.869	16.5734	15.0108	15.0678	12.1208	9.13463	12.4681	10.8406	10.9284	14.2321	7.10275	9.02413	14.2041	11.6417	12.0128	12.8786	11.9255	12.3209	10.1763	9.95151	9.90149	8.07998	9.798	8.8284	13.4875	29.6159	18.925	14.6432	17.8329	16.349	11.3247	12.1476
Aida	5.26079	7.55766	6.12765	5.3309	4.01663	7.8521	3.57656	3.5863	4.34198	6.88792	4.84756	7.3325	5.25858	3.79757	6.50844	4.65092	3.52888	3.06446	3.70542	3.12002	2.86413	3.06589	3.36509	2.39905	1.33969	5.01257	4.37825	3.85217	2.60352	4.14073	2.70935	6.65712	3.3466	2.64293	3.99972	3.45248	4.16168	6.43502	4.42808	2.79465	4.90236	1.68694	0.714892
Mia3	10.0073	13.9433	9.03385	10.9059	8.99379	9.56165	9.4138	10.7558	10.6817	11.0931	7.35963	7.62135	7.97284	7.10931	5.54074	20.4028	16.8364	13.8622	15.5261	19.1698	12.8029	9.412	6.73642	15.0898	9.27344	11.9995	10.2524	9.52615	8.56363	6.90699	6.41483	8.52665	6.97571	6.62899	10.809	19.176	27.3234	23.0272	37.7063	27.3866	21.3719	28.2433	33.6422
Taf1a	5.9449	3.60973	6.27013	4.49042	6.09128	8.32206	0.789674	1.99302	5.11459	3.08664	5.36979	2.6502	4.33211	10.6876	5.36899	2.41594	4.24907	4.51219	3.44722	3.44685	11.1247	10.6095	8.85559	11.2245	3.20776	3.2548	5.57789	7.59048	10.557	9.20721	4.87088	12.0655	12.6254	10.7885	10.4525	8.83676	9.71933	5.23959	5.01815	0.233073	2.35092	9.39109	8.198
Hhipl2	0	0	0	0.583288	0	0	0.0160622	0	0	0	0	0	0	0	0	0	0.424729	0	0	0	0	0	0	0	0	0	0	0	0	0	0	0	0	0	0	0	0.0286224	0	0	0	1.5198	0	0
1700056E22Rik	6.22872	3.87299	1.44464	3.63074	1.11658	1.66083	2.36319	1.52659	2.54321	3.37982	2.53439	2.1059	3.53358	2.0024	5.29106	0	0	0.834852	0.177723	0.299291	3.67066	4.60611	1.713	2.92981	2.41793	2.29074	4.47288	2.2459	3.42817	1.97754	0.0744061	5.34496	2.51108	4.46227	2.12431	0	0	0	0	0	0	0	0
Dusp10	27.7934	29.0449	21.043	24.2049	24.6842	36.5185	36.9622	37.9981	42.2196	41.5767	28.7221	29.1558	27.7188	36.5915	45.3203	7.44247	5.96312	5.99077	8.68163	8.59066	54.1104	44.7455	46.1465	50.8068	53.1928	60.4954	50.1097	46.9382	62.4668	47.2737	67.1487	50.4056	63.2088	68.1738	58.7469	9.01305	6.84354	21.8186	0.948833	2.05658	1.44306	1.21038	1.44674
Hlx	0	0	0	0	0	0	0	0	0	0.213116	0	0	0	0.300624	0	0	0	0	0	0	0	0	0	0	0	0	0	0.0919586	0	0	0	0	0.152247	0	0.53467	1.64154	0.291797	1.29776	0	0	0	0	0
Marc2	50.8442	37.4692	47.8101	52.0941	43.5506	47.9333	47.7738	51.9228	58.8935	46.0997	36.8646	58.2138	48.3495	49.7876	48.1847	72.4478	65.5703	105.147	85.3359	83.4584	35.3579	52.828	41.4975	58.1868	49.4342	32.0662	42.8776	37.3533	42.8896	45.6116	49.521	28.8684	36.008	43.8116	44.6957	87.3053	82.0955	104.242	191.774	238.885	222.645	222.198	210.451
Rab3gap2	7.71633	8.79987	8.22587	6.85121	7.48614	4.74973	6.47748	7.92186	7.64423	6.13622	7.1374	6.79411	4.06928	4.83756	4.58018	6.5315	7.06748	6.22401	4.67273	5.81894	4.68036	7.49292	6.53101	8.47499	4.9179	8.27249	5.2445	8.55373	5.41459	5.58014	7.77372	5.02443	9.10138	4.47941	4.1414	10.3148	6.95923	3.17932	11.2926	4.3898	4.23531	8.45535	4.43563
Iars2	16.5933	13.8559	13.7972	16.7702	11.4684	12.0074	18.4599	19.006	11.8424	10.4142	11.5072	15.7949	18.4706	12.4666	8.3026	8.73876	7.96043	19.6979	13.302	16.5555	13.4933	12.0929	17.378	12.1587	16.1384	12.1112	8.93381	13.4551	14.1921	15.5717	11.8698	26.9354	14.1804	13.5115	14.3364	12.5252	11.7245	11.5164	11.792	6.85363	6.35678	9.05877	12.746
Bpnt1	6.88783	19.5171	14.6302	15.0665	15.3894	19.3577	20.1202	27.8162	21.7028	31.4247	24.4669	25.5184	22.5607	22.2221	18.5504	27.0999	22.9891	31.4948	31.426	22.0178	15.2913	21.6604	20.9945	22.2727	27.4157	22.4979	15.176	19.1146	25.7489	21.1096	31.5897	40.3093	23.5622	30.099	28.2983	27.7712	1.11258	12.131	24.8963	27.0948	12.1066	16.4324	27.6915
Eprs	34.9385	34.4378	38.2338	42.8857	36.8891	36.2818	34.26	34.6401	44.7635	40.7963	46.6251	34.9337	45.2929	37.6284	40.3104	61.3999	70.662	72.8445	64.6329	59.9417	58.6534	46.4085	51.4549	65.3911	76.1431	70.4986	67.9118	71.4837	73.077	62.5714	62.4858	71.1254	75.3496	74.4478	78.7299	28.0826	26.9648	49.1495	71.8619	54.1069	66.3188	71.6383	67.55
Lyplal1	0	0	0	0	0	0	1.56055	0	0	0	0	0	0	0	1.83851	0	0.122813	0	0	0	0	0	1.15906	0	0	0	0	0	0	0	0	0	0	0	0.229871	0	0	0	0	0	0	0	0
Tgfb2	0	0	0	0	0	0	0	0	0	0	0	0	0	0	0	0	0.102474	0.277644	0	0	0	0	0	0	0	0	0	0	0	0	0	0	0	0	0	0	0	0	2.96504	1.41649	3.98604	4.70272	0.747345
Rrp15	39.3309	32.8945	39.8291	30.7237	32.6949	61.2639	35.5704	39.8191	50.0671	36.1345	33.8288	53.3343	54.3309	38.3429	39.4476	39.4996	53.3729	44.2118	72.033	41.669	89.3657	71.9077	69.5617	100.246	86.703	64.4404	75.4418	90.8983	91.1098	89.1796	108.46	90.2899	101.83	115.316	134.744	20.9182	38.3155	39.0212	17.4569	23.4694	15.9433	31.6672	16.51
Spata17	0	0	0	0	0	0.0976306	0	0.310636	1.07779	0	0.402654	0.530543	1.6195	0	0	0.80155	0	0	0.417892	0	0	0.120341	0.0694465	0	0	0.695016	0	0	0	0	0.393651	0	0	0	0	0	0	0	0	0	0	0.153498	0
Gpatch2	3.29125	4.44847	3.38939	9.33179	6.42049	9.39112	9.02304	8.25013	6.31143	8.80835	3.42176	3.37663	7.00223	5.69317	2.29948	19.3757	27.2271	22.3388	25.69	26.8165	3.31065	1.98004	4.14366	2.33551	3.31669	4.68102	8.997	6.16306	1.77159	4.56929	3.74858	0.0783587	3.35672	6.76856	3.16101	5.5483	0	3.96518	8.67361	13.1804	13.3886	14.543	9.22887
Kctd3	8.31871	6.18254	2.5709	3.73506	4.03844	1.63364	4.69963	2.71391	4.03113	2.41834	4.16774	4.46231	8.55506	3.57318	3.51568	4.35509	2.35362	2.37089	2.50617	2.14931	4.99817	3.6887	4.55045	4.70824	2.07296	1.08062	2.1477	1.83946	1.75959	1.77377	2.25392	0.360978	2.86256	1.65904	1.45211	12.9256	3.44712	3.80182	1.46702	3.99141	7.33199	0	3.07273
Cenpf	3.3989	10.7973	11.4392	8.99193	8.02375	5.7327	9.32505	5.40105	18.8259	9.09196	10.4161	11.4775	12.7733	14.2688	8.8377	3.32861	6.43441	3.30267	4.69744	5.54265	4.86923	2.20708	3.23038	2.80205	3.47866	2.79478	3.04424	1.65979	5.18524	5.86082	2.39361	3.46134	3.32526	5.84587	5.83426	0	0	0	0	0.300887	0	0	0.317498
Ptpn14	0.00533912	0	0	0	0	0	0	0	0.180989	0.0669232	0	0.0324923	0	0	0.00529128	0	0	0	0.0479872	0.0269373	0	0	0	0	0	0.0931113	0	0.284833	0	0	0	0	0.0347702	0.156564	0.0337404	4.20095	0.00728881	0.580092	0	0	0	0	0
Smyd2	5.61126	2.52163	7.34989	3.7784	3.46457	7.50478	5.17498	1.37964	0.926484	5.13152	6.89191	9.82403	3.53623	6.78616	7.5091	10.3007	3.74079	12.1347	11.7784	5.04898	15.6704	6.38284	10.6766	8.62226	7.72372	14.9146	10.8954	24.4795	12.9981	17.043	26.2698	35.8119	19.9587	27.6595	23.9412	0	0	0	5.52234	0	5.63871	4.24773	9.04498
Rps6kc1	0	1.8447	1.86495	0.958724	0.932437	0.723615	0.0220006	2.27394	0.916227	0.670837	0.0497396	1.33988	0.0724841	0.383709	0.284603	1.87875	0.387838	0.454676	1.03244	0.144888	2.43701	2.61387	1.60136	0.19093	1.56807	1.07319	2.88713	0.580691	1.14455	3.10095	1.765	3.18979	1.71824	1.48285	2.29875	0.939118	0	0	2.21861	5.375	0.183678	0	1.57139
Angel2	38.248	29.3283	32.9686	38.5348	44.8788	27.5583	40.0227	34.3479	37.2461	32.3608	32.0997	32.0362	32.6149	39.2679	40.7402	18.2017	20.1831	23.021	19.0383	22.4687	29.0255	29.0379	27.8521	41.9402	32.9453	32.581	26.4552	30.022	28.5011	30.3376	23.0526	27.9394	30.6057	28.1712	34.6017	46.7796	68.3262	44.2919	19.1236	16.1544	15.4837	19.754	25.0714
Mfsd7b	0.12632	1.30065	1.31659	3.72254	0.501957	3.41874	0.946237	1.5976	0.489782	3.91843	3.11168	2.97534	1.41705	2.32939	2.21167	1.21603	5.44967	2.29628	4.205	3.57608	0.732014	2.14332	2.01254	2.29291	1.97534	1.78335	3.50491	0.700467	4.85272	1.24094	2.72874	1.54809	3.29057	0.680001	2.55744	0	4.2729	9.14976	0.4897	4.29873	2.57346	4.07763	6.24007
Tatdn3	2.37871	2.74574	0.165038	0.0848419	1.2485	3.28718	4.1353	3.9391	1.1402	1.77228	1.95435	4.2222	1.10842	2.12316	1.13336	6.63239	6.10066	3.5408	4.52259	0.461586	2.02183	2.40741	2.59635	2.78064	0.140721	2.10836	1.03846	5.11694	3.28168	2.58578	1.31967	0	3.64932	3.09107	5.87796	1.08794	9.74203	1.16944	1.14001	4.6701	9.3626	10.068	8.13498
Nsl1	10.5543	18.8554	19.5611	14.386	24.1152	14.2073	16.1122	18.7921	14.1394	15.3466	16.7987	15.8325	19.4997	22.5784	16.6935	7.64199	10.8467	9.67378	10.3473	7.93384	14.4294	12.2019	24.2082	15.9436	12.6427	14.1326	7.0709	18.2792	11.4965	17.6465	6.70378	8.12302	15.3456	23.9112	11.2381	0	0	2.09637	0	3.00165	0	0	0
Atf3	0	1.98705	1.36156	0.969156	0.0819637	0.785672	0.978561	0.603403	1.64979	4.13498	1.27378	1.20724	0.6448	3.5522	3.82641	0	0	0	0	0	0	0	1.47425	0	0	0	0	0	0	0	0	0	0.661689	0	0	0	0	0	0	0	0	0	1.19137
Nenf	1.56921	11.7508	2.04441	2.58703	5.66122	11.0648	2.27078	4.9184	8.95264	3.27822	8.35508	6.10125	7.30536	6.37592	9.15813	17.11	13.6869	4.44752	4.70129	26.8302	11.9448	7.14523	8.68082	7.12091	9.5875	10.0994	9.75403	10.8019	12.682	10.9931	17.0582	2.30232	9.08379	9.33649	6.61106	18.6604	25.2309	20.0581	56.0532	77.1348	26.7645	58.713	44.1252
Tmem206	3.09741	6.50904	1.15687	5.87129	3.22328	5.95955	4.58906	2.53905	2.95214	2.59659	2.55241	4.74708	4.82164	3.01302	3.24545	2.99166	4.88338	5.37689	3.39301	3.61424	15.837	9.19405	6.83426	9.43477	6.54813	4.14732	7.213	7.26762	8.11657	5.32004	3.62834	3.79432	11.4742	6.81952	7.32946	10.9525	19.7081	16.4821	5.9849	3.78109	13.6728	7.68804	4.01316
Ppp2r5a	7.29607	14.641	5.50633	6.35175	7.11182	11.9852	13.375	7.42417	9.68674	6.95651	7.2856	8.66514	12.7969	8.74338	5.23857	10.3665	12.5997	11.5254	11.4312	10.5643	11.9447	5.20272	9.61881	6.50546	5.96896	3.59368	7.34898	5.87757	4.59917	3.74979	7.54058	6.50569	5.95447	7.80717	4.72442	5.0906	4.39578	5.5195	5.84446	11.582	11.9045	15.2387	13.8763
Dtl	29.1732	25.5742	29.0957	30.3072	38.6978	51.1262	32.6407	33.28	25.2617	36.6652	38.793	52.8936	33.8778	42.4904	48.5968	22.955	17.0308	23.6312	19.3044	21.9713	41.7172	30.9284	25.9635	29.9515	29.7431	42.2412	20.5536	32.2559	21.8313	29.007	31.1467	27.7181	29.9048	28.0221	33.7028	0	0	0	0	2.98649	0	0	0
Ints7	32.4919	49.967	28.6539	42.0071	40.5067	36.5125	40.9868	36.804	30.2671	41.6275	24.4416	33.5106	42.9018	36.6186	39.7178	19.8675	16.9735	18.9599	21.9315	21.092	30.3902	34.8805	35.2344	33.2394	34.5113	32.1246	19.9791	26.9409	32.9191	22.064	25.5987	33.5683	34.1033	36.9952	34.6306	15.2076	15.9415	11.5442	13.8034	17.3223	16.7729	17.0044	8.92816
Lpgat1	8.76914	9.81768	8.05929	5.06418	7.67196	6.41109	6.13599	4.81762	6.90446	9.73993	9.51329	8.70175	6.61609	6.2892	8.69058	4.84185	2.7523	2.67319	2.75049	1.21787	6.44338	7.23779	6.5568	7.71996	4.8693	6.03356	5.90338	6.272	6.30859	6.85974	6.1845	7.20481	7.34463	5.45895	6.19349	16.4073	10.2643	11.6946	2.87966	1.53903	1.24864	1.70705	2.86905
Nek2	69.8338	105.3	106.521	82.9303	98.5676	48.3431	109.941	85.1039	123.079	101.167	127.667	115.492	118.474	110.585	108.204	45.3994	34.3796	31.0914	36.1241	48.2961	37.1305	33.6694	35.1795	46.7973	64.8836	29.5704	33.9393	57.8194	44.8916	57.8905	28.2221	36.515	38.0202	53.5765	51.8379	0	0	0	0	0	3.06034	0.868798	0
1700034H15Rik	0	1.32944	0	0	0	0	0.191421	0	0	0	0.334068	0	0	0	0	0	0	0	0	0	0	0	0	0	0	0	0	0.0226313	0	0.228729	0	0	0	0	0	0	0	0	0	0	0	0	0
Slc30a1	0	0	0.0692496	0	0	0.255899	0	0	0	0.149979	0	0	0.276839	0	0	0	0.425866	0.598145	0	0.22135	0.572035	0.567764	0.229353	0.281271	0.0168703	0.519185	0.311241	0	0.174855	0	0.467748	1.15865	0	0.0559356	0.196387	0.499976	0	0	0.0546682	0.319929	0	0	1.27535
Traf5	86.7499	72.4435	74.29	106.101	86.8504	28.1553	29.5508	30.0677	32.2652	36.2813	40.0192	53.6829	53.4882	47.0572	46.8142	11.3517	11.1025	10.3759	14.5431	13.8255	56.1058	53.2728	44.3341	52.996	44.3969	10.7932	16.2081	17.5159	15.5501	20.729	20.1645	4.78407	18.6955	17.2358	21.7702	113.38	61.5656	118.492	9.36573	9.64252	5.78667	11.0284	9.28232
Rcor3	4.96623	2.00849	3.44063	3.27051	4.8771	1.77999	2.56399	3.02765	1.6146	1.55828	0.457091	7.30024	4.50529	4.30225	2.56786	2.60885	1.70105	0.506463	0.215631	0.272348	0.890721	0.372573	1.86338	1.46975	5.34151	3.04832	3.03442	1.45537	2.36655	0.938878	1.98609	1.78898	2.90021	6.607	0.416935	4.27943	9.18704	3.77198	13.094	8.5726	2.45519	1.26727	6.39979
Kcnh1	0	0.135307	0	0	0	0	0.239942	0	0	0.311135	0	0	0	0	0.469568	0	0	0	0	0	0.00709891	0	0	0	0	0	0	0	0	0	0	0	0	0	0	0	0	0	0	0	0	0	0
Hhat	0	1.57674	0	0	0	0	0.263523	0	0	0	0	0.348892	0	0	0	0.536651	0	1.21024	0.666822	0	0	0	0	0	0	0.025205	0.0164051	0	0	1.02645	0.837521	0	0	0	0.0213114	0.320819	3.64622	0	0	0	0	0	0
Diexf	1.27176	5.62906	1.05381	0.575298	0.700621	1.293	2.4397	0.521926	1.08241	0.801166	1.68337	1.45772	1.27354	1.207	1.90591	1.33457	1.34401	2.76473	0.619532	1.6693	1.92849	0.900955	1.64729	2.78897	2.06744	0.837177	1.85262	1.79713	1.17444	1.78335	2.61969	2.4254	2.08736	3.08468	1.8513	4.89761	2.10316	1.37449	1.28837	0.452388	3.13022	1.59294	3.25313
Irf6	0.0834581	0	0	0	0	0.259622	0.0426249	0.688377	0	0	0	0.52201	0.224694	0	0	0	1.92549	2.03098	0.583418	1.33338	0	0.0960041	0.401667	0	0.0962762	0.433173	0	0	0.720685	0	0	0.0216085	0	0.141874	0	0.551359	0	0	7.07161	6.01833	3.55865	4.65333	4.66185
A130010J15Rik	4.56335	4.99446	3.83254	4.19018	3.05559	3.42093	3.25528	2.53232	3.23704	7.56974	4.50907	5.55424	4.19935	3.70362	1.7645	6.2962	4.42011	13.9762	9.50286	5.69922	6.22932	6.29921	3.3074	3.59527	7.62881	4.39846	5.19186	2.83227	5.05369	9.34652	6.68087	10.622	7.80709	7.36318	5.79909	17.8808	7.37356	21.3813	25.6533	33.7497	33.0469	32.1393	28.1424
Traf3ip3	108.02	103.525	72.8156	99.9711	106.523	66.6337	85.7584	60.8195	79.8162	86.9386	79.1654	68.1132	71.349	66.948	80.5704	34.0959	38.6714	47.2925	34.9226	54.035	57.1147	76.4868	56.7427	67.9435	72.3825	42.2808	59.3579	34.9537	38.9932	32.8495	28.9363	33.2337	54.9304	29.6888	31.2771	155.982	147.761	174.822	64.3005	69.6851	87.5294	50.8342	55.4959
Hsd11b1	5.24013	0	1.68287	0	1.08347	1.33372	0.364952	4.16498	8.78668	10.7209	0	0	1.52302	1.00501	2.43922	55.311	48.1176	77.0988	78.3769	102.747	0	2.56869	2.60893	3.80817	0	10.3847	14.3548	8.77869	3.75765	6.67444	3.33612	0	2.84379	1.67023	3.2613	19.3549	43.8975	42.1674	265.139	241.818	373.245	335.507	252.52
Lamb3	0	0	0	0	0.0266272	0	0	0	0	0	0	0	0	0	0	0	0	0	0	0	0.175069	0.329527	0	0	0	0	0	0.36517	0	0	0.0354874	0	0	0	0	2.18689	0	2.82084	0	0	0	0	0
A330023F24Rik	0	0.255811	0.0398378	0.184317	0	0.237013	0.143809	0	0.0440366	0.855606	0	0.111998	0	0.0621212	0.229806	0.859054	0.596501	0	0.264652	0	0.0878474	0.181003	0.230898	0	0.033968	0.165058	0.0626677	0.0570072	0.0440084	0	0.45705	0	0.0179774	0.0281562	0	0.131307	2.56263	1.63726	0.110073	0.0536808	0.235417	0.194421	0
Cd46	0.662068	0	0.853081	1.14022	0.578588	1.63294	1.73901	2.24676	2.97043	5.01155	2.51186	1.82271	2.76921	1.13072	0.562403	0.75255	4.86986	1.24789	2.40857	1.19297	1.83935	0.0815995	0.659255	0.22458	0.872862	2.53308	0.805174	1.22074	0	2.39901	0	0.146931	0.23098	0	0.697319	3.37415	7.68261	0	1.41425	0.229903	5.04118	2.91431	3.55805
Cr1l	65.2674	67.0211	81.8428	76.113	71.69	75.7594	79.0874	90.7003	97.0072	85.2272	78.5514	73.2012	84.3632	77.3304	75.9362	105.638	112.92	116.882	105.679	140.702	52.6601	54.6714	54.5422	46.4845	61.3429	61.0087	69.3428	53.1305	59.46	67.5348	57.4913	62.6797	39.2508	67.1952	75.7585	84.3441	109.032	96.5296	193.19	229.541	227.379	222.422	219.314
Cr2	25.23	32.5047	26.0656	18.0662	25.5365	6.65834	7.15092	9.04669	7.52801	8.43531	9.80691	18.5694	10.2263	11.2045	6.49369	3.79105	2.68345	2.7801	2.43653	2.751	66.6215	79.5334	54.2946	49.2166	49.8445	8.64567	5.61967	8.46105	7.20088	2.45129	1.61127	19.3675	12.4057	7.59991	6.66766	236.722	129.08	187.001	0	0.629	0.512288	2.48151	0
Plekhg1	0	0	0	0	0	0.0794274	0	0	0	0	0	0	0	0	0	0	0	0	0	0	0	0	0.400624	0	0	0.414435	0	0.126493	0	0	0	0	0.176355	0	0	0	0	0	0	0	0	0	0
Mthfd1l	9.50762	21.6274	14.0575	14.4655	10.5057	15.9416	20.7659	12.3856	11.156	15.4361	19.5101	18.3736	15.9226	17.8233	14.4355	5.85336	9.03109	7.17478	6.86322	5.87915	21.2569	20.7808	26.4766	23.8584	22.0579	20.1239	21.1821	26.924	15.9118	17.6573	17.5226	24.7674	19.0903	16.8658	17.8799	10.5239	7.91786	7.68443	5.41206	5.85811	2.54084	1.74864	2.44543
Akap12	5.53709	6.64304	5.07703	4.05334	1.81483	4.07911	3.57367	4.47166	4.76986	2.83562	4.12455	3.51128	4.4778	3.93907	6.35201	2.66272	1.25563	0.533075	1.76067	1.80681	1.04711	2.2816	0.301737	0.854707	3.96174	3.82046	2.83651	1.3432	0.67705	2.48883	1.10569	4.66465	1.56228	1.81464	3.23995	5.87833	4.53795	0.223011	0	0.133923	0	0	0
Zbtb2	16.4962	15.0501	12.2334	11.4733	10.2553	6.51965	7.72158	6.31642	9.87179	16.7719	9.03133	7.6267	7.73513	8.05049	7.43431	6.94619	6.75197	7.41132	8.52102	6.63672	3.07985	5.64374	7.16874	6.02743	7.83341	7.17442	10.1318	4.23687	5.79175	5.28177	5.90856	7.84265	5.55668	8.43091	8.14432	15.3254	10.8961	2.90841	12.8471	9.41959	11.9002	2.9734	7.5383
Gm5512	3.0131	2.20725	3.08693	3.06753	3.88372	2.79667	2.92306	3.33889	2.41636	3.09755	2.53374	2.97309	3.10819	2.7638	3.42428	4.54583	2.43271	2.70791	3.92482	3.55262	4.0097	3.50372	2.49481	2.69072	3.53884	4.20211	4.20872	3.22671	2.74113	3.29913	1.86912	5.95277	3.91914	4.11298	3.10454	4.70599	5.43236	2.74205	2.8567	2.38828	3.42144	3.31578	5.15227
Esr1	0	0.125875	0	0	0	0	0	0	0	0	0.582772	0	0	0	0	0.986324	0.269057	0.747675	0.0397912	0.402058	0	0	0	0	0	0	0	0	0	0	0	0	0	0	0	0.236909	0	0.084885	2.05218	2.2599	1.98216	1.98776	0.999287
Syne1	1.24159	0.970582	1.32555	0.945783	0.721373	0.43156	0.817729	1.20383	1.59158	0.494457	1.13375	0.533287	1.25672	1.08696	0.345285	1.35527	1.11216	0.406749	1.01534	0.950813	1.40831	0.975538	0.510927	0.749065	0.708836	2.04375	0.757549	0.891189	0.78581	0.670248	0.53235	1.77135	0.52856	1.36491	0.163462	0.345257	0	0.287448	0.39467	1.13945	0.243099	0.0836522	0.129984
Fbxo5	43.2052	76.9201	70.2934	63.6466	75.3783	99.2173	96.818	78.1435	80.8672	94.7749	93.655	98.7854	110.381	106.531	104.89	42.9956	44.5338	47.1894	47.173	49.6506	74.0829	46.6418	49.5017	61.0863	47.2165	64.1802	38.6583	40.1808	54.5622	59.4929	49.9713	40.6854	68.8171	64.1912	70.2812	9.62623	4.89714	11.6052	2.84807	5.24717	0.406084	2.51526	0.651394
Mtrf1l	9.47669	10.3712	8.40937	8.52433	10.6079	4.26884	8.03139	12.2393	6.30624	9.35222	5.2312	5.66068	7.00457	8.00335	2.86308	5.68858	6.46574	8.08534	8.06508	10.1588	8.20297	8.06268	8.45573	10.2481	4.20793	2.91714	5.28786	8.38026	8.43926	3.71145	2.88242	4.75997	7.83915	5.8877	7.69917	6.98364	10.4873	8.92417	3.70893	4.57516	3.7329	4.81694	3.59273
Ipcef1	0	0	0	0	0	0.129937	0	0	0.111054	0	0	0	0	0.225199	0	0.0369273	0.763894	0.575595	0.688267	0.2283	0.319999	0.258261	0	0	0	0	0.801479	1.21001	0.0554911	0.232073	0	0.313627	0.436362	0	0	1.00721	3.02219	0.0088985	0.693968	3.51974	4.48232	3.30952	1.52371
Cnksr3	0	0	0	0.647978	0	0.186314	0	0	0.414679	0	0	0.118121	0	0	0.708971	0	0	0	0	0	0	0.703311	0.298189	0	0.537375	0.331584	0.161862	0	0.596755	0.458154	0	0.025845	0	0.572699	0	1.28594	0	0	0	0	0	1.17171	0
Ulbp1	26.1116	25.7698	20.3373	11.7563	12.3466	10.6244	19.3277	18.9154	13.6457	13.5475	17.1145	6.30128	12.831	19.3383	12.2512	7.52756	5.43018	8.15513	7.8418	13.9218	14.1055	13.1955	8.10165	13.6283	8.07619	9.07444	9.12781	7.86918	10.4948	7.4504	7.8319	15.334	16.3784	11.7403	10.4959	0	0	0	2.98647	0.306621	0	0	2.37269
Lrp11	0	0	0	0	0	0	0	0	0	0	0	0	0	0	0	0	0	0.950606	1.31537	0	0.179126	0.131119	0	0	0	0	0.027382	0.479493	0	0	0	0	0	0	0	0	0	0	0	0.903029	0	0	0
Pcmt1	86.2098	86.2451	73.1692	102.507	95.3569	89.782	113.27	94.9251	93.6503	104.033	91.4598	81.5532	91.8721	90.8648	92.2878	65.29	82.6939	77.1191	95.1182	86.8093	50.0727	52.9237	67.9359	67.8127	74.9763	61.2429	74.36	64.756	72.6001	75.2926	66.5459	72.425	84.8427	83.9326	94.3614	46.674	71.2846	80.744	74.8718	98.1943	85.2329	58.0878	61.4016
A630066F11Rik	13.7343	3.80853	4.12924	9.6797	6.41981	4.8279	3.78787	3.39849	10.2244	10.6943	1.16297	8.45115	7.0718	8.17745	5.08152	4.614	7.8058	3.86577	10.2868	7.1603	0.849846	1.57989	1.45877	3.47858	3.48561	1.53976	4.37988	4.01803	6.15805	3.31775	2.5266	3.62712	3.16775	1.92616	5.15938	10.5252	10.1248	12.64	18.9393	21.5886	0.19521	10.8821	6.26267
Nup43	50.3821	62.9348	61.7664	35.2165	51.4757	92.9584	51.7817	61.5308	55.1088	42.2597	58.9968	64.9033	70.0365	41.9035	83.5115	45.3669	30.9282	63.4421	52.8897	47.2262	46.7767	59.7334	57.1198	68.2096	55.9827	53.0106	47.4457	60.4549	61.0548	88.299	86.787	110.528	87.7457	134.309	96.2937	36.751	14.0838	5.3998	15.5148	15.3488	17.065	10.9614	16.7284
BC020402	5.87268	0.607375	0.425644	6.07814	1.48044	6.48379	3.61532	7.73293	1.04557	8.03628	2.664	2.07416	5.0821	2.72866	0.935367	1.5761	2.69979	0.092242	4.16293	5.35708	0.208577	4.0714	2.01016	0.846631	0.564554	2.67798	4.10243	1.24074	3.18693	2.62196	1.90728	1.26258	2.58239	2.40666	1.62918	2.13039	11.0237	3.35117	0.784045	0	0	0	0.89661
Lats1	7.36225	3.65033	2.66047	6.03108	2.82093	7.56823	4.53777	6.94864	6.17506	7.65545	6.30694	6.64487	3.06631	6.28442	4.46759	5.14515	4.95264	3.67846	3.95405	5.61581	2.25601	3.19645	2.6363	2.36358	2.38464	4.45673	3.90632	2.47649	3.65195	3.36489	2.18395	4.06352	4.42693	4.5108	4.32931	1.16605	4.01595	4.44109	8.20296	3.67191	8.47533	9.27424	7.17825
Katna1	73.0052	69.4586	90.0119	83.6749	78.4709	87.3737	104.926	94.9382	94.9236	95.8207	94.0374	82.8	90.2165	91.6796	82.6	45.3136	47.4098	45.0839	55.1883	55.4372	54.107	54.3136	56.0257	42.3281	57.8602	57.5676	61.8627	52.3064	69.6818	52.6493	42.4408	49.7529	60.2975	54.3471	72.6374	26.5811	37.0598	37.426	45.1021	36.7639	61.7351	37.271	36.2515
Ginm1	38.9055	24.2478	24.4906	27.6058	27.5308	25.3402	24.838	22.6088	33.9409	43.8291	21.5684	18.9085	28.9016	23.1106	32.2768	34.0044	38.9965	34.0265	57.1757	49.6299	22.1459	17.641	16.3619	13.962	18.3887	19.0917	25.6289	15.2483	20.814	16.18	17.0981	19.6885	13.616	21.6073	17.5006	35.8522	61.6126	34.2365	128.91	110.152	157.881	136.55	124.738
Ppil4	33.7526	34.8963	44.2178	55.5838	34.4128	40.9085	48.3166	45.0925	39.6161	54.6219	56.356	42.8737	48.0357	49.7842	39.3196	39.9964	37.9528	38.7483	42.5492	30.8802	48.6064	43.0988	38.5401	50.3819	52.3419	41.9214	45.6251	42.7287	44.4458	28.9392	42.2114	41.0488	42.8265	44.7755	58.2898	78.3975	53.5413	70.9183	52.523	46.7033	65.1191	49.2627	39.0189
Zc3h12d	31.1834	23.7758	42.0564	30.5425	42.0366	52.1738	57.507	51.3119	52.1063	48.7568	51.3322	34.0597	36.2374	35.7767	51.266	24.0867	33.6911	29.5613	23.5555	26.7636	44.0423	43.0938	59.0177	54.8692	48.438	64.5952	59.5302	70.957	56.8766	59.1121	44.0529	51.8177	53.5074	39.9897	57.1407	50.137	46.072	50.1961	44.9165	50.896	50.8558	73.7216	61.1589
Mir5104	0	14.7802	3.85293	0	0	1.70853	0	1.20803	0	0	0	0	0	2.57489	0	6.47406	5.15097	0	0	0	8.63106	0	0	1.15922	3.75454	3.80087	12.864	3.67565	0.608041	0	0	0	0	2.33412	0	19.3515	0	0	0	0	0	0	0
Tab2	19.3089	13.1035	10.9816	6.61529	8.51825	12.5013	11.1972	10.6574	11.7112	8.6482	13.3155	12.7165	6.72829	8.54324	10.0995	10.7876	13.8308	10.0016	7.99434	8.62561	10.1699	6.59405	6.16862	8.20177	5.48613	8.21797	6.83819	7.2919	9.63286	6.25806	7.26571	16.8312	8.73237	7.02638	10.4227	6.85649	12.7772	4.73056	13.0326	5.21499	6.80392	7.31896	11.0058
Ust	0	0	0	0	0	0	0	0	0.0267006	0	0	0	0	0	0	0.0947031	0	0.588893	0	1.18225	0	0	0	0	0	0	0.0108563	0.0230433	0	0	0	0	0	0	0	0	0	0	0	0.325481	1.42739	0	0
Stxbp5	1.28964	0.88539	1.4825	1.47734	1.28512	2.1416	0.905659	0.450515	2.67243	1.24623	1.59131	1.90438	3.37634	2.08946	0.545064	1.33015	2.30517	1.45686	0.909102	0.988743	1.9447	1.2108	1.51077	0.672484	2.46493	1.36235	1.98355	0.886652	1.49283	0.989578	0.800862	1.24723	0.586664	1.61199	1.40491	1.00234	0.0258908	1.49492	2.96187	2.64304	3.07297	3.92364	1.08099
Adgb	2.08874	1.47022	0.0297467	1.7331	1.36571	0.471937	0	0	0	0.012527	0.101551	0.26761	0.11099	0	0.326847	0	0.241261	0.30943	0	0	0	0	0	0	0	0	0	0	0	0	0	0	0	0	0	0	0	0	0	0	0	0	0
Rab32	5.72518	0.499954	5.59208	5.02434	3.65344	9.51312	9.62796	6.44067	9.57851	3.94613	4.41792	10.8491	4.39859	10.4876	5.17569	2.56777	5.6104	2.45649	2.84478	1.33858	5.13494	0.096378	3.00338	0.92839	4.87552	6.50551	1.902	5.64718	1.2522	4.81694	2.41704	1.1714	4.13765	1.0682	1.4119	8.57934	0	0	0.556796	0	0	0	3.43837
Shprh	2.59368	5.64459	2.76827	2.15326	2.96988	1.48113	2.23776	2.20044	3.35558	4.4825	4.59927	2.44282	4.00272	1.58945	1.94007	2.27116	3.81557	2.58556	1.94263	2.64832	3.66291	3.00489	2.05383	4.14094	3.36248	4.25399	4.53117	3.94806	2.96578	5.03028	4.79465	2.53267	5.04717	1.78726	2.37404	7.75967	4.52718	10.1433	2.67786	2.58187	1.18494	1.25042	0.380149
Fbxo30	3.94837	1.61823	1.74016	1.62271	3.3359	1.92614	1.70148	1.94291	3.54518	3.00371	2.2666	1.89999	4.38268	4.46469	2.81246	2.10232	1.04148	3.11776	0.907347	3.11259	3.50015	0.541933	2.02164	1.36368	1.97547	2.0959	2.33724	0.810742	1.8441	1.9672	1.88529	1.04552	2.38321	2.88882	2.95355	2.02304	1.97538	2.48044	0	1.30875	0	0.790001	0.306888
Utrn	0	0.33662	0.0417859	0.128887	0.0479611	0.00432354	0.216502	0.165077	0.355664	0.575421	0.304917	0.0328929	0	0.0912226	0.160696	0.540638	0.758626	0.301548	0.582947	1.01676	0.671622	0	0.313693	0.352016	0.13539	0.40974	0.323027	0.31492	0.0184642	0.0805778	0.06392	0.100758	0.388445	0.0236265	0.195179	5.58259	0.936038	2.93721	0.808191	0.563059	0	0.815714	0.0950629
B230208H11Rik	0	1.9931	0.4815	0	0	0.362329	0	1.29695	0.580635	2.76505	0.392264	0	0	0.9556	0.865729	0.686477	0.163855	0.256124	0.145396	0	0.0857995	0.0418698	1.35309	0.0460941	0	0.664991	0	0.459346	0	1.61784	0.669592	0	1.46173	0.494997	0.766723	0	0	0	0	0	0	2.13625	0
Stx11	4.64462	3.52958	5.54967	6.92701	3.94311	5.00486	9.97779	7.51186	13.5343	11.4035	1.93513	4.68669	4.13332	6.83557	8.37558	18.9646	9.45749	18.5316	26.826	12.683	19.6608	22.2664	21.2411	10.7329	15.9266	20.6973	34.9589	32.6312	16.1019	23.8047	15.225	15.0258	21.2044	18.1924	18.433	6.50065	9.47837	9.08895	12.5297	6.86704	4.69595	5.37467	5.40391
Sf3b5	156.929	156.529	194.974	184.809	205.87	178.325	178.659	180.775	200.953	171.607	167.487	201.262	223.927	213.351	212.682	204.789	187.74	189.177	205.106	181.18	154.817	151.976	149.725	168.646	157.711	164.33	136.674	187.281	207.443	180.445	240.75	124.929	231.573	197.985	182.076	127.475	138.484	175.517	154.643	193.767	149.625	143.797	112.255
Ltv1	33.4837	56.7162	49.0178	58.1905	42.0168	50.3245	33.432	46.6615	36.0689	46.3254	40.3114	34.5543	49.3651	42.4847	27.0421	64.1376	37.0812	51.8262	45.0059	51.0732	74.914	55.4244	65.8105	74.8836	84.988	78.9333	63.2387	65.244	69.5051	73.1732	82.6537	79.0327	74.8251	110.242	92.882	53.5012	52.4435	50.721	67.1124	54.4179	60.8728	51.8433	37.2827
Phactr2	0	0	0.928789	0.21486	0.623879	0.642673	0.236668	0.133774	0	0.616035	0.527634	0	0.454845	0.425441	0.707988	0.546224	0.0108648	0.441557	0.578453	0	0.915955	1.24933	1.21763	0.861902	0.564256	0.737572	0.761833	0.287968	0.134665	0.597009	1.83247	0	1.33074	0.69747	1.25404	0	1.56393	0	0	0	0	0	0
Fuca2	10.5326	9.0594	4.6322	9.06778	9.39375	14.2433	15.8825	15.58	12.5841	21.2596	11.2572	6.01841	13.3289	11.549	9.94939	29.3712	27.773	23.5565	16.4295	39.9281	12.5166	13.8432	10.8634	15.9426	11.068	9.54196	20.0548	12.1088	16.609	12.9109	9.58978	17.985	14.0656	17.1834	10.1155	13.859	14.4184	18.3402	61.5361	71.7986	67.3046	80.4003	65.1943
Pex3	23.494	14.8943	10.8427	20.2609	25.7475	21.1688	11.4936	17.4936	23.9234	19.0526	18.7005	19.8378	23.0696	22.9124	15.6248	23.4484	17.4349	26.5604	26.5112	18.5923	22.2017	21.0925	12.6115	19.4146	18.27	19.8473	15.8573	12.1293	14.5207	31.9089	21.1813	26.2338	24.1151	26.0917	21.052	21.8399	26.8309	26.8904	32.693	32.8153	30.0027	49.8709	34.5861
Adat2	3.67158	9.35402	13.0684	8.42054	6.20495	8.51093	4.35531	12.7388	7.95107	4.22875	7.43054	8.88961	8.72907	5.05291	10.8769	4.95617	8.46419	5.83391	7.80636	3.28654	12.9124	8.41298	4.12772	6.14952	8.07628	7.86855	6.14563	4.38216	10.6208	7.26713	7.57636	11.2848	12.1803	11.3252	10.8527	2.73858	4.63506	16.1988	4.52584	7.67713	2.02008	12.3385	4.32051
Aig1	1.95928	0.630425	1.47266	3.12917	1.89517	3.65698	0.917285	0.484816	7.81379	4.4032	5.59304	2.7049	5.49476	2.06675	2.4811	10.5854	7.71766	15.4146	8.47877	17.0244	9.14082	7.46578	8.34577	5.89287	3.13918	5.55922	5.42745	2.29467	3.85016	4.89076	2.25273	4.31194	3.76584	9.08994	2.12093	7.65844	13.2995	15.096	45.0302	39.1585	56.8563	52.4653	71.8451
Hivep2	2.28444	4.28558	1.42484	2.91902	5.15107	1.34822	2.65891	2.03441	1.73896	2.23507	2.75308	3.67515	1.7965	2.27139	2.24069	0.394577	1.15	0.247943	0.369474	0.177773	2.56964	3.77458	3.11679	2.56018	3.17952	2.75057	1.71883	2.30927	0.930362	1.37039	1.52475	5.36432	1.21426	0.890987	1.78754	6.99506	3.24692	4.45887	0.0585411	0	2.92977	0.749654	0.281173
Vta1	95.2884	96.2396	126.049	111.691	127.124	119.351	121.557	124.653	119.176	91.0681	113.727	131.032	132.964	116.788	139.528	110.077	119.129	102.284	103.374	97.8549	93.2635	111.269	89.8397	99.2622	106.045	99.931	76.9757	98.2705	82.6495	91.5513	100.459	94.0231	119.719	114.478	136.339	74.821	110.285	135.082	72.0721	106.077	110.208	83.0882	67.2188
Cited2	13.5761	15.278	10.7998	17.723	16.7526	20.4185	23.502	15.7731	24.4281	22.4747	17.459	19.089	26.619	15.8574	18.4205	23.5925	25.3284	23.8829	32.4689	28.3682	7.85464	11.3357	14.0116	9.10359	4.54826	13.7542	10.2276	5.89097	13.2077	8.02293	11.5837	8.19174	16.3876	12.1831	13.225	4.21502	2.66472	3.98458	20.4744	46.8799	30.0623	25.7762	27.4988
Txlnb	0	0	0	0.572897	0.133241	0.216202	0	0	0	0.0146659	0	0	0.610723	0	0	0.341352	0.63009	1.44905	0.46271	0.519479	0.0682623	0.0888312	0	0	0	0	0	0	0.102591	0	0	0.0399881	0	0.082046	0	0	0	0	3.07918	3.56646	2.30494	7.98813	1.58457
Heca	6.21034	1.56493	3.5838	1.16053	3.4303	1.13871	3.36758	2.10573	3.54042	4.2068	2.78169	1.8088	1.20031	1.4301	1.79835	3.59572	1.71652	1.12829	3.42123	1.02601	2.15718	2.99613	3.92533	0.609166	1.31133	3.29319	1.21756	2.43631	0.935192	1.72317	1.94249	6.02676	1.98654	3.49026	2.85036	6.20072	13.4754	6.81848	8.03088	4.1827	1.93437	4.4758	10.5927
Abracl	75.7765	61.8977	90.8313	93.651	75.1815	128.944	88.6521	74.5816	83.9531	90.3823	84.4721	78.1519	69.7122	95.6206	77.9751	173.678	149.8	147.507	131.121	119.875	87.7678	102.707	81.5191	96.0519	87.4148	107.449	128.156	103.349	125.108	94.8444	109.791	67.5502	97.14	80.4494	87.1955	70.1791	81.9848	56.6674	126.014	109.139	83.0425	131.552	86.2215
Reps1	4.49179	8.00648	5.61267	4.75471	7.17624	6.21634	2.13185	1.93017	8.45437	6.5166	4.07338	7.73402	6.85775	5.02323	7.2962	4.45535	4.40174	4.20149	3.01966	4.75356	1.68508	4.74485	5.51998	3.66274	2.84782	4.39437	7.81653	4.07238	2.99097	6.38339	3.10559	2.45079	6.77793	3.99482	9.13882	3.90837	12.1445	2.9968	5.24214	6.71082	11.3984	10.2236	10.0412
Ect2l	0	0.437424	0	0	0	0	0	0.332833	0.276102	0	0	0.220694	0.279589	0.333848	0.0588099	0.489647	0.100178	0	0.711138	0.449092	0	0.0170656	0	0.28181	0	0	0.24056	0	0	0.630739	0	0	0	0.126096	0	0	0	0	5.52112	4.32732	8.43441	2.78625	1.62354
Ccdc28a	10.6265	0	2.6624	5.01848	1.71313	8.53974	7.3872	6.76849	10.3987	5.32568	6.47597	8.08373	6.40738	2.97533	9.50743	14.2659	8.72043	14.8859	12.6757	13.2793	3.34861	6.70621	8.62185	4.06521	6.62117	4.53496	8.21674	3.93685	11.0782	5.56187	4.13439	10.8526	8.69049	2.06988	4.71528	8.09287	7.32066	20.5004	28.1992	8.61011	24.7535	27.286	27.2563
Nhsl1	0	0	0	0	0	0	0	0	0.0673999	0.171182	0	0	0	0.116208	0	0.106248	0.0126801	0.132137	0	0	0	0	0	0	0	0.0561396	0.219235	0	0	0.141529	0.310904	0	0.733739	0.162801	0.00791119	0	0	0	0.374381	0	0.832728	0	2.05503
Perp	0	0	0	0	0	0	0	0	0	0	0	0	0	0	0	0	0	1.00913	0.994969	0.456971	0	0	0	0	0	0	0	1.89642	0	0	0	0	0	0	0	0	0	0	0.150482	0	0	0	0
Tnfaip3	2.03488	1.86674	4.52649	2.17646	3.67744	2.31845	8.15804	7.71035	9.16077	4.52368	3.77671	2.81101	3.70554	5.35525	4.21887	5.49626	4.91041	4.67779	7.03141	5.3537	15.4936	11.8798	25.9308	15.8055	13.7292	15.1932	9.18021	15.522	17.4266	16.3029	15.1731	19.4905	13.8107	12.0965	13.1749	16.3051	7.48172	5.76057	24.3292	6.61524	11.3383	9.28688	9.47803
Ifngr1	96.0613	94.0771	56.3735	69.441	74.2286	42.0825	64.1084	84.341	60.653	68.8847	71.8852	66.6373	68.4548	61.4997	67.0332	19.9085	23.8982	17.1153	22.2703	21.8543	86.9444	111.453	78.8356	85.7351	76.3358	60.3242	63.5695	57.7067	80.7915	67.8531	77.8123	95.1845	82.514	83.0313	95.1601	152.797	166.397	127.434	32.964	24.3133	30.4145	33.3224	26.1696
Pex7	52.9416	61.969	39.9655	58.4761	48.3714	43.3587	37.5191	49.283	48.2242	36.1686	41.7913	53.6364	51.524	56.953	47.2746	30.0425	34.87	32.6075	28.764	29.568	44.523	39.7959	47.1374	31.7867	38.7586	36.9732	27.6496	32.6279	41.8861	40.7813	58.5406	40.2281	38.8068	50.5078	42.1074	27.7322	35.641	23.2669	25.5119	17.816	12.5269	30.6631	23.616
Map3k5	3.01017	5.57803	4.53787	5.07003	1.0511	2.75959	4.13957	3.84271	2.25886	2.43622	2.06337	4.70383	3.25388	4.877	4.09005	1.65503	2.31636	2.93775	1.78455	3.19306	3.90202	6.61642	2.96561	3.42477	3.24755	2.68971	5.82109	2.36131	3.27483	3.46878	3.28201	5.51899	2.23394	2.06131	3.47293	5.86053	10.3534	3.39902	3.44604	6.61887	2.85735	1.54508	6.11124
Map7	5.53753	0.80645	2.577	2.81344	1.80187	2.90005	2.43707	0.758003	1.18937	1.00692	2.39778	1.92698	1.30847	3.56276	1.64929	0.677048	0.348071	1.13996	0.485351	0.705889	0.742061	1.23249	3.07963	4.90978	1.39313	2.34824	1.21793	0.532238	1.98101	3.54344	2.23518	0.686368	1.3907	3.34228	0.341256	12.7263	8.24326	2.18371	0	0	0.627979	0.907589	0
Bclaf1	28.3767	26.5814	28.1654	22.8038	33.4571	39.3408	38.0723	32.7506	35.7795	36.6019	33.1183	35.3642	31.1979	29.7039	32.1876	35.2037	36.2566	38.8923	50.0702	39.4801	46.3657	36.251	41.2322	41.1971	56.4512	51.2012	36.3437	50.5443	42.2119	49.6052	53.2572	54.932	52.9979	42.9107	51.0349	55.4484	52.2934	42.7251	32.0304	33.1844	30.4963	32.5468	34.5308
Mtfr2	0.721084	1.36156	2.26514	0.368935	1.70829	6.54383	2.32399	1.91965	1.93369	1.36002	4.42152	5.04403	2.81164	3.39226	2.29172	3.12151	2.89633	2.88697	2.30932	0.188176	3.12114	1.93069	1.23797	1.88932	1.1856	3.62392	4.19321	2.71719	1.13965	0.900985	4.6782	3.12882	2.34797	1.58509	0.995177	0	0	0	0	0	0	0.109451	0
Ahi1	2.62381	2.82228	1.56417	2.924	1.92886	2.02828	1.4666	0.490421	1.20134	2.3739	0.923204	1.56479	2.03509	1.2829	0.502204	0.477866	2.75649	1.3669	1.01212	0.88063	1.08502	1.29214	1.42407	2.32094	2.35562	0.995955	1.14125	3.14912	0.0785416	1.61585	1.35596	1.01464	2.36507	3.48881	2.09932	2.27648	0	2.72049	0.785789	0.437961	0.0480169	1.73491	1.30939
Myb	0.516378	3.9823	2.73971	2.36614	2.18691	4.4222	5.77108	1.75879	4.05815	3.75546	2.98126	1.32479	3.97139	1.4739	2.4534	2.41685	3.25615	2.93895	1.50154	4.44428	1.23513	1.25789	1.63329	2.61092	1.27314	6.11077	5.24558	4.74377	9.21576	3.2359	5.02912	1.25047	3.52355	2.20744	6.30251	0.391308	0	0	1.81677	1.62435	0	2.00559	0
Hbs1l	10.7974	10.9381	12.9533	13.2636	14.6193	15.7878	14.514	13.5532	13.0679	14.1071	12.7654	11.0111	16.1328	16.9176	17.4046	19.962	21.8891	27.5742	25.7805	29.3082	13.1821	13.25	7.78641	14.2638	13.8848	17.3347	12.7653	16.8665	15.2322	19.0143	18.4398	18.8134	17.5791	17.6823	21.2259	3.16	4.38528	13.1872	39.3257	28.0411	44.8405	41.7486	40.0936
Sgk1	0.800357	1.23515	1.70515	0	0.662334	1.50673	2.47376	0.532672	0.976828	3.74237	0.63735	2.05747	0.22291	1.49443	4.40355	3.04988	4.47268	0.509783	1.40562	4.35132	0.475726	0.547641	0	0	0	0.756333	1.12998	0	0.797459	1.26004	0.605791	0	0	1.44266	0	6.37234	29.4066	0.511519	0.343896	0.737934	0.41188	2.97635	0
E030030I06Rik	2.85316	3.92693	5.5306	3.89917	4.00425	3.92397	3.33624	2.92309	1.79663	3.45081	2.62981	3.83317	4.52301	4.82249	4.3158	6.77065	5.66157	4.31477	5.39869	8.14452	2.21237	2.24562	2.69151	2.75744	2.00177	1.90176	2.57703	1.98124	1.72066	1.92259	2.7939	1.16641	1.18167	1.97837	2.50423	1.19047	2.3917	2.75124	7.85892	12.5322	8.43073	10.2456	10.4423
Raet1a	0.445542	1.17294	0.502324	0.275448	0.209657	0.277199	0.199109	0.110247	0.333161	0.0423079	0.514459	0.301271	0.149941	0.83552	0.735916	0.131297	0.313392	0	0	0	0.361024	0.192195	0.369707	0.105793	0.485418	0.13875	0	0.319474	0.332947	0.0538141	0.65198	0.115357	0.181345	0.33136	0.273737	0	0	0	0.185058	0	0	0	0
Raet1e	1.21571	0.900878	0.406117	0.08351	0.635637	0.546266	0.482926	0.133699	0.179569	0.0513075	0.623893	0.502364	0.136377	0.506624	1.02633	0.557291	0.152022	0	0	0	0.477622	0.349616	0.313845	0.427655	0.48479	0.392617	0	0.697377	0.224317	0.0652613	1.52486	0.0699478	0.476494	0.401845	0.284542	0	0	0	0	0	0	0	0
H60b	0.241277	1.96908	1.68656	1.6781	3.17903	0.619217	2.44916	0.0597028	1.50349	0.756071	2.36808	0.79535	1.82696	0.848369	0.717344	0.106653	0	0	3.97569	0.45649	1.86621	3.90301	3.84402	2.23433	0.974168	0.676243	1.22262	0.415216	1.08181	1.57368	0.605263	2.43633	3.09345	1.9226	0.190592	11.7157	0.905805	0.231305	2.40517	0.879722	0	0	0
C920009B18Rik	4.21809	1.48507	3.50659	3.39323	3.2404	1.52955	5.23657	8.70209	5.94094	3.05474	2.3766	2.80927	4.65627	2.87696	1.8761	4.22332	5.7481	4.20191	2.89285	3.62169	5.32344	5.3491	4.27608	5.75603	4.56304	3.82999	5.34614	6.42812	3.899	3.31467	4.14334	5.15141	5.49186	4.51936	1.75298	3.44973	0.346892	8.26616	4.17949	0.98825	6.44677	1.45407	1.56421
Tbpl1	33.8594	24.4146	39.8438	45.5542	35.6031	42.25	36.3646	48.5817	39.1496	49.4279	41.6542	44.7452	40.5101	43.4409	37.5899	36.9371	32.1671	27.7642	39.3929	38.5551	22.47	23.893	25.9671	26.2656	26.4235	24.6058	32.9198	26.525	33.3989	36.4961	22.2484	42.2785	32.5981	29.3561	38.9405	48.6001	35.4919	42.4129	28.8401	29.5847	36.4983	32.6718	31.6615
Rps12	2.98999	4.78119	5.69333	5.75091	3.43931	3.92721	3.39353	3.50748	3.53313	2.14521	6.26563	4.0436	7.04369	2.6478	7.13363	3.9161	2.61725	3.50662	2.98595	3.07294	5.67767	5.73244	9.70375	7.25742	8.26109	6.75938	5.56664	9.52872	6.17901	6.74131	11.3899	8.42965	12.6206	6.63588	11.1971	10.535	21.1651	1.55707	1.65588	0.538363	5.19417	1.94984	2.27233
Snora33	5.46319	0	2.95653	2.02651	6.68407	5.60833	1.25561	2.16295	5.44691	0	6.30825	7.2036	2.75785	6.91542	9.74564	0	2.76681	0.961074	0	1.37817	4.34636	2.82801	7.61597	7.78332	4.20151	9.52751	2.21468	13.6324	10.3425	2.37551	11.6492	15.2766	12.4524	5.57225	7.48029	6.49658	24.612	0	0	0	4.65901	0	18.6836
Snord100	19.4024	9.77159	6.84785	12.5167	12.7028	9.44719	0.646269	2.50488	13.4571	0	9.74068	15.4014	8.51688	5.93235	14.2124	2.98315	5.69637	1.48401	0	0	8.20268	5.82237	15.1199	10.4159	13.624	10.5083	15.0468	26.857	13.4484	18.3403	15.8715	23.5889	30.2153	4.30211	17.7699	28.4225	82.9175	0	0	0	10.7911	3.7133	0
Slc18b1	0	0	0	0	0	0	0	0	0	0	0	0	0	0	0	0.572024	0	0	0.545197	0.153022	0	0	0	0	0	0	0.409837	0	0	0	0	0	0	0	0	0	0	0	1.00781	3.04724	4.91438	5.34024	2.90429
Stx7	151.486	165.755	142.18	150.608	153.128	183.344	159.947	132.632	148.724	153.479	173.381	132.168	169.343	145.417	151.424	66.6984	65.7338	49.3262	68.0559	50.7055	152.406	141.621	153.172	154.754	139.989	128.764	122.633	133.308	135.414	142.54	153.284	199.186	174.682	194.922	185.072	98.4102	109.698	141.221	52.3796	66.0368	68.4874	81.9124	52.2619
Enpp1	74.5512	92.3893	88.1848	104.148	97.3402	123.773	131.307	108.905	161.218	135.597	132.966	107.541	115.937	103.102	157.976	132.006	124.712	118.942	144.139	184.969	75.0861	71.6409	64.1357	77.5	100.205	88.456	73.6719	67.1028	116.28	95.1604	74.8742	76.2605	78.4453	103.171	95.93	11.1433	19.7721	18.6721	193.152	166.337	184.435	186.324	180.966
Med23	6.99357	12.7994	6.63218	4.62479	7.14948	5.64998	8.28991	6.72696	5.562	7.21587	8.65121	6.89349	6.94368	5.28514	8.42513	10.1919	5.73668	5.91684	6.08071	7.25585	10.4983	11.0667	6.77908	7.32538	6.52908	12.5258	6.47882	5.70829	4.91129	7.76628	5.33884	11.6211	2.7474	5.42678	6.33983	13.4929	16.4665	7.14557	15.0299	12.4607	19.2869	11.1294	6.5049
Arg1	0.194189	0.0817958	0	0	0.21931	0	0	0	0.193611	0	0.269072	0	0.274478	0	0	1.85412	0.721206	2.32298	4.18883	3.23314	0	0	0.27071	0.479541	0.507766	0.193517	0.0314884	0.401019	0.348275	0	0	0	0.0948471	0	0	1.53947	0	0.347505	6.00092	5.66429	19.8725	10.0865	3.98466
Akap7	1.7266	2.03095	0.149105	0.885746	0.743333	0.291412	1.46347	0.0727216	3.13158	0.586052	0.0848372	1.84442	2.31807	1.26587	1.62011	0.649548	0.248065	1.84183	0.715388	0.741376	0.681945	0.0475409	1.68268	1.29099	0.127135	2.05926	1.7275	0.205464	0.677159	0.266228	1.70488	3.59535	1.86905	1.96715	1.2188	0.218425	0.802417	3.05222	1.19017	1.33944	0	0.727678	1.63325
L3mbtl3	1.84989	2.97515	3.20053	0.155954	1.02877	1.63223	0.34786	0.998722	0	0.689876	1.12628	1.24519	0.373534	1.46648	1.28332	0.773117	0.48263	0.295845	0.251918	0.127271	3.34482	1.55246	0.418644	1.07018	1.59081	0.104744	2.97239	0.651171	0.938355	1.43812	0.0632812	1.46302	1.42375	0.235853	1.64727	11.0324	3.32896	4.34224	1.42496	3.10675	4.30251	3.9234	5.40626
Arhgap18	0	3.52481	0	0	0.612128	0.621801	1.75007	0.408244	1.39186	0	1.61195	2.30093	0.240244	0.602422	0.267268	2.86105	3.18688	3.73958	3.13679	1.80084	0	1.45076	1.3269	0.527354	0.549009	0	1.1447	0.682505	0	0.712784	1.21377	0.0246442	1.56257	0.849476	0.31746	14.2113	1.40769	6.42798	6.87904	4.78154	8.59069	9.00803	3.14666
Themis	0	0	0	0	0.596688	0	0	0	0.416625	0.328389	0	0	0	0.263461	0	0.662422	0	0.253486	0	0	0	0	0	0	0	0	0.292065	1.50023	0.502501	0.459468	1.91579	0	0	0	0	0	0	0	0	0	0	0	0
4930519F09Rik	0.48267	0.586468	1.00465	0.619758	1.25794	0.381149	0.739549	0.918728	0.555268	0.761543	0.685946	0.97913	0.599765	1.09662	0.809508	0.787782	0.752142	0.783789	0.667411	0.842955	0.88615	0.704713	0.850327	0.881605	1.02794	0.6475	0.632152	0.798686	0.81387	1.07628	0.88483	0.288393	0.785829	0.615383	1.13405	0.294343	0.557554	1.3763	0.740233	1.444	0.316632	0.653733	0.253952
Echdc1	0.992136	6.87643	4.65329	3.078	3.49725	4.42751	2.55662	3.5709	1.6906	3.43273	2.16623	3.60441	3.4421	4.66827	2.69946	2.39215	1.88804	4.1571	3.94517	3.3674	3.63563	2.53676	4.99349	4.4032	5.25784	4.06717	4.79709	3.88041	3.81039	2.95445	4.20844	1.37313	5.00738	4.94472	4.69282	1.60882	0.172383	2.55941	2.51749	1.22774	1.46143	2.38212	3.82486
Rnf146	4.97567	3.93655	6.02686	3.14054	3.71435	7.01389	2.75413	5.67258	5.12967	4.40818	2.8877	4.28049	3.23502	2.01517	5.95087	5.1128	5.95894	5.17854	4.64376	4.56728	1.83072	3.69715	8.10624	6.65576	6.91189	8.64809	5.26968	6.8255	2.81626	3.60588	2.4343	4.20881	3.85955	1.84334	5.00737	13.5788	5.83242	6.70968	7.92044	6.58553	7.66451	9.91899	11.5818
Cenpw	27.5056	33.599	44.5875	32.4382	28.5287	31.5115	18.3981	18.5127	24.2842	23.6908	27.1605	35.941	28.5744	47.5969	35.907	37.968	29.3333	23.5597	30.689	27.0848	18.1098	13.6163	20.4377	26.6651	20.249	15.6429	16.5178	20.5988	22.2651	20.9507	29.8843	17.5634	24.2129	21.9601	18.7007	3.38364	4.71316	0.8729	2.08007	4.42654	3.07365	1.169	2.85444
Trmt11	10.5778	5.45423	11.8437	6.44935	8.94821	19.9703	15.4436	16.535	11.3706	10.0861	12.5791	15.4151	10.4094	15.322	19.3033	16.9833	17.9801	16.5978	17.1203	22.206	11.543	13.5946	16.0052	17.9455	20.7769	19.5074	13.4458	11.6544	21.5879	33.2007	26.1694	32.2229	20.1117	30.2278	39.5699	14.3137	9.49425	17.6859	16.241	16.7867	16.901	11.9883	14.6364
Gm20300	4.15218	1.1414	4.70768	3.24742	4.59829	6.70732	3.20655	1.61749	5.96865	2.2232	4.33234	1.9789	4.07424	2.017	4.18109	5.1598	5.74273	3.49088	4.34641	3.19702	1.7099	2.89172	2.72315	2.66081	4.91174	2.30571	1.78462	3.07057	0.797523	1.45017	1.69419	0	0.461534	0.935459	1.77389	9.45215	2.73178	5.28612	5.73492	3.89123	5.2617	7.56045	19.2756
Hint3	15.0826	18.0524	36.8717	35.6168	31.6474	24.5365	21.3417	20.1494	20.0503	26.7661	18.4625	18.9763	19.3049	27.5888	19.7667	58.4371	42.7146	34.2176	44.4461	39.5034	13.114	21.3319	20.1889	22.9362	21.4875	17.2481	21.8509	11.7014	35.0654	16.4852	19.6417	6.01772	14.7603	9.24706	10.4169	39.6935	19.5777	14.5383	61.6196	54.0915	43.5778	86.3448	56.9368
Ncoa7	3.36358	1.56164	1.40543	2.51131	0.758525	2.21638	2.09934	2.03156	1.68214	3.07359	3.61088	1.80936	2.89682	3.59719	2.69444	1.46307	3.91852	1.85265	0.901467	1.87051	0.978432	1.53903	3.00687	1.54121	3.62812	0.870112	1.75996	0.869188	1.97015	2.00926	3.0732	1.35223	0.857296	0.876863	2.12786	2.81137	3.0808	3.21426	0.214249	0.94037	0.045822	0.804154	0.514518
Hddc2	74.6205	30.8762	111.838	91.7221	57.1447	96.257	79.0176	79.3934	43.4919	78.2022	86.163	82.6554	106.392	99.67	105.781	67.9476	61.9064	83.2039	69.6529	60.6642	112.432	80.4387	85.9979	97.8877	76.3733	75.9348	91.8508	72.457	103.247	91.7119	96.3017	76.3298	88.0597	122.844	129.25	32.4603	53.1162	89.4589	99.5525	57.8717	93.0017	116.053	98.9088
Zufsp	37.1504	22.1541	21.4705	34.9239	36.014	24.8422	23.4975	21.928	32.0801	31.0791	27.9068	21.9786	24.7926	33.6166	33.547	25.6571	18.5975	24.8867	24.2085	20.0166	21.1281	23.3005	31.0969	25.6283	21.2182	26.1765	17.2931	22.6332	28.0218	20.6802	16.1615	20.092	22.3605	24.2858	33.2502	44.1006	68.108	43.5475	34.8323	31.6149	46.2501	25.5281	26.8874
A830082N09Rik	0	0	0	0	0	0	0	0.202776	0	0.341836	0.0168971	0	0.288096	0	0	0.0776227	0	0	0	0	0	0	0	0	0	0	0	0	0	0.212099	0	0.0113665	0	0	0	0	0	0	0	0	0	0	0
Rwdd1	23.2211	28.8074	36.8201	45.6246	33.1305	41.6596	41.7124	32.954	45.7224	37.8783	32.8122	45.331	43.5164	46.9763	37.5144	40.4958	39.9167	41.4097	49.0797	44.1344	43.3498	36.2714	33.3111	42.9521	42.9335	37.8415	40.4047	47.306	50.2359	40.803	49.8069	47.0275	49.1995	63.2672	57.8491	27.9497	24.7526	27.9199	39.1085	28.8666	42.4995	52.5078	26.4714
Fam26f	5.8848	8.31842	8.94201	4.03148	10.7275	1.9296	4.14281	4.25043	0	4.10801	4.59126	2.68867	0.588782	2.31153	2.78468	2.71847	0.894993	1.30571	4.76502	1.33741	2.29637	3.33898	2.85071	7.15029	5.70816	0.72645	6.96336	7.5726	2.64121	4.07262	2.85941	1.97664	3.36628	3.85281	0.558389	32.9933	15.0542	30.6983	6.87041	19.8458	4.29516	15.4023	8.34029
Dse	0.312275	0	0	0	0	0	0	0	0	0	0	0	0	0	0	0	0	0	0	0	0	0	0	0.0257909	0	0	0	0	0.013528	0	0	0.0210919	0	0	0	0	0	0	0.879738	0	0	0	0.928654
Tspyl1	44.129	32.6229	30.5715	32.8725	33.161	31.0363	37.7847	25.2718	27.769	18.9599	35.2803	27.0628	21.6321	26.0055	30.5123	29.0436	39.3316	33.6126	26.9644	28.394	25.0152	22.377	28.2845	23.0988	26.4597	27.9093	26.7389	33.1377	18.6774	28.4339	23.0584	21.5842	13.7352	22.1361	12.6841	42.5495	36.2217	33.9693	40.8298	48.8233	18.236	30.5328	26.487
Tspyl4	2.72109	0.991281	2.20224	2.20967	4.34663	0.411801	1.85927	0.902615	1.27583	2.12858	2.25884	0.775772	0.905846	0.827486	0.393574	2.10656	0.720079	0.672752	0.749126	3.56203	2.35335	0.697937	1.64036	1.76023	1.27823	0.164899	0.155028	3.26527	0.952597	0.959341	0.793302	1.50807	0	0.375056	2.69556	2.50701	0	0	3.44564	4.36184	7.08707	8.15783	1.40846
Nt5dc1	7.56117	15.7243	12.8967	16.139	9.46159	13.5806	10.76	9.28172	12.2134	12.948	12.9254	15.3169	13.9669	9.77308	9.90053	17.1037	9.27023	18.3917	12.2123	13.7461	18.5952	15.8711	11.1884	12.5175	12.1173	13.7072	14.3498	7.61463	9.21733	11.051	10.1462	6.33244	13.2902	12.1983	9.47642	30.8922	34.2827	27.5639	18.7382	9.549	9.09587	11.6211	10.6901
Col10a1	0.146616	0	0	0.271928	0.603686	0.0513106	0	0.417214	0.127907	0.104418	0	0.0371776	0.0370062	0	0.090814	0	0.0618775	0	0	0.18493	0.032401	0.0316231	0.127744	0	0.0281891	0	0.118871	0.0788479	0.328692	0	0	0	0.193947	0	0	0	0	0.374817	0.27404	0	0.468878	0	0
Hdac2	12.2799	24.2951	30.4911	12.3168	7.3006	12.502	13.8154	25.1022	15.8393	13.5363	9.88261	21.1363	23.2931	21.0959	12.9926	15.3355	14.4001	16.8692	15.4364	16.1749	19.4581	23.3868	12.1422	11.8536	11.073	25.245	18.7983	17.4874	24.0146	16.5954	19.6751	26.9475	25.7715	21.0941	23.124	8.90686	6.56499	29.0514	9.13102	18.7863	9.52028	0	14.8798
Marcks	0.0685183	0.0432916	1.17421	0.330409	0.670643	1.64976	0.241463	0.868073	0.232268	0.437229	0.221527	1.00076	0.608755	0.46257	0.135809	1.59918	0.578346	0.916074	0.862165	1.48648	3.31912	2.62465	1.66474	2.26471	5.53293	0.648672	1.77767	0.84898	0.955783	2.16497	4.17678	7.15292	5.51075	2.41107	0.764964	8.93551	1.4405	7.82983	0.0683027	1.19916	0	0.180963	0
Fam229b	0	0	1.7719	5.82968	1.55304	2.86004	1.98661	0	1.95865	0.895421	0	1.91286	6.82284	1.76833	0.934513	1.94517	2.6531	0.691183	3.76676	0.991146	1.73656	2.5084	1.25194	0	3.08207	0.489427	0	0.878992	6.02877	1.25284	2.26694	0.976586	1.53522	1.30242	1.1587	0	0	0	12.5333	1.52806	4.35585	3.80486	3.22485
Tube1	1.39051	7.15635	6.14725	10.8971	7.1884	10.9481	10.8178	7.55998	13.317	12.542	6.44501	9.93221	4.15231	11.7343	13.8388	6.05999	7.80261	6.58052	4.87	5.48396	9.86797	3.22725	4.79736	7.66374	3.29853	5.7087	7.05009	7.2294	3.23929	7.15329	2.8004	7.30189	5.11763	8.46468	5.87882	1.97958	0	4.23069	5.95453	3.23716	1.33614	1.81037	6.69779
Fyn	2.87985	5.37673	2.80811	5.71657	2.78358	5.20087	9.73139	4.99209	13.0061	7.73391	4.43974	6.2367	6.94663	8.01325	7.08112	10.2666	9.59185	10.7348	9.04763	9.50317	8.43519	5.93613	10.2924	8.56059	7.68586	9.07505	12.154	11.3451	6.52988	7.15232	12.0471	10.3744	6.13325	4.24724	4.8203	2.25221	8.16049	2.64642	1.3966	3.40549	0	1.64453	2.12948
Traf3ip2	26.0507	32.5524	24.1282	27.7947	21.2219	13.7243	21.9655	24.0814	27.9081	24.8741	28.3937	24.9819	26.402	26.368	27.2053	19.8113	19.0502	13.4105	10.9097	20.4417	26.1408	24.6501	26.3385	32.6101	20.6962	15.677	18.3795	13.6524	17.0451	13.746	22.5614	24.7106	15.3591	16.5047	16.7534	37.1961	27.0688	18.5163	24.034	26.7491	12.9679	22.8108	22.5807
E130307A14Rik	7.20491	7.47817	5.28587	12.0202	8.0461	8.58991	6.86661	9.58801	8.59264	6.83512	6.05046	6.50362	4.83783	8.14557	8.4386	9.44782	0.989333	2.66837	3.51153	5.04389	8.53251	12.5212	10.4697	6.45024	10.4722	4.42308	7.65823	6.91141	11.1633	7.59478	7.48045	10.2288	9.34489	6.46092	5.55524	7.10563	18.7306	23.134	1.03094	24.4683	9.11363	5.31109	4.48003
Rev3l	6.67493	5.09191	5.71971	4.65869	6.24151	5.83278	4.11237	3.9076	3.2444	5.63868	4.38472	4.73537	4.87103	5.96116	4.12579	2.2254	2.97824	3.0657	0.596226	2.98506	4.83064	9.6892	5.62896	4.50578	7.06103	5.69506	3.55408	2.55472	2.61529	2.19843	3.13034	3.3757	2.91606	1.9064	3.99952	5.39402	1.05002	0.254381	1.28682	0.836746	2.20173	2.93582	1.06689
Slc16a10	0.157496	0.534405	0.0394595	0	0.321154	0.269467	0.502741	1.0046	0.0697896	0.458637	1.46497	0.195245	0.300351	0	0	1.25314	0.620379	1.04669	0.445636	0.640103	0.131487	0	0.365929	0.880906	0.551785	0.217987	2.31974	0.572188	0	0.51996	0.175597	0.326224	1.26072	0.479689	0.967642	0	0	2.975	0.828612	0	0	0	0
Rpf2	45.6783	36.9788	52.3416	45.0335	46.56	48.9171	32.1343	46.263	39.7927	48.4537	49.0992	44.9147	60.8565	47.2127	44.5472	53.9871	37.7106	28.7788	60.014	36.2917	75.2295	51.9515	58.238	63.9673	72.056	76.5225	62.331	83.1787	95.4412	94.4485	98.4849	106.04	100.064	124.099	125.311	27.1894	25.5236	43.2183	10.892	14.6076	16.5654	5.0768	12.4558
Gtf3c6	38.4111	49.2133	47.9857	49.8581	33.2389	49.6502	38.1299	43.5293	50.8005	46.8455	34.1573	48.2005	56.2682	46.9051	49.8827	62.7455	64.274	60.7455	60.8243	54.3362	46.979	51.2853	50.9598	51.1715	81.6144	55.3436	66.9812	42.7292	70.3241	47.5218	55.4443	51.1965	53.8839	48.9006	58.2853	25.7475	39.6161	27.101	61.1073	42.651	49.639	59.9079	60.0074
Cdk19	3.89206	3.33914	5.74684	4.23222	5.68037	2.28628	9.0738	5.02558	3.55545	3.74837	6.36474	7.25408	7.48992	4.3209	4.19005	0.751052	1.21736	1.99844	1.65732	0.797423	6.48797	3.93739	3.787	2.42064	3.48703	2.27646	2.34664	2.09947	1.79135	4.42417	1.64791	0.0153459	1.2625	2.79596	2.98603	23.8462	18.1516	18.6624	4.18508	2.30512	0.126364	3.34817	1.82428
Cdc40	26.3889	16.3537	23.1559	24.4717	27.8998	14.0159	19.5244	19.4207	26.0214	20.5713	24.9593	19.7978	22.1849	16.16	22.4188	22.6967	21.526	18.953	27.3237	22.7059	24.2612	16.4428	20.2168	24.3191	20.937	24.5478	23.0814	19.7142	20.4844	19.1241	19.5004	21.901	19.1365	16.8875	22.8744	34.7659	39.0275	50.967	13.7647	10.3593	19.3352	12.6815	25.4186
Fig4	17.9667	33.7112	24.6725	14.6073	32.6435	21.7057	20.8082	21.6112	27.4833	20.2528	26.4094	18.8475	22.0087	22.4509	29.6356	24.4009	15.1653	18.6177	21.9629	29.8905	16.2705	27.2097	17.9254	12.3226	14.9261	9.83263	17.8023	18.0009	17.2361	17.4796	24.1453	21.7117	16.3144	21.8085	20.238	30.8702	25.0317	7.84246	23.3078	23.7592	30.6591	26.8523	22.3654
Zbtb24	12.2994	12.205	11.7515	16.7987	19.3178	16.584	16.3149	11.6924	12.9698	18.102	15.7695	19.0518	15.0975	10.117	20.4827	17.1613	9.61199	12.5116	18.3332	17.8903	11.9291	12.7265	13.9218	9.93053	10.768	15.0182	12.6662	7.93297	13.1432	10.0147	10.9032	14.3224	12.7174	11.4703	11.7378	20.0393	22.8764	5.38725	11.4124	26.8923	8.03519	23.9928	18.1557
Mical1	73.7531	63.2036	54.4113	55.5698	38.5317	38.4039	37.9026	40.6031	30.7232	38.1224	46.2894	37.8687	27.6814	27.5349	35.6925	13.237	22.2051	22.2048	11.8174	12.834	38.4967	39.1976	44.2306	48.1526	54.0212	37.8841	37.1231	33.2199	28.2651	24.8518	26.7568	29.9129	25.3862	29.2708	19.314	56.4462	26.2648	27.1645	11.4751	17.9236	15.2402	16.8667	12.7739
Smpd2	16.0059	2.75259	12.079	16.5365	11.6938	6.78366	8.09248	6.02506	12.3525	13.8321	11.5356	7.26378	12.7976	5.99308	4.86166	16.1447	20.1898	18.5196	6.86575	24.7502	3.51344	10.1946	5.17002	7.34605	5.17715	5.57555	8.15783	8.38051	8.81242	11.0546	5.12009	10.4578	7.57869	12.6458	9.88105	39.7419	49.5187	31.1694	43.9045	61.9715	74.0512	49.0192	40.6562
Ppil6	0	0	0	0.497158	0.454094	2.40153	0.0410713	0.053063	0	0.0610895	0.18571	1.35941	0	0.980223	1.54078	0.0947916	0.0905031	0.094311	0	0	0	0.0925049	0	0.203676	0.0824596	0.133563	0	0.922594	0	0	0	0	0	0.205054	0	0	0	0	0.26721	0	0	0	0
Cd164	102.646	113.384	81.3752	91.6548	99.2936	122.466	128.686	116.925	131.826	129.022	131.092	88.6107	122.624	115.318	112.012	208.087	171.674	183.283	168.397	165.621	124.314	106.115	75.931	90.4267	93.2202	131.803	119.459	138.152	131.418	120.689	103.4	137.197	111.329	151.957	152.795	202.272	144.529	163.592	262.072	209.499	210.544	222.882	232.78
Ccdc162	0	0	0	0	0	0	0	0	0	0	0	0.211651	0	0	0	0	0	0.844305	0.3751	0	0	0.522086	0	0	0	0	0	0	0.249498	0	0.261734	0	0	0.239441	0.0659342	0	0	0	0	1.62312	1.33466	0	0.428181
Cep57l1	11.6553	20.1691	12.4634	11.9897	24.268	19.2875	24.2837	23.8099	21.6838	16.7864	31.606	23.0099	12.568	28.5946	25.4835	15.4669	9.53372	11.5413	12.0956	7.21415	18.2267	20.5466	13.2091	14.2884	12.8448	16.9136	16.3276	11.373	24.3277	14.0023	15.5838	10.9758	24.7078	18.7512	24.4253	11.6214	11.8434	4.69984	12.6967	8.99587	9.73473	9.20313	7.39675
Sesn1	4.29496	4.55896	10.8778	8.18888	4.76972	13.4036	13.9644	19.2489	19.2697	29.717	12.2991	10.0369	9.53972	11.429	12.2757	15.6742	7.16354	12.9654	5.50729	10.9213	6.51498	13.9918	6.67167	4.50355	10.1867	13.3539	11.1848	10.8947	8.54171	12.4752	7.00328	3.78979	9.94343	13.0983	9.21013	82.1947	70.0553	68.0094	55.9157	65.0617	56.4062	47.9448	48.1779
Armc2	0	0	0	0.17495	0	0	0	0	0	0	0	0	0	0.0165837	0	0	0.0199051	0.331882	0	0	0	0	0	0	0	0	0	0	0	0	0	0	0	0	0	1.63583	0	0	0.411388	1.49037	0	2.90652	2.66141
Foxo3	0	0	0	0	0.803541	0.444728	0.547617	0.176877	0.47512	0	0.252199	0.221534	0	0.139633	0.846151	0.52662	1.24023	2.41017	0.297436	0.450802	0	0.32548	0	0	0.427568	0.222605	0.0482953	0.256276	0.178056	0	0	0.524378	0.0161635	0.177207	0.167304	0.70835	1.2198	0.507606	1.38553	2.22016	0.677322	0.874019	0.13581
Snx3	225.83	233.027	254.789	276.526	252.526	256.007	248.71	250.818	222.623	206.018	249.939	256.816	238.809	259.969	267.816	204.327	215.337	229.527	230.018	220.056	218.186	223.909	193.801	210.336	192.002	198.49	212.513	204.031	214.137	202.03	228.81	200.165	239.959	260.57	246.541	163.559	221.853	182.856	182.927	188.75	194.506	176.038	163.268
Ostm1	23.2009	17.5256	13.945	15.4867	19.6283	22.1324	16.5474	32.9833	20.5278	24.3954	19.3933	18.0408	26.4649	20.4314	18.213	60.5393	71.8644	63.3849	77.7332	63.7212	10.6841	13.8322	16.3823	14.3587	12.0809	24.4599	16.2447	21.1116	13.0116	18.7893	15.5188	11.6686	17.9088	13.4654	17.9908	32.2292	29.9554	12.9151	115.164	84.3381	85.9222	108.504	108.358
Sec63	5.04023	4.22603	5.96992	4.09199	2.58657	3.62101	4.7793	3.96274	3.24268	6.03593	4.4802	4.16695	4.75262	4.1731	3.81699	16.3104	14.8982	16.9805	16.0975	19.2639	2.16885	4.17614	2.98288	2.12261	1.86498	3.75525	2.42874	5.31883	1.89509	3.39077	4.92633	2.88082	3.14302	4.44974	4.25689	4.54233	4.15443	5.28776	17.9645	17.8918	21.6132	14.9024	22.5709
Scml4	0.374767	1.45128	0.425255	0.179375	1.39945	0	0	0	0.241065	0.303066	0	0.0245239	0	0	0.0479237	0.427511	0	0	0	0	0	1.97126	0	0.884132	0	0	0.784124	0.447298	0.409547	0.928677	0	2.51659	0.295235	0	0	24.1517	18.4018	22.113	0	0.999119	0	0	0
Pdss2	0.338928	2.73627	4.20334	1.83344	0.664534	2.82036	5.60418	3.01918	9.7433	1.80231	5.93553	3.8674	5.70308	2.93959	5.96206	4.19491	10.1082	6.8567	1.01541	6.05619	2.39681	8.0656	3.85298	1.31446	4.47458	3.55346	3.68678	2.38166	5.68463	3.39776	4.92425	5.35295	5.93189	7.7421	5.91981	7.55695	15.4231	0	5.49024	4.11923	19.3896	4.10273	4.05686
Bend3	0.616404	0.918726	1.79621	1.23118	0.214198	0.823057	0.501288	1.45487	3.23357	0.745617	1.2483	0.971479	1.45529	1.21373	0.507501	1.10666	0.384215	0	1.39214	0.358838	2.19629	0.499074	2.33238	2.20671	2.7422	3.99276	3.61364	3.71272	2.05039	2.61153	2.62872	0	3.61281	1.42669	3.11627	1.27805	2.36914	0	1.08713	0.737634	1.21308	1.12706	1.88103
1700021F05Rik	12.0732	14.597	13.655	12.5585	16.713	36.067	24.8605	17.1344	22.8006	26.6413	21.3904	22.3531	24.3139	27.2227	27.6651	19.314	16.4992	26.5205	17.2241	20.6264	33.7109	25.2411	13.4212	18.4442	13.2151	26.8956	17.35	23.1404	26.4775	27.1279	23.7966	28.2821	44.8764	40.3957	49.0474	15.5723	22.6735	0.0816522	22.2874	14.5957	17.16	19.9641	17.04
Cd24a	502.341	604.96	561.298	570.86	564.156	593.592	659.799	589.628	695.507	445.61	706.828	688.936	691.374	554.186	543.921	773.772	665.23	534.571	493.809	455.398	387.817	497.49	399.555	406.494	391.893	450.655	389.277	423.627	356.06	388.61	493.512	514.709	447.807	422.504	415.106	271.078	243.644	152.138	404.469	322.177	233.149	205.09	247.599
1700027J07Rik	1.08233	4.61595	3.31913	4.81774	2.29189	1.96965	2.69482	3.32094	1.45679	1.84997	2.4995	3.18359	2.02155	1.37004	2.30616	2.20077	0.548141	3.23683	0.972783	1.36516	0	2.80133	1.13162	2.10737	2.58036	0.876351	0.83364	3.02672	1.45586	1.4903	0.203634	1.68139	5.5507	1.7249	2.6219	4.39745	0	0	0	1.57852	0	0.476423	0.370148
Qrsl1	57.7712	46.5465	54.4182	50.9816	49.4924	45.0556	56.0817	46.2577	52.3443	32.9815	46.9372	60.014	49.1247	45.0906	38.3807	32.4875	39.0794	33.7571	20.5881	29.6026	33.1014	47.6813	40.7957	31.2794	46.4449	39.1377	28.7077	42.0677	41.4888	37.2666	40.906	45.0091	51.6504	45.9605	52.8732	9.98396	23.6523	21.1038	17.8515	9.90915	19.99	11.9202	24.4974
Rtn4ip1	39.4867	46.7687	35.4764	33.4058	41.5269	29.38	33.8332	22.2272	28.2414	22.3879	28.6855	34.8395	37.3406	30.3666	35.6811	14.7326	12.8966	11.9159	8.30177	19.66	41.3178	37.902	43.5728	43.3343	36.154	36.7948	28.3637	25.3831	26.4976	30.8195	30.9429	31.538	34.196	24.8284	35.0224	7.58951	14.6587	8.36298	7.67299	8.13883	8.9437	6.77636	6.58095
Aim1	2.97801	5.54701	2.44883	2.52494	5.33607	4.64886	2.42961	1.16372	4.04883	1.36619	1.03606	2.45567	1.48379	2.60012	0.942893	2.14725	1.22745	1.21106	0.903785	1.50249	2.08546	3.53024	4.16691	2.95338	4.47346	1.9849	1.2919	3.22137	1.47206	1.1884	0.164935	0.612835	2.53757	3.75738	2.06932	3.87859	4.67796	6.2685	0.0385538	1.24093	0.725614	0.680971	0.899415
Atg5	24.6331	29.8179	25.6277	26.4622	33.7647	28.292	35.7063	29.644	49.1195	36.5181	32.8085	34.0637	39.7179	25.727	35.2167	57.182	62.6649	57.9219	63.2047	63.6786	22.357	29.7951	17.6071	22.5855	25.2091	32.3862	49.7315	33.3046	35.5766	44.152	45.6728	28.6436	32.0243	33.4273	34.3703	31.1778	40.4207	33.5443	143.93	116.434	102.228	129.902	197.179
Prdm1	0.635761	0.986607	1.25752	2.0273	1.02872	11.9393	26.5575	11.6911	18.371	19.5856	6.28495	4.42339	4.99984	2.43154	4.69785	80.0885	86.0303	56.4507	59.4804	57.202	1.30146	1.36644	2.03246	2.64842	0.832052	44.6828	40.9198	41.0187	25.694	27.8544	8.21214	8.03979	8.38955	9.1011	7.89437	0	10.0344	6.3301	98.4552	80.0882	68.9136	71.6811	84.0709
Prep	35.4434	83.9333	116.304	88.6663	91.1957	89.171	121.753	108.48	114.532	90.6322	108.843	121.908	101.154	107.563	96.5752	48.867	43.5576	51.2915	40.5153	48.0052	93.8807	91.3355	79.5349	75.2225	90.1464	84.9381	81.2314	91.9101	91.1256	102.53	100.98	65.2209	87.0211	97.8821	81.394	41.4369	42.3092	45.979	16.2989	16.1026	29.0567	28.2314	20.7794
Hace1	4.74367	2.10664	5.29013	6.52124	8.34405	8.79741	7.91846	3.84016	9.74616	8.44488	5.77492	8.23938	9.5632	5.11577	7.59997	5.86856	3.04459	2.58614	3.95024	9.0227	3.20187	5.49164	6.51935	10.8966	4.49901	7.62704	9.30167	6.50727	6.40266	8.28134	8.21207	6.16849	5.05826	3.80654	9.21031	9.46166	10.9449	13.7736	1.13308	3.0208	4.26512	4.60311	8.39653
Ascc3	1.38863	3.32044	1.99982	2.78892	3.92788	2.78518	3.21501	4.14611	2.89902	1.35505	3.59664	3.61844	4.24466	1.55382	2.94246	9.98398	9.29917	6.70772	8.34353	11.5735	4.44886	4.59357	4.05652	3.06773	5.35739	4.22411	2.32635	2.68017	4.80057	2.01269	2.86763	2.2764	2.30453	2.67033	4.0564	9.07757	10.8297	6.11929	8.75679	3.46865	7.94935	6.88924	8.97324
Fam162b	0	0	0	0	0	0	0	0	1.75185	0	0	0	0	0	0	7.4928	1.39587	3.45467	13.9345	3.65028	0	0	0	0	0	0	0	0	0	0	0	0	0	0	0	0	0	0	14.9397	2.51236	0	3.6397	4.94864
Dcbld1	0.0758526	5.7311	0.649949	6.5066	6.26425	8.9194	5.28808	7.8456	10.2663	9.31327	9.1308	10.0786	7.54328	6.05433	4.999	3.11825	1.28051	1.5679	5.62445	4.11399	5.66583	7.83662	9.4224	13.9765	8.88151	9.42514	3.75142	7.7995	6.5375	11.6537	5.16142	4.0948	13.1213	15.691	8.0091	5.26169	4.24562	0	0.378069	5.53134	2.02147	0	0.907932
Gopc	16.1447	12.1036	12.4045	11.7556	13.5936	19.0848	12.4397	18.9258	14.626	11.7044	16.3405	10.6069	20.0562	10.69	12.2733	4.15858	1.72725	3.97386	8.43965	2.74867	13.6136	7.92163	8.61361	9.90719	8.42055	10.759	5.70985	10.7933	7.5996	11.729	7.76674	9.78452	6.27378	8.79257	8.77506	4.84572	14.113	10.7514	3.3115	5.10328	0.0566592	0	5.54407
Nus1	6.57679	0.562953	2.09693	3.15901	2.51564	6.07973	4.80037	3.39631	3.44593	4.84506	3.23	3.2534	3.22586	2.23819	4.50952	6.81456	9.63346	7.52362	11.6584	8.21702	2.8354	3.06766	5.10042	5.23105	2.64848	5.63721	8.86017	4.98509	6.88744	7.76649	7.89056	7.1847	5.07041	6.56225	7.62096	5.54406	5.22752	5.86398	7.25012	8.88473	2.12049	4.59696	8.50361
Zfa-ps	0.134184	0.229614	0.19667	0.0933261	0.0947136	0.250452	0.0899485	0.132813	0.301014	0.210241	0.290512	0.1361	0.118539	0.165134	0.0664907	0.088971	0.0566306	0.236053	0.100502	0.0846242	0.266882	0.173649	0.317332	0.159308	0.0902957	0.062681	0.0951925	0.216486	0.183835	0.121554	0.0841528	0.182396	0.122885	0.0641543	0.123662	0.0997282	0.0915917	0.321595	0.668807	0.0815415	0.286079	0.0738316	0.458896
Cep85l	3.0483	0.830557	1.42278	3.08382	3.04942	0.0198938	0.881865	1.87781	2.89045	0.0728715	0.492283	2.48645	1.18369	1.64898	1.07742	0.226147	0.17993	1.0125	0.830233	0.268873	1.65822	6.12419	2.65328	1.96391	1.26233	1.85877	0.190112	2.23774	0.276115	3.92387	1.20319	2.08627	1.00646	0.0815338	1.32465	0.0422483	0	1.85285	0.106249	0	4.27206	0	0.43741
Pln	0.647652	0	0	0.0857998	0	0	0	0.228941	0.161431	0	0.454041	0	0	0	0	0	0.0390477	0	0	0	1.14501	0	0.20729	0	0.782701	0.432195	0.825148	0	0.184374	0	0.116049	0	0.0188292	0	0.438516	0.733485	0	0.680018	0	0	1.18354	0	0
Mcm9	0.829423	0.748644	1.30918	3.214	1.72847	1.25784	1.40701	1.81781	3.07154	0.742601	0.87221	1.05159	1.25609	4.47874	1.39445	0	1.10015	1.25066	0.843095	0.784625	1.83296	1.53339	1.2241	2.22266	1.12767	0.885593	1.34494	1.49109	1.75614	0.300542	0.334395	0.82832	2.06173	2.11495	0.811186	1.76127	0.0202197	0	0.516758	3.09618	2.02095	2.47745	0
Asf1a	94.3001	90.8308	97.5507	125.651	102.654	120.881	94.1159	125.394	109.091	90.6193	109.676	134.951	140.062	145.423	119.978	40.2547	57.5171	63.7295	68.3652	61.9416	72.8775	64.7318	57.748	73.5099	55.4583	49.3186	65.4357	65.2612	72.1913	70.0351	68.3235	65.2627	83.8266	88.9898	99.9302	18.7573	35.6742	24.4636	24.6343	31.4402	26.6793	42.7012	29.6695
Man1a	9.27787	3.4793	7.95581	4.43185	4.03964	10.3654	10.5995	14.0009	16.7945	20.0854	8.82247	4.33866	4.94413	7.07427	7.35287	61.263	62.7245	54.6989	55.3711	58.1211	7.8493	11.1604	10.81	14.7521	9.97117	18.4107	25.8074	14.9003	13.9179	13.5115	14.6528	13.7715	10.4343	12.6563	10.0049	44.9908	39.528	59.1453	73.0042	92.79	91.2604	59.9284	72.2363
Msl3l2	0	1.72186	1.66823	1.69034	0.504549	1.47594	0	1.64495	0	2.19922	0.866647	2.41976	1.02839	0.678616	0	0	0	0	0	0	2.53537	0	0	0.330973	1.15443	1.76971	0.195596	0.899529	0.747833	0.738184	0	0.0416418	1.39653	1.19615	0	0	6.29415	0	0	0	0	0	0
Gja1	0	0	0	0	0	0	0.0424602	0	0	0	0	0	0.615519	0	0	0	0	1.0725	0	0	0	0	0	0	0	0	0.479313	0	0.276115	0	0.996418	0	0.721876	0.518193	1.28424	0	0	0	0	0	0.236327	0	0
Hsf2	10.3661	3.89197	8.54104	12.3711	3.84885	12.4294	5.98125	7.27305	5.69091	8.44796	10.6312	8.18509	8.12529	5.53655	10.4683	9.28039	7.45762	4.96292	5.76574	6.06855	4.8523	5.86787	6.77249	6.9584	8.74581	9.12614	9.11372	10.9331	5.73084	7.79761	5.23926	3.05765	9.59563	6.63604	5.78149	10.4458	6.74734	3.38245	4.57813	2.87058	5.78158	4.81327	1.94458
Serinc1	34.163	20.6321	23.3348	24.4723	33.6151	32.3846	34.2805	39.5153	38.9895	35.0677	28.9987	20.2164	24.973	26.9681	38.2816	111.083	96.5354	113.921	112.741	128.819	25.7942	35.5957	17.902	18.9309	27.2544	32.7239	36.6185	37.4221	34.1386	39.2025	30.8003	41.9248	25.4575	21.1936	29.936	33.4592	41.1418	70.5721	236.044	204.261	234.909	246.187	201.222
Pkib	1.79528	2.02054	1.88486	2.58976	3.83512	1.61338	2.45238	2.17181	3.10634	3.48531	1.14069	1.65714	2.26327	1.92381	2.15575	3.86292	4.6984	2.48982	2.1059	3.49847	9.14397	4.90885	7.11278	6.85664	8.35711	7.80943	9.97323	8.47575	8.71676	6.69108	7.16052	8.88331	7.717	6.62449	6.67306	11.6345	21.0982	23.0692	0.99424	1.66243	0	1.63068	0
Fabp7	0	3.09166	0.950592	0.977352	0	7.16598	0	1.63924	0	0	0.173849	2.13795	0	0	0	0.532425	0	0	0.225536	0	0	0	0	0	0	0.750197	0	1.81371	0	0	0	0	0	0	2.53723	0	0	0	0	0	0	0	0
Smpdl3a	26.1034	13.5922	8.37767	16.7518	20.5276	29.8308	12.1705	28.0875	12.7414	28.6865	14.6083	23.3901	34.2767	24.5058	21.1083	28.5423	24.1149	31.2148	13.8177	8.0797	2.60474	18.0441	7.71803	3.92425	8.47341	18.2331	21.3455	14.9647	8.32924	19.776	9.56128	9.35417	10.4552	8.6979	9.58048	22.0905	47.1352	28.2077	122.284	162.87	108.71	129.424	135.386
Gcc2	8.19353	3.00593	6.61939	7.77799	3.39956	5.82947	6.6348	4.5258	6.41232	5.56176	6.04278	3.08295	6.30649	7.38523	3.86797	3.98791	3.51003	3.30125	4.11763	2.00026	8.06834	5.06227	3.30735	6.51857	5.54244	7.38598	4.67869	4.47269	7.27725	5.29938	4.51971	4.62607	5.16378	6.14426	8.17509	8.29409	2.79038	4.84245	5.5769	2.14154	5.59747	3.49031	1.92834
Lims1	28.0722	42.1169	37.7914	43.6247	39.4985	35.0068	28.6927	41.7011	40.617	38.1929	35.7257	28.3673	32.21	44.6589	23.276	58.2574	54.0538	62.4144	63.1643	66.2473	32.4093	40.6758	35.0742	41.1298	34.0356	39.5389	28.8406	28.7901	30.6428	29.9859	40.3221	28.8207	22.1338	27.5018	31.56	28.2787	26.1512	25.4503	53.2365	42.3867	68.8102	61.478	42.404
Ranbp2	3.43842	7.15874	5.4655	3.81735	6.03904	7.92052	3.4133	3.33738	6.33126	7.374	6.36084	5.47077	7.04683	6.56439	5.56737	9.9115	8.19589	9.61632	8.79604	10.4911	8.03208	5.5726	4.87652	4.65143	4.63692	7.84994	6.80251	7.30276	5.23547	4.79063	7.53219	10.0342	6.87929	7.46331	6.65641	12.8015	14.6936	6.4224	9.38366	4.97355	5.0076	4.0503	8.23965
Ccdc138	8.67664	6.02592	2.49675	7.80896	6.54584	4.55886	2.99391	6.1244	1.73943	4.55917	3.92155	2.52456	3.71068	1.79943	4.65678	2.05651	1.45297	1.80055	0.418147	0.645491	5.24348	3.03042	3.72923	4.2641	4.11462	1.76757	1.77282	2.58203	2.43364	2.7984	2.97606	2.34889	6.47614	3.44029	3.25854	2.07464	0	0	0	0	0	0	0
Sept10	4.51732	2.00292	3.31413	3.1669	4.43448	10.9126	5.24905	7.93685	3.55568	1.1822	5.46564	5.85337	3.18597	8.39022	6.72598	3.09555	2.59062	1.36882	4.66232	3.48955	4.22244	2.81575	3.93855	4.12627	7.81254	6.00405	2.06782	3.23603	3.79029	2.91345	5.91004	0.873003	1.30201	3.14148	4.57572	0.342698	0.678655	0.221021	2.80098	0.630456	2.94918	1.42711	1.03485
Sowahc	0.521255	1.43251	3.71533	1.22615	4.27156	3.25096	0.779189	0.465595	1.81262	1.05756	0.601884	1.62479	1.6173	1.78812	0.503985	5.0129	2.5111	0.514405	0.571337	1.73187	3.82104	1.57947	5.4436	4.06934	3.08968	4.10177	0.907078	3.36935	3.35689	4.64362	3.38066	3.87106	2.58734	2.33412	4.29834	0	0	0	0.443574	0.247227	0	1.28714	1.30438
P4ha1	0.510781	3.43642	1.01098	0.763136	3.79229	3.94587	2.32612	2.80868	4.62577	3.63772	2.76873	3.22359	3.66712	2.89354	3.89496	5.36863	13.0299	3.94366	6.37614	5.79832	3.91312	4.50466	4.97308	1.29369	3.459	6.50406	5.3721	3.82125	6.9554	4.95608	5.14315	3.81316	6.54881	0.759759	5.27516	5.62405	3.38966	3.98991	17.3968	22.8312	13.8543	11.1794	11.8396
Oit3	0	0	0	0	0	0	0	0	0	0	0	0	0	0	0	0	0	0	0.949143	0	0	0	0	0	0	0	0.410972	0.49068	0	0	0	0	0	0	0.0444902	0	0	0	0	0	0	0	0
Mcu	8.26897	7.57181	11.4036	7.26072	8.60931	15.3221	14.7049	8.61941	15.951	10.3329	8.97147	8.73149	9.76001	7.30389	17.7358	14.0204	12.8466	11.3492	11.8482	9.22056	5.03191	6.25519	5.13123	5.29276	8.24869	9.50428	9.57049	9.50397	10.3486	10.9718	14.5805	12.4734	11.6416	10.7208	14.0736	7.83797	20.6139	18.0245	11.6476	14.4679	8.94247	25.057	14.2079
Micu1	66.4448	78.1774	82.6373	64.6117	71.9348	106.503	133.887	160.545	123.817	138.866	146.688	119.359	150.339	114.74	156.374	38.2693	39.2634	41.7585	35.7471	28.1906	43.6834	37.0849	34.2869	33.7345	44.2129	64.229	53.5439	28.3259	64.1432	60.8398	45.9738	27.6667	63.1654	40.3952	54.2272	18.6984	21.3168	24.8604	27.2839	33.2341	26.1378	29.9807	31.5749
Dnajb12	17.2996	9.70449	18.8117	10.6752	8.46016	13.7607	19.5702	15.7786	17.8606	19.8603	13.4788	15.1525	10.4469	9.95992	14.7411	14.9796	18.3414	18.7149	13.3689	27.6526	11.2334	11.4659	16.2923	22.7269	12.7573	16.273	13.5802	6.39939	14.8206	19.0751	13.506	5.02331	15.2408	8.03917	15.7004	10.1257	13.2873	40.5057	34.3291	37.4135	48.3957	32.3103	36.9355
Ddit4	0.510654	1.18303	1.78094	0	0.448555	0.444794	1.14756	1.17935	1.59528	1.5905	1.651	0.517949	1.4092	0.622456	1.18085	1.50485	1.55171	3.17411	1.32591	1.11644	1.23383	2.76087	2.54242	2.65141	3.63923	2.07796	3.00855	3.19294	2.57795	1.62832	0.64051	1.32216	1.66278	0.21702	0.358562	7.62432	1.76606	0.913826	0.848412	0.331005	1.45162	1.34869	0.698557
Anapc16	71.3914	85.9504	107.333	81.2548	96.3556	89.7069	62.4639	80.0181	83.6157	78.4979	76.5036	85.764	92.3847	71.1489	82.4297	62.5047	70.6067	67.503	75.2607	52.4823	65.6259	64.1621	68.8532	62.3954	70.7381	60.219	64.4608	75.0224	76.4228	73.5085	74.3328	62.8287	88.2277	72.8057	74.1015	33.1917	28.932	53.4617	60.453	52.0393	61.8397	50.1588	69.3783
Ascc1	28.7181	22.3174	16.394	16.5858	16.5929	22.1871	19.9401	21.8762	21.9275	19.7588	19.9801	26.3261	21.6538	23.6211	23.273	19.5398	18.8399	18.8652	20.5838	29.345	12.7572	16.4967	11.1851	14.9501	11.658	16.8452	23.6963	12.0738	12.6772	18.2303	15.5027	13.5534	15.0328	20.4855	20.2158	12.6082	41.2894	16.542	32.4327	41.5303	40.6113	24.6424	32.3234
Spock2	0	1.03377	0.105725	0.108702	0.344743	0	0.370428	0	0	0	0	0.0891692	0	0.288511	0	0	0	0	0	0	0	0	0.26262	0	0.383127	0.0730077	0	0.201722	0	0.21237	0	0	0.0357827	0	0	0	0	0	0	0	0	0	0
Chst3	42.5534	26.4672	18.3949	21.8632	14.5301	21.2577	24.2237	20.4555	12.043	15.7532	28.8051	21.1427	6.46235	11.3786	26.332	2.55559	6.32174	6.17496	3.03676	0.355139	18.0695	23.8948	26.5506	15.6087	22.1085	13.1876	20.4615	5.91142	10.7074	11.1954	10.0533	28.6061	8.80141	6.68896	7.73015	56.4172	34.7351	23.4775	0	1.50569	1.12054	1.85908	0.641944
Psap	19.2051	27.8271	22.0929	16.1554	15.7634	19.3334	21.7721	27.3188	22.9356	25.711	14.5658	20.3949	12.1212	15.9411	25.6062	37.3717	35.1849	64.8013	40.7479	45.9061	11.8559	22.4	33.5654	27.2715	29.5397	22.25	34.6303	23.5506	18.9474	19.9263	22.7989	8.02119	27.1498	15.521	15.2979	130.871	94.0419	128.779	127.527	127.855	169.599	92.2061	98.1968
Cdh23	0.035677	0.0375694	0	0	0.0431702	0.0428083	0.0937104	0.0403571	0.228669	0.667886	0.0588508	0.0516952	0.0102914	0.0573469	0.0454594	6.41635	5.54099	4.56371	5.7566	7.2643	0.450533	0.0439717	0.116726	0	0.0901524	0.0571396	0.115703	0.22366	0.0203131	0.140357	0.0255711	0	0	0.0649808	0.0322085	0	0	0	6.68109	10.9765	5.21577	8.4355	8.78488
Gm17455	0	0	0	0	0	0	0	0	0	0	0	0	0	0	0	0	1.92095	0.235502	0	1.18197	0	0	0	0	0	0	0	0	0	0	0	0	0	0	0	0	0	0	3.66985	0	1.71247	0	0
Slc29a3	0.963357	1.80988	1.1355	1.15731	1.463	2.09437	0.956083	1.32192	0.742194	0	0.492983	1.31023	0.342626	0	0	5.96174	1.71869	4.8338	4.55884	5.79934	0.851576	2.53117	1.84222	2.08991	2.5173	3.50463	4.73959	4.79458	2.21424	4.95049	1.07102	2.43191	3.43094	1.31198	2.05236	4.31762	0.164393	4.4358	8.23915	6.86536	16.8044	9.73394	10.4828
Pcbd1	0	0	0	0	0	4.75859	0	0	0	1.45257	0	0	0	0	0	0	0.956427	2.24251	7.42597	0	0	1.28308	0	0	0	0	0	0	0.635065	0	0	0	1.09535	0	0	0	0	0	22.9438	18.5915	22.346	11.2224	16.4693
Sgpl1	29.7461	44.085	12.6619	21.7273	31.609	24.3585	28.1179	23.1902	23.3182	28.0297	16.6435	19.9117	21.5196	20.5662	19.4278	14.6864	20.9507	20.2902	28.4694	16.6363	26.6021	22.3024	26.5441	24.8696	36.9362	30.8841	25.7866	32.3831	32.3416	35.5722	17.486	36.1814	22.2552	23.3793	21.3506	41.8307	38.5192	23.2615	63.1052	45.8586	42.7142	49.0555	53.2912
Adamts14	0.353823	0.67532	1.22667	0.369131	0.738832	1.23826	0.0254123	1.40083	1.23469	1.70092	0	2.36634	0	1.01083	0.0219158	1.05572	1.4746	1.7117	3.61075	2.09195	0.772146	0.667754	1.01292	0.0210036	1.19048	1.87318	2.39355	2.60684	0.638982	1.81094	0.318979	1.78639	0.783073	0.380622	0.465827	0	0	0	0.936884	1.18257	2.07446	0	0.453766
Prf1	0	0	1.46099	0	0	1.43348	0	0	1.94911	3.88248	0	0.0566533	0	1.17838	0	4.39484	7.40195	5.79733	11.5465	11.9768	0	1.42158	0	0	1.18129	0	9.44206	1.48989	0.946105	5.38364	0	3.94806	1.18219	0.213639	2.26493	10.1845	0	0	3.34078	5.15926	0	0	0
Nodal	0	0	0	0	0	0	0	0	1.01057	0	0	0	0	0	0	2.56716	6.38189	0	0.0820718	0.898374	0	0	0	0.676487	0	1.1261	0	0	0	0	0	0	0	0	0	0	0	0	2.59426	1.06541	2.80341	4.22046	1.68635
Eif4ebp2	12.0765	11.6686	7.82174	7.5058	7.31511	5.72509	11.8109	12.1439	5.66802	5.05066	2.85567	10.2292	6.55027	4.74322	4.83826	5.96295	9.00065	7.11927	10.1036	1.0533	9.36925	9.55996	8.82702	4.33181	5.82942	2.40055	5.31226	9.50695	0.89606	7.3553	11.8843	8.58203	2.09166	4.79109	3.85645	2.60991	0	0	11.3662	6.55802	16.4344	4.10001	3.51495
Lrrc20	3.7863	9.81803	0.987015	3.73447	1.42125	5.63732	3.75581	0.108312	6.13167	1.59611	0.682331	6.59303	1.2374	2.03162	5.2056	1.97359	3.17745	5.19772	1.77038	1.82195	1.43165	0.830814	2.74593	2.70233	3.90496	1.79936	4.68455	2.54232	2.15888	4.02867	0.219613	6.59596	2.12013	0.195327	1.95937	5.9426	0	5.70699	4.47253	9.04392	0	7.70711	0
Ppa1	4.75069	41.3306	35.9212	38.2911	49.9753	123.974	54.2185	54.2285	87.8252	65.0116	82.4882	63.0915	80.6862	66.6921	60.3256	310.404	429.401	398.34	405.17	418.106	95.2532	68.9491	77.7218	102.599	123.265	161.164	180.778	182.689	156.515	182.181	178.039	145.258	192.315	204.463	203.84	17.8631	20.6688	36.4916	137.646	137.277	113.022	94.9822	136.96
Sar1a	66.8212	66.6047	56.2133	64.3584	71.1247	85.383	65.7843	76.7869	89.3277	83.2773	76.9536	77.7486	71.5811	67.3469	75.9669	179.271	188.057	197.404	197.947	204.715	92.5675	86.0846	94.6142	92.6759	93.1147	88.0434	83.9724	96.6309	88.5015	97.9373	81.4906	84.8667	95.7258	99.7256	97.4068	51.8203	65.0986	100.32	297.343	273.835	320.647	305.295	291.176
Tysnd1	18.544	14.3749	13.4667	7.58611	15.5631	7.447	11.2461	11.127	10.0075	12.324	12.1984	16.7728	12.6419	13.9408	14.0756	11.1809	13.9793	10.2855	4.13482	10.3815	6.14435	17.1245	14.9921	9.67637	8.33686	14.7226	13.7735	23.7941	9.47597	13.8935	15.7372	13.9167	14.6871	10.0138	9.72604	12.682	10.4483	15.4923	13.883	15.7369	11.4488	12.5921	16.1336
Aifm2	1.27401	1.69005	2.62651	2.57771	1.71288	4.36982	2.16753	4.14326	2.50743	1.48944	2.3499	1.04048	5.64615	2.39689	3.13189	5.09036	4.30144	1.89193	1.93322	4.63297	2.3255	0.942125	2.57014	1.41433	2.97754	3.50377	6.96217	1.80807	3.09931	4.19671	3.11295	4.85793	2.89579	3.48065	1.55096	0.426297	0	0	8.74156	12.2263	4.65632	8.66686	10.5247
2010107G23Rik	0	0	0	0	0.592576	0	0	0	0	0	0	0	0	0	0	0.585944	0	1.34084	1.19139	0.585183	0	0	0	0	0	2.18786	0.456755	0.798409	0.528304	0	0.374094	0	0	0	0.593357	0	0	0	6.27658	2.57767	3.53261	0.437616	2.71997
Tspan15	0	1.50806	0	0	0	0	1.12151	0.81898	0.856699	0.0543959	0	0	0	0	0.44155	2.36335	4.64716	8.28577	5.43463	7.7873	0	0	0	0	0	0.356786	0	0	0	0	0	0	0	0	0.653618	1.07225	0	0	3.88622	4.17728	9.024	7.91483	6.5302
Hk1	6.08112	3.12146	4.86527	4.43594	4.21453	4.82032	2.99213	2.61914	5.45416	4.21855	2.45321	4.70986	1.6826	5.15321	1.79034	1.73206	3.56513	7.47502	2.32498	3.85116	4.62204	4.75254	4.52246	3.8183	5.3714	6.64009	3.8989	5.48431	3.62532	5.14457	5.26585	7.56941	1.80199	1.67066	1.47393	13.9686	0.243148	3.10597	11.604	4.2675	8.29973	2.576	5.56904
Supv3l1	6.04837	17.3131	9.93655	18.8745	9.19356	11.5804	7.64923	14.5863	15.4109	7.82201	16.8502	17.9174	25.2499	17.4525	19.9806	18.9698	19.6108	12.5824	13.8062	12.836	26.6055	21.3077	23.5171	29.2933	33.8714	25.8319	18.5839	24.225	22.5275	21.2206	34.2895	18.7921	28.4867	24.9702	22.8778	10.5128	5.7996	11.6582	8.49371	17.7358	12.4858	12.0441	12.4766
4930507D05Rik	0	0	0	0	0	0	0	0	0	1.10234	0	0.212153	0	0	0	0.0462292	0	0.0459949	0	0.197868	0.0462238	0.022557	0.28638	2.58261	0.0201075	0.553672	0	0.607423	0.0781529	0	1.41015	0.284318	0	0	0.0826131	0.103637	0	0	0	0	0	0	0
Vps26a	22.1199	36.0728	29.879	36.38	35.3271	42.9326	38.3381	41.1165	29.036	34.2909	40.1045	32.5266	37.4701	30.2426	32.6028	23.7349	19.8917	22.3113	20.5046	16.2418	30.6865	33.9065	27.2777	27.828	31.2962	35.816	35.582	25.7722	37.8227	35.0775	21.3949	30.3621	34.692	33.217	38.978	37.2325	38.8665	42.7721	38.8605	34.6446	22.9405	41.2299	19.5454
Srgn	952.308	950.078	940.299	979.643	923.991	916.985	734.577	817.643	832.28	863.622	879.295	775.173	806.176	798.37	895.35	1546.17	1510.59	1563.93	1492.13	1450	872.407	801.233	774.466	702.822	686.101	939.292	938.1	778.742	892.618	856.07	928.685	536.866	675.753	872.25	936.733	759.106	1048.01	801.87	1510.05	2000.56	1676.2	1610.05	1501.66
Ddx21	14.1988	24.8731	21.6862	11.1484	21.7745	22.4611	17.484	15.1789	15.4467	13.4645	17.8893	18.1676	21.1976	20.2763	12.0699	19.8449	24.1534	13.4678	17.6098	19.5262	44.4426	26.2633	37.3091	34.6221	36.9167	43.9314	30.3192	43.9681	33.0788	30.6593	47.0721	38.4035	45.8989	46.7681	45.0808	16.7311	19.4828	22.4933	11.5138	9.46624	16.8119	11.9784	5.62518
Ddx50	16.9551	31.9018	22.8462	21.1341	18.9718	20.0086	31.6757	22.4437	18.0224	22.2405	21.6385	22.0942	21.8769	23.0744	22.1548	37.0186	32.7558	35.8649	27.4205	38.2115	21.9456	32.1972	22.6702	24.1447	22.4011	27.1631	19.0152	21.9525	22.7757	20.2965	26.4613	40.8066	26.2632	25.5552	23.1356	27.5722	27.6759	43.6374	58.5059	53.9501	52.9783	44.7195	64.3233
Stox1	0	0	0	0	0	0	0	0	0	0.358226	0.277587	0	0	0	0	0.261578	0.15609	0.195189	0.387817	0.606446	0	0	0	0.562045	0	0.437676	0.6447	0.286415	0	0.777287	0	0	0	0	0	0	5.07431	1.39461	0	1.52831	0.94622	0.976805	0
Ccar1	30.0909	52.6497	45.6041	44.2626	58.0255	39.4034	53.2105	56.4731	60.4239	64.3002	58.3379	46.6841	64.5883	50.8979	43.1513	44.8471	45.7808	36.0564	41.2183	42.0097	46.9933	41.4996	44.6065	47.8888	56.2433	60.2543	41.5439	47.9699	49.3062	41.1815	49.8738	39.9001	49.1886	60.266	50.1367	51.158	27.2812	39.8057	33.5206	24.2876	34.2481	21.0326	26.5485
Tet1	0.00814707	0.506173	0	0	0	0	0	0	0	0	0	0	0	0	0	0	0.0206302	0.0214982	0	0	0	0.168692	0	0	0	0	0	0	0	0	0	0	0	0	0	0.363305	0	0	0	0	0.0347391	0	0
Slc25a16	3.70735	0.192315	2.80028	3.42107	3.62662	2.55655	4.96687	2.98257	2.73126	2.43483	4.63931	0.907661	2.08353	3.62173	4.4162	3.42288	3.08304	5.33318	4.32245	1.93496	1.38836	1.67015	2.90964	1.59582	2.86522	4.20866	2.7985	1.05286	2.2018	4.15582	2.38232	5.27701	0.341935	2.46813	4.19327	1.23065	0	4.8789	5.82571	2.75232	3.03703	2.65286	2.6232
Dna2	16.9502	17.7321	22.7442	24.3911	32.9264	16.6239	21.2908	23.2509	9.85122	13.0827	19.7007	26.1131	23.253	19.1424	15.1847	10.31	11.817	4.94526	11.674	6.56484	15.9922	15.8844	14.079	20.4081	16.4284	17.162	13.6862	15.5908	15.2249	11.5577	16.2509	15.0036	13.3224	12.5974	13.3968	0.799858	0.0189983	0	0.624268	0	0	0	0.0951859
Rufy2	5.23821	3.92749	3.4682	3.57179	3.13553	3.17514	2.92615	2.47162	4.01935	3.48188	3.67652	2.80627	3.72661	2.33842	2.87556	1.69121	1.59302	1.59229	1.63473	2.38048	2.41734	2.87991	2.85088	1.55475	2.20678	2.66282	1.71752	2.50218	1.27923	1.42355	1.28828	0.857627	1.50499	1.26858	0.919518	4.92369	1.93674	0.664639	2.97561	1.31072	0.985399	1.8367	1.66848
Hnrnph3	7.67316	8.38666	12.1234	9.52029	9.58713	4.96326	8.14871	10.2922	11.5282	6.39185	9.22669	10.5738	8.1476	10.9781	7.13241	3.64913	6.25339	4.79429	4.83549	4.2718	6.64249	10.3865	7.50883	9.49938	7.95633	6.62487	8.53797	7.83183	6.08994	5.25395	3.98251	5.138	5.6432	7.11793	7.97024	5.82085	7.87444	2.77331	8.17653	1.80083	3.83595	6.17284	5.24831
Pbld2	2.3869	0	0.0702026	0.721789	0	0	0	0.0770385	0	0	0	0	0	0.583844	0	0	0	0	0	0	0	0.962494	0	0	0	0.161593	0	0	0.0258507	0	0	0	0	0	0	0	5.24198	0	0	0	0	0	1.77457
Herc4	34.8182	39.1453	31.8012	23.0257	29.5639	26.7472	24.6417	28.1148	24.7132	19.5143	36.9765	36.1359	37.0007	26.4609	22.737	29.0257	15.5449	15.575	15.5153	14.7821	26.8024	26.4771	19.0729	27.1405	23.4383	28.0841	17.7843	17.4581	15.2679	16.5134	20.3946	25.1272	18.0179	11.6315	18.2763	58.6307	46.022	46.9177	20.7912	8.4841	19.2992	23.7952	17.4683
Sirt1	5.63365	7.90997	5.47828	1.36051	3.5761	4.38131	3.7315	2.57023	5.19268	3.39367	2.50717	3.98798	3.31788	5.1792	7.02259	6.64074	3.46736	2.11633	2.68116	4.18208	2.25655	1.37965	5.90189	1.19835	6.19428	2.92404	6.04252	4.9485	3.28902	4.16777	3.55153	1.41305	2.53187	3.06759	5.96451	0.872303	8.01135	8.64506	1.24311	2.78159	1.18858	1.03327	3.81318
Dnajc12	0.252147	9.20476	2.88073	4.83245	0.672362	7.09866	3.18731	9.89964	2.55586	3.25632	6.84203	5.45598	4.11556	6.38346	6.37215	10.1055	6.17211	8.13217	7.68011	15.1598	2.37749	0.61636	1.63199	0.678545	0.096958	0.99463	1.63546	2.16962	3.34979	5.2383	3.16267	2.15439	1.67628	3.91129	1.50491	6.24671	5.33547	3.33045	11.5204	11.4409	5.19659	7.39939	6.61113
Reep3	4.28934	1.26254	5.22987	4.17899	2.92793	5.44987	7.1185	3.63171	8.68709	4.31061	3.77131	2.70472	1.80527	4.6082	4.22018	4.66016	6.73506	2.43645	5.35702	4.5107	6.73359	6.5541	4.56958	6.22385	9.61011	9.60476	8.69832	5.77186	11.6371	8.83861	11.6288	14.0815	9.90299	14.7194	14.2499	7.47692	5.1784	3.73884	9.94263	10.9036	10.445	15.5597	10.9577
Jmjd1c	10.6623	11.6194	4.32559	5.87432	3.98851	3.82344	7.17621	5.54003	8.32927	4.89494	7.31438	5.77472	6.53782	6.87136	5.115	10.985	5.88801	7.45539	6.95347	8.07075	7.91756	8.55166	8.70172	9.07343	11.5529	7.38762	8.56665	7.80075	7.53816	5.12034	5.31568	7.17131	5.27663	7.12803	6.92167	14.7656	16.2539	16.7676	5.59239	5.36112	6.8073	6.43467	6.66572
Nrbf2	6.0602	5.03104	7.7797	13.3807	6.51824	9.9647	9.87502	9.29892	7.70454	8.65941	8.29346	8.13065	10.5211	11.049	12.1389	14.0036	7.90296	12.0712	8.74181	12.8611	13.8035	13.5551	10.2171	11.8773	6.41148	10.5048	9.43686	12.0017	7.06062	8.7372	9.57197	8.66727	10.7279	15.2894	6.07892	9.02404	11.1623	12.9515	13.7444	25.0969	24.3367	14.2554	18.8612
Egr2	0	0	0	1.93766	0	10.1832	6.80315	27.7472	5.7289	7.29715	2.27863	2.00157	1.40636	6.17684	0.460165	2.36036	10.6473	9.87005	0.927397	7.17436	12.3306	19.5957	10.114	6.02715	16.828	18.3882	42.7751	23.8886	31.5369	28.434	8.17787	9.94825	11.6859	8.28791	7.82476	3.2209	3.85612	0	1.73574	0	0	0	1.19096
Ado	16.7251	11.3066	21.2428	13.4276	18.0604	17.8487	21.0784	19.3516	14.5137	18.4112	14.812	14.3985	16.1171	17.5154	16.4218	13.2346	13.9648	12.1686	14.2667	17.9379	26.3747	19.2505	18.5045	17.7362	24.5143	20.4	22.3596	18.622	17.1532	27.3464	24.0213	20.5492	28.1124	33.3348	22.3865	24.5284	48.6955	43.7138	26.8869	44.7952	12.1061	27.7215	24.4506
Zfp365	0	2.78121	0	0.124961	0	2.48996	0.856834	1.86724	3.18408	0	1.43147	0	1.29244	0.644378	0.454048	1.09599	0.659692	0	0	0.23795	2.20364	0.89517	0.912414	2.81567	1.20212	3.02141	0	1.88994	2.94036	2.10933	1.40284	3.28654	1.18469	1.16825	2.42693	0.32048	0	0	0	0	0	1.00836	0
Rtkn2	0	1.50555	0	1.65053	0	0.626289	0	0.389875	0.479999	0.548594	0	0.562297	0.456602	0.143632	0.650618	2.24419	0.83736	0.923922	2.22909	1.98733	1.3412	1.19572	0	0.775956	0.0336591	0.199903	0	0	0.305258	0.232597	0	0	0	1.28341	0.368776	0	0	0	1.67244	1.13478	2.17725	0.963266	0
Arid5b	1.88914	3.92493	3.91441	3.76419	3.61593	3.37119	3.02167	3.85338	7.86494	2.55994	3.64051	1.54067	2.26814	2.53135	1.11321	3.99479	3.55548	6.51195	4.35955	2.41501	2.21154	3.1716	3.40634	3.7098	5.05556	4.1023	4.51216	4.591	2.60724	3.33015	3.02596	3.64861	2.87826	1.54604	2.20483	31.1927	6.09898	11.7148	5.53507	6.01926	2.01382	3.09028	3.57958
1700040L02Rik	1.25106	0	1.21199	0	0	0.389182	0.674458	1.65104	1.52452	0	0.90955	0.516973	0.842056	0	0	4.01448	1.40799	5.1353	3.88694	0.467552	0	0	0	0	0	1.78929	0	0.717656	0	0.805908	1.97603	0	0	0.886137	1.17126	0	0	0	7.39037	20.0481	6.12483	13.2575	25.9881
Tmem26	0	0	0	0	0	0.466251	0	0	0	0	0	0	0	0	0	0	0.709227	0.818968	0	0.143218	1.6762	0.12735	0	0	0.0436618	0.735496	0	0.0488507	0.554362	0.362063	0.256356	0	0.305024	0.622494	0.514244	1.57528	0	2.39477	0	0	0	0.0999621	0
Rhobtb1	0.148867	1.30636	0.0111893	0	0.443663	0.49783	0.0855356	0.11051	2.0903	0.961261	0.0429736	0.40265	0	0	0.602428	18.6227	14.5132	21.2563	18.1373	15.9917	0.0109662	0	0.716468	0.235654	0	0.540867	0.150871	0.757888	0	1.27663	0	0.982869	0.535231	0	0	0	0	0	13.7887	10.6145	7.35275	7.15356	11.5399
Cdk1	60.8534	94.6434	100.15	79.3846	105.576	108.734	170.192	125.426	181.417	135.942	144.076	131.054	157.301	127.113	160.451	90.575	109.874	96.9257	111.768	102.105	65.6183	69.9437	67.1657	64.5797	43.1133	69.7823	64.0222	76.834	96.5254	88.0849	87.4729	66.7104	65.081	106.354	112.723	1.78883	0	0.0256376	7.79768	0.975076	0	1.23603	1.92063
Ccdc6	27.3858	13.2957	21.0863	19.1702	27.8505	26.9662	27.28	22.6862	20.3511	20.5313	17.8362	21.8226	27.6911	24.0678	28.0173	13.9322	17.3785	14.6306	18.5236	26.1791	18.7703	8.06426	11.7225	18.428	16.8907	19.0083	18.3468	13.963	16.2102	19.4166	15.0925	17.0109	23.7846	21.3794	37.3513	11.8827	14.3804	17.3364	7.98964	18.1158	10.297	13.0124	6.69234
Slc16a9	0	0	0	0	0	0	0	0	0	0	0	0	0	0	0	0.113867	0	0	0	0	0	0	0	0.397576	0	0	0	0.0138531	0.609577	0.560042	0	0	0	0	0	0	0	0	0	0	0	0	0
Tfam	20.1021	21.2609	29.105	22.1853	26.2355	31.5357	31.2155	24.476	24.3776	17.868	39.2551	30.0419	29.1939	37.7453	29.1938	21.1241	17.2272	26.8122	23.9058	20.129	27.0751	30.6818	27.5831	28.5905	26.8659	23.9464	26.1031	26.7832	31.5101	27.8841	27.5278	24.405	31.6911	30.6879	30.471	23.417	43.153	23.7488	18.3896	13.1678	11.05	19.0119	15.9226
Ube2d1	18.6401	2.57497	4.7726	5.94783	7.20578	6.58421	6.81766	3.53123	8.35308	8.49618	1.57376	5.65159	6.3945	8.73891	4.92617	6.02466	6.02279	6.55827	4.68377	5.35953	11.5164	24.9353	9.38026	4.64497	10.3893	9.38769	8.45016	3.00085	3.8743	8.65708	8.09508	6.72554	6.36324	6.89961	3.96874	39.0884	68.0774	51.6494	15.7843	10.5235	5.81155	13.7633	4.66112
Cisd1	134.403	155.929	190.712	155.453	167.163	177.966	128.742	145.738	143.307	155.794	136.866	180.94	155.8	200.738	190.755	188.244	220.169	167.421	208.011	185.045	148.076	124.11	110.333	143.181	136.416	153.279	172.876	187.666	182.721	158.704	196.094	87.5436	185.818	137.026	149.823	15.4336	60.0519	36.4719	82.9598	62.1321	73.7596	63.0606	67.0868
Ipmk	1.95906	3.05544	3.6868	2.45504	1.37533	2.5003	4.19424	3.85713	4.52937	1.67728	1.73631	2.61001	2.41623	3.03834	1.60568	5.5797	10.0825	9.37034	11.0406	8.52163	0.805029	2.4302	4.08074	2.5044	3.22501	2.87566	3.29688	3.5445	1.38221	5.03431	1.63373	1.87538	2.90505	3.21328	3.64715	2.64444	3.97554	1.51601	1.37231	5.66289	3.0253	3.54261	3.83882
Zwint	24.4588	40.6094	34.9569	31.8857	39.2392	48.9529	40.5468	46.0839	42.809	38.2277	33.2668	34.9619	36.2941	42.9931	47.5658	43.1709	53.5578	51.6254	50.5428	61.6466	44.208	32.3461	31.2921	34.5305	35.6422	45.3144	40.269	36.0968	42.4184	39.4276	47.7251	47.7869	46.6091	46.6801	46.7808	14.3175	16.8854	13.9742	36.9681	32.3058	28.8838	44.2543	34.749
Gnaz	3.88705	8.2857	2.27356	3.75757	6.65134	12.1139	22.1626	15.8557	17.0991	24.2404	13.1385	17.4907	12.2013	16.1691	13.1443	16.1617	16.4645	15.3338	21.1029	16.0456	2.76965	7.68265	14.8253	5.59376	13.6968	15.4651	29.7386	21.953	18.7077	22.7064	15.247	12.26	16.78	12.0742	25.4821	0	0	0	0.821932	6.29895	2.10947	1.76286	6.44528
Rab36	0	0	0	0	1.62784	0	0	0	0	0.474026	0	0	0	0	0	0	0	0	0	0	0	0	0	0	0	0	0	0.715891	0	1.23762	0	0	0.124761	0	0	0.0433932	0	0	0	0	0	0	0
Bcr	0.289582	0.249498	0.158297	0.0162753	0	1.01549	0.531093	0.00868554	0	0.359977	0.435701	0.703144	0.354381	0	0.139145	0.651665	1.25918	0	0	0.177093	0.124112	0.749506	0	1.03349	0.00674865	0.62307	1.39447	0.505895	0.612041	0.343408	0.990601	0.763401	0.142868	0.425143	0.157121	0.0347836	0	1.12167	0.262428	0	0	0.270388	0.840292
Specc1l	4.8293	7.45929	4.59691	5.23861	3.3878	4.03294	3.96595	5.46784	4.25524	6.06141	2.58238	3.68727	3.52634	3.55904	3.903	7.62514	2.888	6.72438	7.074	4.58532	5.14321	3.79747	2.53747	6.24551	2.49428	3.9513	4.93402	3.87939	5.52205	3.09945	6.90673	7.03163	4.93946	4.46449	3.49105	8.28218	5.68052	7.07269	14.7443	6.45416	14.6272	9.33458	21.696
Adora2a	0	0	0	0	0	2.007	0	0.873843	0	0.567501	0	0	0	0	0	0	0.0382156	0.597353	0.813851	0	1.26068	0	0	0	1.34054	0.338388	2.36763	1.3635	2.14278	1.24681	0.227153	2.53203	1.5848	0	1.26367	5.06984	4.91375	3.00934	3.72344	6.82323	4.15064	4.98232	1.39353
Upb1	0	0	0	0	0	3.65599	0.306246	1.54308	6.05803	0.546613	0	0	0	0	2.1789	15.5498	10.2574	25.8787	14.7307	24.7061	0	0	0	0	0	0.547749	0.06482	0	0.318639	0.927028	2.85797	0	2.14771	1.57994	0	0.0792266	0	0	32.0783	41.3935	52.4991	46.1018	29.8027
Gucd1	15.0604	6.76716	4.88946	6.21533	4.3041	9.21669	8.26069	0.448756	10.6131	8.53573	5.41729	5.85828	11.2446	8.84429	5.95846	6.58752	10.6156	9.01626	12.0478	15.3658	2.89259	11.2246	5.90827	11.5707	2.2437	9.35562	2.60511	6.93737	3.92824	9.8	4.96979	0.704333	5.58431	6.25802	2.65755	69.1908	41.2545	40.3406	9.33399	11.8832	16.0544	15.3585	17.7976
Snrpd3	132.202	122.313	265.807	144.791	112.89	235.054	138.533	140.721	108.136	110.169	181.822	139.1	135.198	131.84	211.209	145.591	177.483	149.197	113.529	105.176	169.837	98.1608	181.195	138.824	228.614	205.496	177.332	158.945	224.744	174.958	238.366	110.949	232.554	144.092	164.648	39.9045	52.2505	85.4633	32.1891	55.8667	13.3638	58.1094	44.8222
Ggt5	0	0	0	0	0	0	0	0	0	0	0	0	0	0	0	0	0	0.439069	0	0	0	0	0	0	0	0	0	0	0	0	0	0	0.101587	0	0	1.48399	6.15206	0	0	0	1.47811	0.122071	0
Susd2	0	0	0	0	0	0	0	0	0	0	0	0	0	0.247865	0.820869	0	0	0.248019	0	0.0444569	2.49253	0.334495	0	0	0	2.83191	0.300054	2.13812	0.649698	1.07281	0.729454	2.19019	0	0.674063	0	0	0	0	0	0	0	0	0
Cabin1	8.88904	12.9396	12.5603	11.9798	9.23419	6.2576	6.57427	8.509	5.09827	6.85201	7.52043	8.76643	6.35044	7.34339	7.31576	3.68455	5.24432	6.23603	5.71325	4.69426	8.70728	7.84146	8.79001	6.94551	7.77646	8.04602	7.25057	8.52861	6.11399	10.4207	7.63873	13.0803	5.65865	10.5978	7.79923	20.6197	9.94108	4.98326	6.32386	6.69143	14.4267	6.87109	6.78471
Ddt	96.7362	101.867	175.098	99.9279	155.134	310.744	252.781	426.902	301.928	304.289	251.025	250.979	307.357	338.882	338.67	838.896	704.423	383.767	727.787	498.753	215.32	242.412	238.609	409.742	314.317	371.948	700.375	450.632	724.443	482.884	440.919	200.176	531.909	456.469	376.396	22.402	34.8477	16.3744	55.8684	94.7889	46.1884	62.6078	68.2919
Gstt3	9.15733	4.57965	8.86723	14.5415	15.7954	41.2153	54.6454	51.2906	45.1617	43.4841	31.7214	29.7904	32.6215	24.5098	33.357	33.087	49.9961	28.0702	35.6929	38.4753	19.0593	37.6526	24.7631	31.1831	19.997	62.4146	91.5765	53.707	76.1061	92.6424	46.9811	26.9767	60.7576	68.333	54.2244	0	0	0	31.4461	11.0179	32.5173	25.6144	18.2248
Gstt1	4.31471	0	17.9616	23.084	13.744	123.175	132.898	171.372	180.402	143.716	77.9254	104.808	104.325	99.6634	131.626	109.936	116.729	157.451	290.021	196.06	39.0697	59.2259	85.2666	89.4744	116.862	183.636	245.727	224.613	393.587	275.967	149.591	192.75	264.418	390.152	258.8	0	0	0	22.3328	27.6989	29.4838	34.3328	37.8357
Gstt4	0	0	2.52518	0	0	5.22555	1.32341	1.35605	3.38523	0	0.89416	0.785439	0	1.42426	2.36135	6.84606	3.9218	3.45807	3.03384	2.55454	0	0.668091	2.72846	2.60252	1.19108	4.74891	3.0909	2.81904	4.27333	6.12995	0.523006	0	5.43094	9.79701	6.39939	0	0	0	0	0	0	0	0
Gstt2	36.8466	26.5876	85.2377	43.4109	92.3686	380.248	393.752	458.778	381.437	445.489	182.223	213.705	196.445	242.923	265.74	354.994	392.937	270.918	439.556	292.161	214.489	136.26	175.07	279.694	211.724	496.856	891.738	543.667	953.96	677.159	353.451	411.873	625.356	670.981	571.058	20.1655	25.3224	30.4534	74.7135	81.4224	59.8104	47.3676	96.8003
Mif	169.605	183.072	326.126	222.194	230.369	289.799	165.711	293.111	180.663	241.995	282.881	291.02	299.923	399.759	326.834	374.401	329.32	223.684	338.753	250.495	362.366	304.891	380.97	451.404	483.523	375.081	459.711	493.499	608.803	518.067	654.05	260.584	589.689	389.442	442.445	73.2624	112.236	111.177	114.572	125.341	53.423	97.9935	131.73
Derl3	4.72304	14.559	22.3068	26.5979	36.2067	50.2083	81.5111	52.8676	76.6278	107.149	22.8556	20.2508	21.718	28.081	33.2757	740.052	658.442	678.442	842.183	844.523	84.601	51.3423	45.1486	66.3912	56.2015	105.847	144.747	90.8113	98.6109	69.8251	81.2138	111.659	78.1535	75.5445	70.2311	10.2117	0	7.18967	1282.55	1293.96	1008.6	985.636	1135.07
Smarcb1	125.667	114.068	107.756	96.0543	123.287	133.851	110.277	120.476	128.399	112.506	133.353	120.158	122.261	110.284	135.108	69.7808	69.7797	55.5416	80.1729	90.3875	106.679	129.893	104.898	96.8663	123.828	97.7619	98.0128	100.118	138.423	117.815	126.402	169.515	128.478	136.164	126.159	67.7201	59.1231	119.566	37.6158	33.4915	36.3133	33.6774	32.9134
Mmp11	3.57405	1.2635	1.45064	1.04166	0	0	0.762752	0.909651	0	0	1.97501	0.750914	1.05674	0.789923	1.16381	0.993054	0	0	2.2945	1.54561	1.71507	0	1.32186	2.57019	0	0.922222	2.0698	0	0	1.11005	1.40891	4.44179	1.16377	0.390579	0.88731	1.3661	0	0	0.636215	0	0	3.37122	0
Chchd10	318.948	291.39	377.512	350.823	296.642	313.412	227.705	278.796	261.107	286.492	303.445	347.624	304.175	398.208	411.38	297.327	269.37	230.46	388.856	297.81	203.686	211.325	250.11	264.198	221.51	260.047	264.676	238.099	333.711	284.861	370.151	172.775	295.744	222.648	253.653	209.751	316.383	307.681	457.524	508.617	243.05	595.835	518.589
Vpreb3	310.83	375.783	479.577	256.436	351.721	266.692	289.958	312.747	329.19	279.487	362.321	325.708	316.703	337.73	320.605	337.809	360.811	348.333	423.08	347.586	206.957	280.417	178.191	234.586	220.726	268.139	299.369	226.378	353.664	282.851	170.315	130.858	182.752	134.973	163.69	237.767	311.162	311.443	31.8211	53.2729	82.4807	64.1747	32.5877
Gm5134	0	1.00109	1.31355	0.825324	0.380725	0	0.0619835	0	2.44016	0	1.65825	0.164127	0.449268	1.8776	0.661507	2.36043	1.19511	3.48711	2.48455	0.561277	2.44955	0.663126	0.664652	0.74924	0.0311114	1.48657	0.869162	0.0870218	1.37045	1.34858	0.0761114	2.92227	0.625692	0.180519	0.213039	0.360794	0	0	15.0216	17.6016	18.2845	21.5466	9.96109
Zfp280b	3.55432	9.50586	9.24599	4.6058	2.89096	6.20574	6.67219	6.04585	6.72371	7.08107	2.58206	3.61703	8.66226	6.09155	3.33586	12.5067	6.09958	13.4785	9.02661	5.70041	4.76488	6.7828	9.80904	5.95805	9.22325	7.56493	10.2578	7.18001	6.07442	7.89806	6.73154	6.3992	7.66457	3.61628	5.42942	3.49888	1.4139	1.68491	16.1318	10.4706	17.2634	24.4008	16.905
Prmt2	3.29868	5.82867	0	0.103696	1.89427	4.53944	7.0888	1.32813	7.91554	0.222983	2.1627	4.67845	4.03597	0	2.93667	3.36113	1.98207	3.78669	1.84253	4.23121	2.37228	2.79769	3.67437	3.92959	5.07376	3.86533	1.7452	4.2335	1.97761	2.79574	2.41939	6.16672	1.06956	2.92258	3.50376	6.14991	5.99163	17.2947	11.0074	36.0141	13.2312	21.4112	18.1646
Dip2a	0.676989	0.180601	0.0814152	0	0	0.589675	0.0622371	0.116146	0.0269989	0.133714	0.0521138	0.137332	0	0	0.295206	0.143642	0.0304762	0.0952756	0	0.0683119	0	0	0	0.402944	0.347096	0.112441	0.18296	0.186406	0	0.104664	0.113219	0	0.352703	0	0	0	0	1.17687	0	0	0	0	0.308699
Pcnt	5.77247	7.58722	5.82543	4.25344	6.29373	4.39283	4.2194	5.43347	3.88286	4.38973	6.01203	5.25661	3.86504	5.57902	3.95501	3.38445	3.63779	2.24486	1.69514	1.24512	3.17653	3.46379	3.30252	3.81897	2.00443	4.27388	3.92369	3.96735	1.6613	2.2247	2.60472	4.16112	2.88116	3.06971	2.32669	2.63647	1.86533	1.86964	1.53008	1.58018	3.97825	4.02735	0.905754
Ybey	0.976778	0.748065	3.38674	0.635245	1.20581	0.994441	1.72986	0.527344	0.177067	0.578202	2.12391	1.63406	1.33196	1.57006	0.251435	1.68223	0.149904	1.09348	0.22803	0.0960022	0.134562	2.27641	0.947365	2.00005	0.595106	1.69081	0.483391	0.272881	0.77101	0.625134	0.493249	0.571493	1.70387	1.4556	1.5365	0.100566	0.103907	0	1.1381	0.24668	4.97634	0.781747	0
Mcm3ap	4.45751	9.16077	6.07935	3.40027	5.81057	4.41155	5.35645	6.50231	3.25253	5.31487	3.53857	7.41073	6.64164	3.9057	4.90743	6.94401	3.26183	4.30022	3.98481	4.78353	6.26793	8.71485	6.52363	5.20676	7.52659	5.25035	2.89994	4.48505	5.09505	3.16524	4.57653	5.33312	3.00677	5.77479	2.50833	11.328	4.42899	7.77692	2.32925	3.14566	1.53281	3.3625	4.97899
Lss	9.32018	9.95086	18.4474	11.0439	11.2777	11.5628	8.79776	17.5713	13.7358	9.7564	17.4239	18.6816	18.8942	7.54261	15.2478	14.2233	17.1699	18.7707	13.2966	15.0679	23.4575	11.6945	27.7865	16.914	19.4411	13.9135	18.5314	14.273	16.804	17.9848	21.8728	31.1696	17.3568	16.2917	19.3407	7.00026	2.47404	0.0236375	7.00501	8.99007	0.236555	1.79081	11.8896
Pcbp3	0	0	0	0	0.0248215	0	0	0	0	0	0	0	0	0	0	0.792763	0	0	0	0	0	0	0.840383	0	0	0	2.07417	0	0	0	0	0	0	0	0	3.86808	0.036005	3.27007	2.49765	1.66682	0	0	4.87063
Slc19a1	2.35214	1.56702	4.13482	8.85856	7.18317	11.9836	2.20651	2.63694	3.2784	5.98958	7.39966	8.27707	6.90615	3.78082	5.23301	17.824	20.9479	21.1115	26.6057	15.7422	20.2618	20.5415	24.975	22.272	25.9712	18.5667	32.5948	40.3131	31.065	26.0909	38.6246	35.4217	34.8757	37.3941	31.6751	18.2665	0	12.3638	7.29741	18.2025	22.1059	7.39552	19.5357
Pofut2	14.5541	4.90001	0.326431	10.5481	10.5103	3.83593	4.53524	8.62279	9.30443	5.77363	6.4177	7.8661	7.67325	5.49016	5.73876	11.9756	6.8952	14.6435	12.3918	15.2598	13.3453	11.5083	9.9876	6.70298	9.52299	6.11838	13.2252	8.76402	6.92876	4.94586	6.93891	20.7623	8.67008	5.73485	7.59646	5.63583	9.77563	5.98088	28.4755	22.8728	23.3685	23.4411	30.0588
Adarb1	0	0.774088	0.0858032	0.128318	0.561599	0	0.0198762	0.873103	0	0	0.0299578	0.640337	1.08268	0.145961	0.23998	0	0.102196	0.0152137	0	0.0218163	0.542776	0.037306	0.697528	1.10067	0.0931136	0	0.287478	0.0669725	0.258507	0	0.368811	0	0.0774401	0.485147	0	1.01126	0	0	0.862098	0.336345	0	0	0
Fam207a	61.5689	40.9508	60.6254	34.1347	47.3162	39.7757	32.8873	33.2293	36.8643	27.8101	43.7576	41.9358	39.9059	41.7023	35.4724	26.3593	39.6845	25.2698	35.1078	30.9917	44.1498	34.3862	48.3448	42.8595	43.0621	35.9342	43.616	46.0858	43.22	47.2216	50.4662	48.594	37.1378	43.9177	34.8124	14.422	22.9643	11.4153	29.3216	14.2422	26.0918	25.0632	27.7946
Itgb2	107.612	99.6217	103.641	115.016	115.915	123.922	184	130.001	157.09	158.664	107.247	116	108.787	104.698	128.398	192.612	181.056	245.477	247.759	225.151	133.785	146.084	142.101	127.318	138.483	170.876	175.877	167.013	159.665	148.187	137.868	168.699	145.588	127.055	97.7408	96.4499	74.7265	109.883	176.424	202.966	208.703	172.483	192.203
Pttg1ip	32.7791	26.1034	12.5492	24.4791	23.7859	43.5515	23.3324	21.8064	29.1435	43.0245	30.7748	19.9122	36.1097	25.1339	29.0446	58.9965	52.147	60.0447	58.0509	77.4735	25.5456	30.7028	20.4381	26.2354	27.9185	22.1969	26.3692	36.8379	19.0519	27.4923	23.183	19.5915	17.1449	16.9576	23.6078	66.8379	44.6097	91.2385	180.558	138.753	143.036	124.51	158.374
Sumo3	159.596	155.51	174.996	171.729	184.482	211.109	183.559	198.664	166.508	171.425	205.884	180.407	204.293	198.188	214.286	144.187	103.519	155.802	144.559	136.639	125.925	140.827	150.509	132.416	126.543	158.075	113.314	159.797	119.86	156.981	152.646	136.083	164.215	176.254	161.187	70.321	57.4217	89.3531	132.234	132.109	177.881	129.341	158.328
Ube2g2	59.4184	47.6362	49.0506	47.8817	67.4153	47.2948	51.4628	51.7356	60.9727	50.6898	48.1569	52.1356	66.9146	72.7829	67.2328	77.8869	81.8386	82.7872	70.8417	119.008	50.6307	43.2477	77.4662	53.686	61.2548	54.1871	35.5031	83.4019	49.6293	90.8615	72.0596	78.9971	64.0838	61.2909	71.2088	50.0764	32.9917	52.5696	79.6292	78.934	76.7608	58.3486	98.584
1700009J07Rik	0	0	0	0	0	2.04999	2.74063	3.29234	0	0	0	2.73727	0	0	1.49277	0	1.80115	0.331224	0	0	2.55202	2.59904	2.37478	2.62282	1.0136	6.09802	6.51321	6.15635	1.56334	2.91091	4.5658	0	5.72209	4.96107	2.37969	0	0	0	0	0	0	0	0
Lrrc3	2.61775	0.857923	1.26487	0.941301	0.967865	3.34043	2.70124	3.68822	1.03865	2.02413	1.18748	1.24629	3.86997	0.920446	3.09727	3.04635	0.924417	2.34954	0.0800271	1.48245	0.519471	0.875727	1.14373	1.37001	0.472487	1.78017	1.8625	5.02207	1.18437	1.66479	0.603079	0.331971	2.42451	1.5155	1.98345	0	0	0	0	0	0	0	0
Trpm2	0	0	0.383149	0	0	0	0	0.225801	0	0	0	0.167559	0	0	0	0	0.0664004	0.262938	0.188544	0	0	0	0	0.298866	0	0.166588	0	0	0.0940579	0	0	0	0.0960567	0	0	0	0.0322179	0	0	0.191218	0	0	0.538064
1810043G02Rik	8.72629	18.7701	12.2942	16.4355	10.8546	9.31165	18.5787	15.2321	7.1828	11.9092	7.81092	9.7772	2.93672	10.1801	12.8716	4.9039	1.54165	4.34353	8.51185	2.9863	6.69722	19.6093	15.0882	8.70575	10.1186	7.45741	8.91227	7.79962	8.32399	10.1968	7.16961	8.09167	12.0596	7.02898	8.97716	6.8375	7.89574	8.38726	4.55171	13.9765	6.63414	3.87094	22.4402
Pfkl	26.2048	26.0184	32.4189	24.3009	20.9585	21.3013	21.3997	23.3861	21.1106	16.0029	19.5306	28.8488	26.7682	30.4964	25.7865	22.6485	28.3976	24.4069	15.3965	24.2152	27.7343	32.1679	38.4487	46.2455	35.9858	30.5665	24.837	40.8866	28.1243	41.426	35.1914	36.7051	42.8647	37.5616	40.4735	22.3893	9.81784	33.8902	32.6145	32.9364	24.5453	28.124	32.3005
Aire	0	0	0.0255377	0	0	3.48791	7.13639	3.16675	5.3918	6.93664	1.63467	1.52206	0	4.53974	1.1224	7.80978	0.573573	4.38318	5.93785	1.49993	0.92605	1.27023	3.52417	2.82366	6.11874	15.6597	11.0647	12.5468	12.695	11.1623	4.82986	6.1139	6.29225	4.51233	5.30817	1.90793	0	0	2.54021	14.3152	7.72669	3.73896	2.51759
Dnmt3l	0	0	0	0	0.0572804	0	0	0	0	0.0346768	0	0	0	1.24123	0	0	0	0	0	0	0	0	0	0.0289036	0.725513	0.606526	0.197383	0	1.18253	0.661614	0.15268	2.0801	0.0743178	0.0387989	0	0	0	0.350086	0	0	1.68688	0	0
Icosl	20.1231	16.1347	12.6336	13.7829	16.7972	21.9942	13.0336	17.5002	15.9423	20.1949	18.9695	10.5864	12.034	16.412	15.4123	4.24458	3.94683	4.18634	7.31711	4.10741	28.6567	32.4891	27.0841	34.4981	23.9844	16.85	21.2402	18.303	29.9091	16.9432	17.0974	13.8145	17.0098	24.2988	18.8201	75.4625	87.2021	77.4327	2.70516	3.55186	0.0890094	3.58357	0.285558
D10Jhu81e	10.5216	20.0763	12.2231	20.2168	8.95158	21.72	11.4783	10.789	14.7702	11.7495	20.7992	8.1106	15.3816	21.1319	19.3113	11.0133	9.66251	17.6209	17.148	8.06879	8.70547	26.1067	17.643	18.8673	9.45109	15.9899	21.0533	12.3487	16.1865	19.825	17.4202	6.9957	21.0356	16.2584	26.9508	39.704	24.5907	11.8889	21.6062	31.0994	43.2488	32.7903	19.5746
Pwp2	7.29084	9.36288	6.58938	10.3066	10.9201	4.84033	6.66403	7.23101	5.20067	4.54234	7.35772	4.26865	9.5602	9.08717	7.59267	7.88673	9.58126	6.69971	9.81159	7.17742	18.6403	12.8104	22.7977	24.87	16.0007	11.9801	12.5072	18.2083	11.9745	20.5333	17.9551	23.297	16.3093	18.3076	11.9087	15.5366	17.9644	11.4408	8.12468	0	2.14837	1.82643	0.608147
Trappc10	1.87537	1.07719	1.12767	1.43345	1.3264	0.32882	1.5325	1.15872	1.21252	1.26924	0.892429	1.67159	1.25078	1.42273	1.34042	1.98955	1.11286	0.439881	3.13274	0.430079	1.12527	0.382428	1.16571	0.6693	0.664317	1.35918	0.801709	2.21024	0.645509	0.395369	0.826855	0.388448	0.407101	1.15928	0.191536	0.247789	0	0.0726408	0.849757	1.21561	0	2.65162	2.72092
Agpat3	26.8886	21.3767	26.3737	22.2436	21.2242	17.6838	12.7405	16.5924	15.0673	15.757	22.4384	20.7421	15.7291	21.0439	14.5802	11.9152	20.1617	18.6039	9.39498	16.6209	13.9781	21.4567	25.3127	18.3617	25.5408	17.0381	18.1489	11.5682	17.3844	15.1103	17.4908	27.6487	10.5505	14.8016	10.6992	28.8936	12.9342	12.4516	17.8749	21.3269	15.2207	19.1636	11.5231
Rrp1	193.402	194.997	183.742	168.489	195.917	127.677	150.857	167.618	158.39	130.341	168.066	156.352	206.22	161.721	153.675	113.348	113.525	124.282	112.803	108.458	181.087	167.645	215.877	191.966	214.67	175.829	170.26	220.91	178.669	182.641	208.542	168.064	211.25	181.82	181.464	130.223	62.7891	101.039	94.2608	121.798	123.152	109.905	97.3075
Cstb	115.489	93.8203	142.584	127.246	116.224	145.485	90.1556	126.664	99.6595	130.189	108.047	109.117	112.078	121.69	161.2	173.706	198.502	162.097	173.286	163.216	102.089	87.7997	103.802	157.838	148.25	132.705	169.114	128.726	165.771	158.413	131.591	50.3299	112.009	75.9301	97.953	64.2104	104.198	112.787	210.399	151.48	96.7015	174.907	162.287
Pdxk	1.29501	1.8499	3.78853	1.23226	2.01364	2.69037	1.28543	1.81679	1.32484	1.82213	4.35596	2.91257	2.70587	2.70834	3.29223	1.87164	3.68799	2.69418	1.85556	0.710185	5.15636	4.62452	8.11832	7.50829	5.1789	3.47883	6.2632	6.21103	4.1627	5.72892	4.84474	9.56911	9.2311	5.75726	6.30982	9.08361	5.02703	6.10311	2.52575	1.97083	2.06473	3.22198	3.00391
Ilvbl	16.5514	9.59652	10.8633	23.8	11.961	11.2631	15.0387	16.7967	13.5308	24.3332	13.3099	13.4902	13.254	13.233	20.3819	21.9925	18.4612	17.2015	14.6843	22.8027	18.9636	16.8721	15.3775	14.9952	25.8558	14.819	22.6251	24.3933	13.473	16.7785	12.6354	8.64733	23.1778	14.0996	7.44521	18.0127	34.8684	42.4074	63.2229	60.5879	56.6073	32.8505	49.6973
2610008E11Rik	5.53424	10.0986	5.11399	6.61646	7.62121	6.25345	5.25817	4.51104	3.71907	5.84258	7.00113	5.97101	6.72408	4.25434	1.89543	1.65487	5.86205	6.46663	2.64147	5.09846	7.68586	7.00983	8.90091	3.28523	4.65256	4.47763	3.68416	4.78531	5.70342	1.63179	4.45757	7.71235	2.09797	1.45269	2.81445	7.84997	6.16636	8.65181	7.91016	1.91234	11.2206	12.4789	5.65943
Mier2	9.91883	9.8555	4.82658	7.68246	4.31978	11.0955	5.489	5.87276	4.08519	8.13883	8.24726	11.6502	7.88925	7.21144	11.2723	2.29616	4.15777	2.40269	3.6223	1.18613	9.69815	12.9617	19.3966	13.6952	12.639	8.95295	7.66063	6.29989	4.88569	7.85346	8.28472	2.05218	5.19456	6.65131	4.95227	11.6264	8.28347	2.83335	6.3611	5.55131	1.24113	3.54807	1.68459
Madcam1	0	0	0	0	0	6.25821	1.08318	5.07798	2.49714	1.2889	0.233228	0	0	1.24997	0.960837	6.42847	8.3881	18.8323	25.1736	16.1012	3.32098	0.487931	0.804504	3.76011	5.03294	18.1157	29.0841	8.20329	31.6772	10.6563	16.3156	0	14.9955	15.1937	10.0838	0	0	0	0	0.785554	0	3.73422	5.24984
Tpgs1	49.1315	59.0346	62.5477	55.4667	72.4236	65.8358	54.8031	59.8715	71.3219	48.3861	49.2714	56.4919	52.4968	69.6148	65.1627	64.3937	63.7673	64.9838	87.0998	69.6593	40.2989	52.5018	44.2017	46.4171	43.2744	52.6349	60.7016	48.4622	59.3362	64.0374	47.6404	60.0565	50.3439	62.1754	46.9184	38.413	20.9825	32.4329	44.4064	51.9244	72.4241	56.4178	63.4327
Cdc34	30.9926	32.732	26.5236	23.6146	21.9614	24.103	34.1573	30.362	25.7502	16.3156	25.9505	35.1579	26.9903	18.0988	22.7219	31.085	37.3279	27.2608	24.2991	28.5757	31.7623	21.1095	36.4556	24.8316	30.5605	34.1478	32.1811	39.5338	28.9842	24.5619	54.2756	20.9761	26.8523	38.2432	19.5188	16.7033	14.6601	7.99262	31.3919	19.1642	29.7536	11.967	28.5125
Gzmm	0	2.16072	0.241397	0.248192	0	0	0	0.662256	0.0889465	0	0	0.859623	1.80139	0.188211	0	0	1.35543	0.235411	0	0.900201	0.709747	0	0.843916	0.0423664	0	0.166694	0.216991	0	0	0	0.503543	0	1.30721	0.341225	0	0.353624	0	0	0	0	0	0	0
Bsg	83.4587	59.096	73.0316	82.1014	99.592	114.249	97.65	104.999	111.708	107.003	83.0604	104.278	76.823	87.2651	96.5339	305.497	336.502	412.406	350.387	407.196	119.302	88.4438	78.0833	103.804	101.603	115.505	134.906	121.002	140.834	121.535	130.924	120.446	117.407	120.557	150.424	100.128	100.079	94.4586	325.897	450.779	481.517	425.741	430.427
Polrmt	10.4755	9.31303	6.50524	12.3586	3.44413	4.79558	7.6281	3.42596	6.78041	7.14123	15.3883	8.52174	5.91156	6.77694	6.63396	6.5515	9.54997	8.34234	7.40059	4.84666	11.1201	12.1555	12.6629	10.7171	9.52209	13.6189	5.35304	12.0445	7.24703	7.00592	11.4371	5.0455	8.16752	11.9949	3.90258	20.4594	5.30816	9.23854	3.87604	8.59892	11.6382	7.71876	8.55216
Rnf126	10.0797	18.0592	10.6067	12.3983	14.4601	13.7183	15.5246	15.069	10.7127	11.3263	18.7111	14.0221	15.3356	17.5734	15.1576	7.8592	16.248	15.1462	17.0915	12.5372	14.2315	10.8099	18.4359	13.6624	15.45	18.093	13.6773	14.9974	14.7161	13.798	28.5783	17.453	18.7469	16.8672	9.98975	9.15625	10.2726	13.6	1.22111	2.89251	6.56639	8.93548	5.26653
Fstl3	0	0	0	0.217904	0.165858	0.603047	0.472541	0.814013	0.175707	0.435102	0	0.625623	0.0593085	0.247865	0.145544	0.363538	0.396675	0	0.0879971	0.222285	0	0.228065	0.116989	0	0.0677664	0.036588	0.357207	0	0	0.255431	0.184206	0	0.263011	0.18724	0.0309359	0	0.521271	0	2.34236	0.856749	1.37766	1.68078	1.4063
Prss57	0	0	1.09511	0	0	0	0	0	0	0	0	0.280868	0	0	0	0.564948	0.50343	0.599556	0	0	0	0	0	0	0	0	0	0	0	0	0	0	0	0.814733	0	0	0	0	1.69871	3.00308	0	2.62537	0
Palm	9.78057	6.72193	15.4379	8.74892	5.80393	1.75687	5.61969	7.23906	5.86812	2.56433	12.168	14.7048	9.48133	9.00839	5.59703	0.765198	2.08215	0.913582	0.583449	1.25548	4.87756	4.20041	6.80869	2.40458	2.11344	2.47981	2.87717	2.27151	0.819284	3.7949	3.22977	1.94967	2.99449	2.86915	0.774879	0.900601	1.06345	0	0	0.736365	0	0.285746	0
E130317F20Rik	0.0159565	0.134423	0.259057	0.118377	0.825945	0.0148913	0	0.837052	0.174998	0.327283	0	0.129475	0.322196	0.426403	0.395338	0.59248	0	0.645617	1.14732	0.0805048	0	0	0.778545	0.272795	1.07989	0.218642	0.711533	0.247137	0.922125	0.138764	0.660465	0	0.909248	0.91547	0.319315	0.442743	0	1.06059	1.43156	1.3963	0.204115	0.561901	1.30967
Ptbp1	101.154	187.129	141.882	153.076	136.007	129.719	146.987	139.649	127.528	117.159	159.167	157.627	139.959	134.155	161.691	88.4936	78.0847	79.3746	78.5755	62.2641	123.458	151.879	147.152	149.202	127.399	153.632	94.1584	158.611	111.876	139.894	196.251	161.304	125.824	137.12	130.62	98.5728	89.3113	81.2735	59.2691	40.1241	67.8003	47.1777	68.358
Med16	10.9451	12.4829	16.1424	22.9446	8.67345	6.50461	7.51102	12.8093	14.3959	14.7672	13.9142	12.0958	12.1841	9.05079	12.6666	5.38969	9.14818	13.7038	13.4047	8.49897	8.28842	11.5036	11.3423	10.9542	12.7632	6.99463	8.05008	4.6015	7.4775	11.4199	9.32363	10.7723	11.9861	13.0908	6.47735	4.09822	7.81162	9.00026	5.68631	5.54624	8.28501	3.06018	2.07273
R3hdm4	47.1256	43.4221	38.9537	38.4436	41.5944	53.1813	56.8092	43.6509	47.4878	36.2545	45.7946	55.1476	40.1364	50.8181	47.6088	36.0926	42.0643	41.95	41.2422	30.2765	37.425	51.3653	39.1777	44.161	56.5682	39.0832	49.1645	41.5795	52.0711	48.2146	40.0253	34.9407	43.5679	32.9332	32.3157	65.8042	61.5822	42.6413	60.4488	47.7803	58.2952	45.4813	38.7832
Kiss1r	0	0	0.261806	0	0	0	0	0	0.1447	0	0.0837908	0	0.0366317	0	0	0	0	0.0319142	0	0	0	0	0	0	0	0	0.60305	0	0.469972	0	0	0	0	0	0	0	0	0	0.542533	0.264584	0	0	0
Arid3a	2.50952	3.60668	3.38064	2.17738	0.719688	3.36724	3.42428	2.54784	1.99734	2.4055	3.20861	3.46301	2.14217	1.87839	2.3376	11.3501	7.38196	7.4652	5.00151	6.98269	3.21801	2.47172	2.37016	1.81065	3.64457	3.48829	2.17435	5.56051	2.59702	3.26265	2.85047	2.91133	3.40184	0.755252	2.37088	1.94251	1.99968	2.18897	5.74407	5.70729	4.914	3.08163	5.15677
Wdr18	31.1868	21.3692	36.221	38.3212	43.6426	49.1303	31.8514	28.6001	38.4898	41.1579	40.6299	36.9503	47.8571	47.9873	53.1353	47.1769	54.3855	54.2825	55.1529	65.3975	49.7805	46.3907	47.4322	56.8809	66.7712	58.6358	41.8638	69.5935	70.9901	72.4474	85.2009	85.9459	79.2447	96.978	80.3797	25.6322	20.2803	18.7405	41.1354	39.8388	32.3757	32.6529	28.0255
Grin3b	0	1.14392	0	1.00737	0	0.179864	0.791946	0	0	0	0	0.266568	0	0.739278	0.850833	0.65057	0	0.554805	0	0.176796	0.681469	0	0.34893	0.0499235	0.444662	0.414682	0.411956	0.015076	0	0	0.0659291	0.598807	0	0	0	0	0	0	0	1.5332	0.224128	0	1.31824
Tmem259	6.7866	1.49453	5.44625	3.01515	5.00282	1.75798	7.53195	6.05319	5.94309	4.0872	4.64818	7.35466	2.13631	2.61311	3.98944	4.24323	5.53237	3.17764	3.47891	3.97083	5.58855	7.68065	5.88413	3.77437	5.33836	3.98587	6.82039	8.83706	3.21389	6.69481	4.17528	5.69236	6.49086	5.52714	2.55478	9.87053	4.0864	3.1005	1.02893	5.64518	3.74104	7.9511	16.0614
Cnn2	573.345	527.826	499.073	518.705	452.01	407.454	440.597	412.48	451.475	378.072	437.043	409.958	390.453	406.342	437.282	123.739	124.825	120.846	112.065	82.7479	423.9	558.805	494.878	422.81	381.818	319.107	393.703	299.255	328.758	301.171	338.435	282.143	282.668	286.305	287.476	419.671	338.161	391.635	48.7756	41.3143	63.277	56.5371	47.9987
Abca7	9.87376	10.141	3.00518	2.56541	2.24331	3.36922	2.56587	2.60897	1.69999	2.73596	1.96882	2.96473	2.07278	2.38589	1.9743	1.89195	2.01196	2.0354	3.33604	3.55514	1.23039	1.59863	3.00585	1.38811	3.13775	1.83138	2.84947	2.40282	1.16149	1.55089	0.0982038	0	0.580695	1.28659	0.494777	5.50002	2.7315	2.80218	4.46607	6.25918	0.778974	0.804154	4.46265
Polr2e	205.609	150.896	163.79	189.774	183.116	232.194	160.439	145.661	168.003	154.919	181.756	212.125	189.315	208.743	190.626	236.059	217.502	233.461	210.901	211.175	250.469	252.017	196.463	201.664	244.432	202.743	199.921	215.798	268.825	265.348	281.735	279.01	298.847	330.127	294.117	202.003	260.648	259.615	324.774	268.912	365.198	319.638	291.153
Gpx4	31.8102	31.4857	38.2983	32.2453	31.0165	45.1095	29.4195	34.5581	32.0012	28.6281	30.1677	42.8257	34.093	43.2622	40.0929	46.9554	40.3157	36.0463	48.0802	43.858	29.0059	25.9195	24.9691	27.2189	22.8844	32.902	35.1233	35.7553	37.7866	36.9678	29.7148	24.7084	37.8703	27.9512	32.7996	22.1511	26.1471	21.0019	95.7017	99.8459	96.7394	101.969	84.6131
Sbno2	18.4206	11.4043	12.1654	11.9691	9.71529	9.32232	13.0134	12.8361	11.6357	12.721	16.3165	9.74313	10.5345	11.7716	10.3775	14.8424	13.8579	13.0273	9.48183	11.4768	23.9112	18.8788	20.7675	10.4387	15.8114	29.5065	19.1246	29.4663	16.0997	21.3412	21.0735	24.4486	24.1935	14.6272	8.86734	24.3552	6.16023	7.11113	6.2852	6.49098	6.85296	2.99305	12.4303
Stk11	17.6939	25.5636	23.5875	12.6016	20.6822	14.1679	21.2547	24.133	23.6391	19.7992	17.3253	27.8531	18.4355	18.2662	18.5173	12.0136	5.73502	7.3459	12.2983	13.9262	22.8043	15.998	16.1387	14.4527	10.5051	10.1388	13.0258	14.8289	18.1587	16.1054	9.76505	18.6363	16.3625	9.83567	12.4861	15.6403	6.76344	20.4003	24.5171	13.4189	29.8769	7.16545	27.1091
Atp5d	336.972	337.782	405.412	329.574	349.493	376.924	420.345	387.44	382.84	333.639	372.448	360.722	385.062	411.026	309.161	386.752	401.291	398.99	386.727	385.627	350.868	328.357	342.964	375.94	304.641	329.651	387.253	367.195	416.237	340.698	453.73	365.451	398.599	398.044	377.627	248.873	326.45	235.329	386.645	362.743	324.992	339.836	305.119
Midn	1.48514	1.51504	2.09302	1.86501	1.58699	1.84799	1.42221	1.56184	1.06426	1.23398	1.57196	2.11831	0.96837	2.13232	1.68648	1.5318	1.9587	0.979736	0.926959	1.05369	0.929911	2.50921	2.7574	1.27833	1.53478	1.21406	0.664763	0.758751	1.8497	1.83865	1.04783	0.26436	1.34749	1.20315	1.01022	0.858502	3.78038	3.36166	0.616861	0.526457	0.0659649	1.02146	1.79883
Cirbp	78.9662	50.1622	61.5435	84.7068	89.9206	93.8552	94.9953	79.1086	90.2514	80.7704	88.3331	65.4095	95.2643	90.5722	88.5332	73.1631	45.1038	59.3746	71.4252	49.6567	58.2975	67.9307	61.9404	74.177	63.2585	61.4433	75.9834	75.2957	74.9033	57.6572	57.3429	38.526	73.6881	81.055	66.3825	162.479	200.641	168.656	181.428	182.954	227.461	227.173	192.742
1600002K03Rik	15.6846	23.4758	24.002	30.2342	19.2395	19.9828	9.85585	29.915	17.9221	15.5633	12.3113	16.3556	23.3972	19.0856	20.0851	35.0554	40.7584	38.598	54.1182	40.9004	32.2472	18.4733	22.0231	20.4207	21.753	22.9407	22.504	18.2726	16.418	22.4779	14.147	13.6887	20.0845	17.5256	16.3341	29.8633	31.6371	18.8096	44.3585	19.7052	15.7805	34.5205	8.43777
Mum1	31.2204	28.4886	23.9975	20.4082	23.6891	21.0277	27.997	18.2231	25.3112	22.0348	30.0444	21.304	28.8873	21.4235	18.6898	8.29535	8.41506	11.2125	11.2815	8.75952	34.0233	23.8863	35.9899	37.9345	22.9896	24.5877	24.5742	23.5971	17.4528	18.6328	24.4868	35.1707	20.5027	19.8531	13.1498	28.6596	11.1241	21.7979	11.2304	14.0299	2.5006	12.6354	8.76125
Ndufs7	257.379	248.239	305.726	258.119	272.213	267.67	239.27	273.101	237.296	242.319	253.587	294.445	265.736	281.528	293.698	289.963	303.29	228.052	321.271	281.015	236.947	210.3	253.347	233.89	226.167	222.759	247.636	226.803	267.984	265.443	326.056	229.485	340.92	255.3	304.799	204.432	272.435	321.25	349.284	377.838	291.065	359.435	399.085
Gamt	0	0	3.01447	4.17002	0	0	0	1.86451	0	0.830921	0	1.6025	1.34971	2.05118	3.91443	0	2.05166	2.13798	1.27437	0	3.22293	11.7958	3.38846	0.808014	6.16875	0	0	0.261434	0	0	0	7.74079	1.43453	0	0	6.86477	0	0	3.93739	2.95415	0	9.6294	2.07816
Dazap1	10.3722	10.6906	15.1372	11.175	10.3054	5.00679	7.20845	11.3827	8.66804	7.24196	9.21277	11.1064	7.36087	11.0669	8.72511	4.62137	4.59808	2.75877	2.2255	2.15152	6.34756	5.6967	8.60221	9.45944	7.68061	7.33412	6.62493	8.11993	7.04511	6.06125	5.83197	13.335	7.01005	6.52435	4.72331	4.25316	2.59158	3.90356	0.822777	2.00627	1.52507	2.54321	4.13997
Rps15	685.835	447.608	715.232	541.946	550.106	428.991	276.222	451.282	313.573	371.032	533.192	536.799	492.83	584.079	528.853	681.62	566.189	399.398	469.812	382.837	425.088	454.228	562.553	595.662	599.03	472.816	537.519	471.65	722.77	484.841	736.461	270.072	555.436	384.874	413.896	337.803	389.904	332.204	318.231	287.954	174.78	304.263	353.271
2310011J03Rik	63.7949	74.3153	50.4919	52.0095	59.7466	48.8228	53.3766	42.8483	44.5406	45.626	55.8959	56.9905	46.8485	45.9083	52.9088	32.2806	41.1519	39.5987	33.5636	39.6877	54.3142	50.743	62.0433	58.8182	64.0066	48.4128	41.6865	46.086	51.3335	50.1664	51.8704	45.5505	64.2884	60.131	53.5711	45.1608	30.0215	29.7449	29.2981	11.7667	27.5707	37.1374	26.2517
Pcsk4	0	0	1.21425	0.846394	1.20257	0	0	0	0.477742	1.06603	0	0.393441	0.645033	0.449291	0.972367	0	0	0.200702	0	1.49658	4.80047	0.314973	3.4081	0.888549	1.17572	2.10333	1.66498	1.02095	0.841196	1.35595	4.26438	0	2.1175	3.02551	3.94133	2.39681	1.8067	0	0.796104	0	0	2.61142	0.156069
Reep6	0	0	0	0	0	0	0	0	0	0	0	0	0	0	0.902374	0	0	0	0	0	0	0	0	0	0	0.921559	0	0	0	0	1.28483	0	0	0	0	0	0	0	6.52385	0	1.6986	2.7555	16.5428
Mex3d	0.017607	0.296654	0.0476421	0	0	0	0.0134887	0.0174271	0.280872	0	0	0.0178585	0	0	0	0.37358	0.0297232	0	0.896743	0	0	0.243045	0	0.451518	0.379142	0.0219326	0.471079	0.2727	0.105259	0.433833	0.220843	0	0	0	0.129811	0	0	0.360092	0.351031	1.36954	0.375381	0.0775028	0
Mbd3	36.9307	32.0468	39.7244	30.1968	48.4827	26.7165	24.2271	29.4428	30.8099	23.6946	30.8465	37.5681	33.5315	28.8904	32.9863	17.6811	20.294	13.0825	27.6877	18.1226	67.9717	57.8059	66.1784	57.3634	58.8582	37.1897	53.1231	58.2117	46.0412	44.6324	67.7849	90.179	73.6739	74.1484	65.7029	11.5908	11.7294	23.1184	17.8135	18.0767	39.4066	18.4333	14.8152
Uqcr11	276.95	171.797	331.915	299.898	267.086	173.126	115.913	182.964	125.797	189.801	210.711	185.491	227.143	292.372	274.599	312.888	319.167	200.9	304.299	329.574	172.592	138.822	213.937	231.804	284.831	161.104	199.367	157.02	245.403	226.736	291.103	115.48	248.69	177.304	192.2	63.1032	146.743	117.385	233.453	309.573	120.616	265.824	354.561
Tcf3	21.6872	33.4133	30.1947	23.426	27.6402	9.59901	18.1014	22.0258	19.1072	14.4111	22.969	29.3293	19.2995	28.5462	22.711	10.1799	13.2685	11.9775	9.35118	7.71065	19.9428	17.9152	31.1284	15.514	15.4723	12.3694	15.7607	23.3365	14.4058	13.1266	17.4045	26.4049	14.9818	13.6704	12.3663	18.1738	9.91306	15.2973	9.26987	14.2306	19.3775	8.89851	10.7298
Rexo1	7.80292	9.42516	10.0541	8.33054	6.21223	3.45743	7.53508	3.34239	3.87894	3.67363	9.55251	8.66813	6.18979	6.24043	3.51993	4.48296	3.56064	3.88348	3.66701	4.93477	9.50584	4.39367	10.7514	8.14809	4.99235	4.23374	5.79472	6.5166	4.73667	5.84487	7.64879	6.36646	4.18123	6.03312	1.96827	20.2082	0.328223	3.92531	4.4121	2.33766	2.37655	4.85863	2.84045
Klf16	4.0016	2.73331	3.96044	4.97458	3.46069	2.54348	5.00444	2.5477	1.8331	2.80984	3.17197	4.89245	2.81712	4.19828	2.701	2.44771	3.06728	4.7945	4.66583	2.29175	6.50096	6.21426	7.23689	6.3687	5.77233	6.70913	6.75178	8.72898	8.49148	7.9318	4.66648	0.907264	5.49369	9.12819	6.21947	7.28783	1.77174	3.45605	4.52806	4.62683	6.36397	2.76117	2.21921
Adat3	3.98414	4.36671	9.20381	10.2546	13.2384	11.0028	3.02111	11.3474	8.22828	11.2572	3.56767	12.1232	9.39935	8.34817	2.65916	11.3575	2.8825	7.58097	8.52592	9.64032	11.5359	9.43504	16.0308	8.84242	14.8825	9.52075	7.08667	8.60543	7.08878	11.3136	10.0966	9.03134	12.5759	7.4639	7.96435	28.4427	12.3766	0.103931	8.71321	12.8467	0.346702	12.3478	10.8447
Scamp4	47.3042	49.8469	34.0239	51.4837	50.0621	61.3176	43.1171	39.7946	57.8908	42.7308	31.1702	50.4661	47.2124	52.1599	46.3125	74.0721	92.5929	85.9607	83.2587	79.7416	62.3573	54.5435	58.0073	65.1259	57.336	67.5306	55.5158	68.8065	60.0422	73.8689	74.6259	79.3218	67.1681	82.5518	82.6134	113.059	86.0464	87.5245	111.859	125.353	77.7773	122.889	128.898
Csnk1g2	15.0319	21.7953	12.8164	14.0246	15.5016	7.7391	10.9734	19.8755	13.1422	11.1676	11.2373	10.7746	14.7612	16.1617	13.7426	7.79586	5.66915	10.4891	7.87085	8.01048	12.3992	10.8401	9.9408	6.24897	10.928	5.32152	15.5769	16.0598	11.5177	12.2512	7.02028	13.0245	9.81907	13.1068	9.1192	8.96481	1.99598	5.34378	4.32687	9.99541	3.11714	9.45257	8.28152
Btbd2	4.75818	0.738609	6.95899	1.33605	1.32023	1.59222	3.47097	2.55179	0.774916	2.48416	2.84559	2.51882	0.669867	3.86602	1.48418	2.01111	0.16001	1.60073	0	0.860784	2.94928	2.38782	2.05752	2.12459	2.18684	1.91274	1.70602	1.2723	3.47544	3.59938	4.3275	2.44429	4.78383	4.20543	2.63554	3.3814	8.9025	12.1641	0.377944	1.75101	2.58663	3.17091	0.907632
Mknk2	64.8636	62.75	98.1141	54.1845	59.3203	55.8207	70.9273	51.6309	43.9714	47.3353	63.7314	72.8662	53.0807	60.0825	55.0886	25.1004	32.7425	24.0848	27.513	15.5229	65.4386	68.6923	63.6196	54.3589	53.8971	51.6992	55.713	42.8409	43.7567	49.5279	61.0419	57.2685	53.7762	40.6814	41.6837	79.179	53.1095	49.8467	7.27139	15.5484	11.564	7.98595	13.9442
Mob3a	65.5985	94.5687	78.1856	99.9206	103.854	49.287	65.7451	67.2877	55.6153	70.354	76.1709	67.6126	60.4528	66.8116	87.175	41.2299	28.8283	37.2466	53.8883	47.8349	58.6575	76.8994	69.1609	75.3544	93.9484	66.4082	57.191	71.0639	60.7186	94.9531	64.9377	53.293	48.1782	77.3079	65.5305	152.775	95.3814	147.174	40.1815	63.9498	84.0892	47.6009	87.7503
Izumo4	2.32389	6.3755	3.41987	4.31011	9.26638	5.70726	5.57527	3.69235	6.5241	2.22996	2.75397	4.90027	4.38374	4.7307	3.21218	6.92039	4.95548	7.20806	5.86297	3.23972	4.37879	3.00739	6.63759	9.7001	2.02237	2.51392	6.69363	11.9977	4.14349	6.02741	2.91485	3.13512	5.2272	1.71534	1.28822	12.7265	27.6342	34.9421	57.6097	66.299	47.7201	31.2265	58.5607
Ap3d1	27.2386	22.515	21.1442	16.1949	13.7421	13.2307	14.4475	19.614	16.7225	16.0443	19.4789	25.2905	16.8969	18.234	8.5695	19.4062	16.051	25.9002	16.4955	21.3849	15.8555	12.0534	15.723	13.615	12.6658	15.7113	18.4264	20.2027	11.9749	12.1287	15.7592	21.6472	13.3771	8.76702	10.3336	25.7185	20.1324	15.2228	27.3825	21.9324	32.682	19.9121	18.1662
Dot1l	2.49845	3.40541	5.55194	0.635286	2.97714	0.827362	3.99792	2.11395	2.2198	1.986	2.59409	5.26242	2.28852	6.29116	1.68732	2.6185	2.44902	1.91405	2.11276	3.96458	3.89167	2.46842	5.18632	2.93754	2.86668	4.06601	3.161	5.03643	2.73031	3.47524	5.72421	4.50732	2.95235	2.44043	3.91538	2.41597	3.05322	2.02174	0.0502134	0.832599	1.37463	0.709531	1.51595
Plekhj1	118.369	125.415	114.771	107.489	105.703	129.332	103.553	119.097	90.6457	108.165	98.1459	122.184	111.555	121.02	119.88	71.6429	68.2479	58.5454	82.3828	58.572	110.188	106.168	82.9597	90.7621	82.0696	89.1502	85.2284	92.1755	113.268	97.9238	103.929	84.587	127.97	104.712	124.048	94.2906	102.364	113.71	58.0907	48.2493	30.2836	44.6892	60.4104
Sf3a2	11.7194	9.92336	22.0062	13.0289	11.9003	13.4955	7.29813	12.7868	12.812	8.00477	18.676	15.9186	14.4614	13.8804	10.4937	7.33134	9.48714	12.4785	4.51718	5.18664	11.2683	15.9054	13.7852	16.729	12.2544	16.0499	12.919	16.0991	16.4912	11.7711	16.2469	11.2856	15.3144	13.8058	10.5388	8.82898	4.30383	2.05867	2.73276	1.99908	1.31504	2.41342	0.93753
Oaz1	0.693698	1.12384	1.10698	1.18763	0.903964	1.34458	1.18553	0.845059	0.957643	0.972886	1.17069	0.811855	0.700365	0.825562	1.37497	0.471753	0.540493	0.657106	0.319736	0.403834	1.0849	0.322261	0.690751	0.658867	0.574533	0.797652	0.822008	0.642812	0.584851	0.386711	0.80317	0.165792	0.390946	1.0205	1.06785	0.528791	0.582779	0.613872	1.06387	1.03766	0.682599	0.704663	0.729965
Lsm7	10.6637	10.0677	14.8143	11.1393	14.9963	8.69357	9.67194	9.70553	8.06562	8.10088	9.48259	9.32418	10.7662	7.93008	14.8198	11.7031	9.10445	6.46877	8.07881	12.3681	17.0108	11.6323	18.9179	14.5521	13.9512	12.0621	15.9997	13.8162	14.7775	19.5421	20.2938	10.6631	17.0621	10.1578	16.0081	6.55905	17.9044	19.4276	3.05465	11.9176	9.93026	8.09308	5.03021
Sppl2b	6.01827	9.30622	11.0368	6.67498	3.25539	3.89983	7.09206	6.64942	1.0366	6.15153	7.04154	2.5147	2.92703	6.41165	0.812419	3.71204	5.1305	1.16073	1.55745	1.10964	8.05947	8.02123	12.0053	4.86152	4.367	16.0646	9.61292	8.32682	1.95234	9.09964	9.22895	6.52277	2.24611	8.9731	3.55894	4.31935	3.73949	6.23596	4.58421	10.3034	0	0	4.10272
Tmprss9	0.415196	0	0	0	0	0	0	0.0164382	0	0.170322	0	0	0.0167674	0	0.115213	0.234921	0	0	0	0	0.425743	0.329552	0	0.0946437	0.0894069	0.020688	0	0	0	0.0962859	0.0833245	0	0.0675975	0	0.157429	0	0	0.551944	0	0	0	0	0
Timm13	172.091	150.646	215.278	174.743	184.04	135.212	110.135	177.331	131.239	148.447	145.072	178.586	166.842	189.548	185.306	172.55	181.186	133.782	160.775	126.161	150.053	145.642	167.722	167.452	175.959	134.28	148.485	155.893	196.29	156.037	219.082	119.521	207.904	145.316	169.318	70.2559	91.1603	96.3682	101.762	99.028	62.2976	102.651	106.016
Lmnb2	10.3972	14.9268	12.8773	9.02641	8.24775	7.40044	14.4184	6.95611	6.63373	5.23547	8.09537	10.1143	6.92366	6.77319	2.88379	5.92735	2.12579	3.35278	3.16085	3.56295	4.42243	9.93913	10.8953	4.13756	15.2593	12.57	2.56617	10.1324	2.28895	7.69522	6.50992	7.58693	7.92356	6.07477	4.10432	4.14829	0	1.32683	3.39264	0.413634	2.75726	2.99619	2.56062
Gadd45b	144.904	121.146	164.168	190.261	139.828	99.5413	128.888	148.357	116.283	94.6926	129.857	127.855	169.902	143.197	115.046	88.6885	90.26	117.971	71.8112	104.244	117.476	91.5919	133.234	83.8766	70.8781	98.0407	88.939	115.755	81.9866	73.4232	119.008	55.4671	116.962	92.0842	89.0995	11.0457	12.8663	19.692	64.8164	76.2162	81.1462	52.8544	91.7358
Gng7	0.0984781	0	0	0	0.123575	0.107221	0	0.308661	0	0	0.0189518	0.416187	0	0.0230844	0.439181	0	0	0.635216	0	0	0	0	0.310522	0	0	0.0204453	0	0.042368	0	0	0	0	0	0	0	0	0	0	0.899875	3.35125	6.64859	0	0.561311
Slc39a3	0	3.90843	3.67645	1.75168	2.08961	1.31438	0.647389	1.78762	2.69278	2.379	0.727034	3.98306	0	1.23513	0.049263	2.51956	3.44053	1.95296	2.77991	2.46613	2.16774	0.872009	1.18793	0.361962	1.18509	1.36225	1.84045	2.20988	1.55189	2.06536	3.40841	3.44922	3.39904	2.78854	1.95459	8.27554	3.64184	0	6.02882	4.99424	4.80435	3.6468	3.8533
Sgta	90.5972	70.8617	95.1611	97.3209	100.515	86.8864	67.3753	79.5233	67.3562	68.5887	66.4067	102.918	91.6166	100.073	77.6973	64.4402	84.3542	71.0069	61.6112	96.7689	76.8556	78.6453	102.387	97.5773	97.6124	74.7227	66.5497	65.6849	77.7637	106.331	82.1871	119.596	92.961	101.158	96.9104	45.8381	49.794	60.7076	68.8722	71.1861	83.6683	78.8508	75.5694
Thop1	6.56851	6.82345	10.0076	7.65527	7.20519	6.0886	4.09712	7.22621	1.52661	5.23432	6.73897	4.5691	5.64585	8.89508	4.46439	2.78581	8.84094	9.40812	4.85325	3.75064	10.4357	14.5694	13.6557	9.08405	11.2466	18.3824	8.00627	21.0228	15.3005	13.7017	18.4539	16.9264	15.6076	17.4564	6.89487	6.99293	0	4.19803	0	2.2655	0	0	0
Map2k2	85.7673	60.2535	70.3158	53.3976	56.1253	41.3068	51.0947	53.5952	53.8425	28.372	64.1711	55.2161	49.0067	63.1704	45.9971	80.6116	78.8826	94.7466	60.9072	75.1893	60.2806	75.2258	61.6932	65.4579	62.372	57.424	55.0731	61.5269	44.8239	44.462	66.6446	52.4241	58.0507	48.4182	46.1089	72.0565	27.3577	46.256	110.486	125.157	132.452	83.2104	82.671
Zbtb7a	9.52322	8.24079	7.64583	7.34624	5.99853	4.65297	4.48214	5.37869	3.353	4.07547	5.47349	6.46477	6.71522	5.57086	3.22708	4.1341	4.72206	4.0568	3.32649	3.20495	6.73835	5.25942	7.59046	6.07397	6.3879	4.6281	4.13754	4.6759	3.62742	3.8376	6.84288	2.93562	3.3547	3.87934	2.75495	16.8218	3.14818	4.83093	6.33238	4.51551	4.14264	5.12246	5.03864
Pias4	31.1235	33.6435	35.3924	26.0877	33.8226	13.6403	31.8005	32.0309	25.2018	23.2385	32.3638	17.7549	33.2281	37.4378	24.5053	19.0328	8.99876	30.2496	25.9642	19.1729	26.1746	27.9198	19.2796	21.5908	36.3136	30.5874	26.851	33.912	17.6128	26.4681	35.2852	45.0375	23.4602	19.994	23.6527	59.2988	11.033	55.9159	20.5694	5.18287	11.5847	16.0464	30.3441
Eef2	335.891	370.797	371.422	228.674	283.639	208.248	281.894	248.392	267.495	269.813	285.245	373.76	288.247	266.348	280.305	291.553	276.52	254.463	213.936	242.081	342.047	266.049	318.212	250.746	280.691	322.037	281.046	336.388	238.875	287.031	336.451	389.914	301.222	257.698	268.82	270.766	193.554	229.503	215.451	265.918	293.123	189.052	264.018
Dapk3	9.30899	6.29231	4.36834	11.4908	2.39744	11.828	13.2513	6.00769	13.4829	6.52224	7.15385	6.73059	6.63607	5.97137	7.79188	6.06115	8.97241	11.065	9.42205	11.4243	8.59025	12.5353	8.07944	3.94286	4.37773	9.67637	6.62948	11.4196	9.11861	7.20207	12.544	5.52073	5.68344	3.16762	4.57108	8.04059	5.58137	0.0401994	1.88102	1.98757	7.50959	7.89076	4.08705
Nmrk2	0	0	0.112477	0.115643	0	0.75646	0	0.864004	0.186498	0.177624	0.107994	0	0.157377	0.39463	0	0.16537	0.315777	0.0548439	1.12081	0.707808	0.165351	0.484142	0.27939	0	0.335664	0.388349	1.13743	0.29508	0.124252	0	0	0	0.228406	0	0.492536	0	0	0	0.155389	0	0	0	0
Atcay	0	0	0	2.28582	0.983713	1.44136	2.30667	0.63309	1.18212	1.6177	1.11685	0	1.54355	0.636311	1.62339	0.33101	0	0	0.280432	0	0.524037	0	0.217481	0	0.731866	0.446966	0.417399	0.107389	0.559589	0.316562	0.156542	0	0.660378	0.437582	1.03517	0	0	0	0	0	0	0	0
Zfr2	0.0686782	1.77187	0	0.0636886	0.0807943	0.0320468	0	0	0	0	0	0	0.537371	0	0	0	0	0.815518	0.102878	0	0	1.42204	0.324836	1.19044	0.0396132	0	0	0	0	0	0.0215357	0	0.0838606	0	0.108502	0	0	0	1.79713	0.751226	0	1.36039	0
Matk	21.5692	8.50007	20.4093	19.0204	18.7739	38.3754	52.2591	55.5331	49.2437	32.042	20.3599	24.9307	41.0146	22.5196	26.2937	14.2138	38.4226	25.9557	13.7764	21.9481	20.7626	48.9193	50.1033	26.6446	27.2989	50.687	79.7401	51.9491	34.4781	59.6001	40.8716	39.9315	39.2907	19.6126	14.8431	22.5544	21.181	10.064	4.28707	0.804129	1.69272	6.40726	0.226272
Mrpl54	275.091	173.192	290.869	249.395	242.618	177.93	132.587	177.103	150.338	200.106	152.22	186.443	162.694	232.693	186.625	241.731	263.295	204.404	273.451	219.403	165.598	185.314	178.366	235.011	199.611	166.285	190.153	184.906	235.537	194.614	265.004	100.803	187.82	139.17	183.723	76.5036	86.9825	60.9573	226.978	235.64	148.342	245.191	243.969
Apba3	12.333	17.0009	17.7539	11.8157	22.3429	13.1358	15.1215	17.2461	12.1606	10.2687	16.4413	22.395	16.5471	11.7172	14.381	18.822	19.717	22.4623	12.2348	21.428	14.8729	17.7103	27.3264	18.049	25.9	23.4683	20.8813	29.7511	24.5225	24.7416	22.2306	26.2223	15.5359	18.7786	8.17231	8.03979	4.64588	2.9232	24.697	30.3093	27.0486	33.4355	29.4221
Tjp3	10.7497	4.94251	3.24331	11.9695	4.02541	5.21035	5.78508	6.76233	3.37759	5.99528	6.24998	8.31184	4.83419	4.36539	6.80844	4.41714	1.88501	1.76456	1.0773	0.19097	1.72315	9.60085	3.03408	4.58371	6.46237	5.23368	7.07369	7.2141	3.48856	5.54103	2.04149	4.4983	1.91038	5.47735	2.09299	3.11326	8.2419	2.15302	1.22629	1.74812	10.6522	0.666458	0.129448
Pip5k1c	17.6421	27.6268	13.7117	19.6672	14.5849	13.7244	23.0156	19.5715	23.1898	12.1291	19.1945	16.8879	17.6221	19.8542	16.554	17.7065	21.16	20.5174	15.1014	12.445	31.6759	27.9893	36.0686	31.6662	32.8885	42.2993	36.6285	48.3898	19.9825	36.5875	31.9314	37.0699	18.792	18.3395	15.4045	19.3425	9.24212	18.0439	10.4236	22.2237	25.6088	24.8433	25.9493
Cactin	20.3426	38.2972	31.207	20.7394	34.2075	13.5211	17.0848	20.9268	22.5075	17.8532	19.2339	31.8255	22.324	21.8286	17.4472	7.07457	15.7842	16.8558	14.7001	7.49036	24.7953	9.66547	31.7053	20.6212	23.5641	18.9396	22.6225	22.9761	11.6242	15.5053	13.5502	35.0042	16.6112	17.8544	18.6754	23.6228	13.2818	13.3242	3.56869	13.0017	18.4077	5.83985	3.88899
Tbxa2r	40.7134	31.7927	11.3239	22.4537	8.77742	15.0364	17.748	7.89972	13.3221	6.16529	7.38647	10.6118	11.1967	11.2674	9.71686	9.14375	25.5847	19.9301	9.76162	9.35055	1.29477	6.1637	1.01202	5.96221	3.08053	5.99503	6.25282	4.47547	7.62475	6.6289	4.04933	7.75505	1.60602	2.40102	1.79459	13.33	12.6097	25.9441	4.76773	12.0617	12.6187	9.737	13.4943
Hmg20b	32.2259	27.7818	25.6046	29.6281	22.8443	19.9744	26.2512	28.6796	38.7145	16.1543	24.0352	23.0066	24.297	23.6836	20.5261	19.9308	14.8264	14.3553	15.0208	14.9156	17.6361	29.712	23.1027	25.3532	17.4443	15.549	31.8746	17.7918	30.5245	21.9509	22.8559	9.02415	22.1801	29.0516	18.8646	21.9979	21.1473	15.0713	18.4406	8.74101	14.154	25.4178	16.0821
Mfsd12	0.674072	5.96254	2.12794	3.25051	0.888149	0	0	0.700543	0.504048	0.537674	0.622671	0.47859	1.08888	0	1.26926	0.536335	0	1.60085	0.201949	0	4.34976	0.930484	3.28892	1.02436	0.0777601	2.18315	0	4.00206	0.0335816	2.0517	1.18368	1.67546	0.768213	1.07426	0	1.93714	0	0.0430809	0.167988	0.819247	1.86826	0	1.38316
4930404N11Rik	2.6412	3.47662	2.82891	2.60239	0.0776788	1.6946	0	1.06202	1.31666	0.0940514	1.33426	2.67893	0.249992	0	0.163596	0	2.09003	0.145198	0.741834	2.08212	3.1373	0.284835	2.38342	1.0975	0.444333	6.37452	0.200756	2.13059	0.411193	2.99075	2.48463	3.59018	1.14221	0.420926	0.695456	1.79941	3.15497	0.105502	0	0	0	1.45326	0.564542
Fzr1	44.1806	108.753	111.398	84.0183	68.3816	45.1501	87.2297	81.7907	152.167	94.9746	71.438	82.0601	99.2825	83.436	85.3248	17.9095	44.2517	57.5301	40.5628	31.3297	71.112	68.8558	102.836	79.9361	66.6436	47.2677	70.2165	66.746	83.5023	79.6755	45.6475	63.6525	72.7378	77.9705	91.4039	13.1142	0.0694862	28.8545	10.1478	23.0125	9.441	12.5468	16.3627
Dohh	58.7539	63.0835	71.7686	68.3	73.7644	59.9849	60.5022	57.9963	68.8767	57.3082	65.6862	91.1828	82.0994	78.445	85.0775	84.2181	70.2815	55.9074	62.007	72.6543	85.0509	57.3386	109.097	76.367	65.5323	78.3842	79.7148	87.8135	73.0281	83.7186	78.9763	80.5971	74.7983	110.109	82.8861	51.4912	34.5457	12.1868	58.4106	75.7048	63.0128	88.4814	62.7661
Nfic	0.838355	0.0095959	0.780816	0.084505	0.566025	0.926961	0.830756	0.631361	0.272562	0.643793	0.578716	0.147883	0.303604	0.333229	0.0090309	2.2235	1.89215	2.9336	1.58344	1.54017	1.18411	0.91197	0.526282	0.53661	0.189218	0.817292	0.39896	0.854663	0.644649	0.686804	0.674359	0.127406	0	0.441487	0.143966	3.21475	1.0823	1.03666	5.99536	1.32902	1.98165	0.922573	2.36847
Ncln	29.1898	25.5137	25.8787	12.3058	24.6213	12.8117	17.8594	21.5158	17.8789	14.6216	26.3658	29.6472	18.1851	13.059	18.68	22.5119	27.0098	25.4122	19.4005	19.2508	40.2278	15.5054	39.1049	33.6286	25.7126	29.6597	31.9694	34.3746	18.324	20.4464	30.0149	38.5983	19.2041	27.3593	31.0168	33.9214	12.3763	8.45552	38.8304	39.4237	34.5785	33.7666	29.3007
S1pr4	26.3925	14.0603	32.6695	30.4103	30.0052	21.7447	19.4113	25.9093	20.8647	20.869	12.5664	12.2055	14.158	8.86703	18.4589	23.9051	35.9754	30.3202	14.507	21.4672	7.79789	8.78951	11.887	6.94416	11.559	6.6589	18.2691	7.81737	8.00134	9.41568	7.84752	13.5551	9.69833	3.5758	4.59508	173.79	122.915	99.7974	10.0363	23.6569	22.9981	9.39109	9.8376
Gna15	10.1798	7.85496	8.02079	5.20837	6.52466	2.56614	4.84059	0.0868598	2.07072	1.36665	1.7564	2.69997	6.20199	3.53823	3.04396	2.01716	2.27158	2.36715	2.27859	13.2827	2.81852	13.9814	6.14598	4.19529	1.37229	2.29564	5.24138	4.00206	2.12768	4.02783	2.3849	0	3.33375	1.49181	0.369716	2.6089	0.678881	5.90777	2.91601	2.84418	0	1.0301	0
Gna11	26.2726	13.2034	13.3869	17.2536	22.1442	15.7714	16.8268	12.6191	8.90676	14.3877	12.1021	9.29286	10.6526	9.79437	13.8028	12.4685	5.8483	17.7881	8.21885	15.704	17.3948	14.0793	21.7132	18.1388	10.9816	11.0186	9.85202	10.471	11.0387	9.25225	9.99192	24.8327	13.2989	5.85176	10.687	29.7644	22.9027	20.5225	23.8409	23.51	22.2703	15.4041	22.6128
Aes	28.5483	24.4434	26.8838	27.0751	24.9308	25.5043	29.5506	33.7646	32.3775	20.7607	35.3409	36.1855	27.7067	23.3194	24.6285	15.7026	26.0595	24.5409	26.9492	20.8648	22.5067	27.3264	27.2885	25.4858	21.3984	21.5081	34.6109	34.5019	30.192	25.4124	28.0632	16.5792	33.3545	28.6226	25.9736	15.0328	26.3291	10.8158	25.2669	26.6828	28.9292	31.7098	28.1558
Tle2	0	0	0	0	0	0	0	0	0.257045	0	0	0	0	0	0	1.23731	0.217614	1.23104	0.0551712	1.71884	0	0	0	0	0	0.137637	0.477774	0	0.458715	0	0.508159	0	0	0	0	0.255483	0	0.0235389	3.30431	1.16383	0	2.59394	3.14893
Tle6	0	0	0	0	0	1.14241	0.414382	0.619902	1.16372	0	0	0	0	0	0	0	1.00923	2.6042	2.13224	0	0	0	0.198431	0	1.86097	0	1.08481	0	0	0	0	0	0	0.435548	0	0	3.38117	0	2.83787	0.830388	0	10.1503	2.53133
BC025920	6.52548	0.383531	4.62643	1.68876	1.82812	0.283249	2.97626	3.78516	6.71786	6.25989	1.47193	5.94143	3.46263	7.81186	1.56411	3.43456	0	5.55287	0	1.60786	4.50733	2.17338	1.51111	4.26641	3.05777	1.24765	9.91686	0.809588	1.20965	4.92698	0	6.83675	1.30947	0.541747	3.77211	0.180461	25.4821	7.83671	5.29472	4.57409	0.258834	0	2.49115
Sirt6	22.0691	10.8697	20.7782	23.482	17.9619	22.377	19.0077	16.7352	20.3953	21.5333	20.2993	13.5778	19.4316	20.756	29.144	12.1674	23.3247	18.6315	17.7173	14.5792	17.5361	14.8424	13.5706	18.6632	18.0267	16.8763	20.3774	15.2193	24.7747	22.0519	15.7792	15.6178	19.9346	15.3537	17.5251	18.3801	31.4858	23.3646	12.5942	13.1987	21.2046	18.6953	16.3635
Ankrd24	0	0	0.0282883	0.552609	0.383722	0	0	0	0	0.696901	0.181073	0	0	0	0	0.194092	0.052946	0.165521	0.234907	0	0.388138	0	0	0.387251	0.168842	0.156274	0.101713	0	0.203124	0.431852	0	0	0.153187	0.279908	0	0	0.321122	0	1.64139	1.75343	0.401199	0.483196	2.78875
Gm10778	0.0607021	0.0127844	0.0930761	0.0675503	0.0228515	0.107635	0.102309	0.0901228	0.133147	0.020751	0.0560733	0.0369415	0.0612855	0.0683004	0.0782057	0.010733	0.0409897	0.0640716	0.0363721	0.122504	0.0160976	0.104741	0.1088	0.103778	0.0233417	0.0378076	0.0295291	0.0731241	0.10282	0.0879819	0.114207	0.0942999	0.0642384	0.0232177	0.0447539	0.120307	0.298327	0.100868	0	0.206572	0.0776501	0.02672	0.0415192
Zfp433	0.649671	0.962851	0.954921	2.69996	1.05301	0.684895	1.05073	1.10744	1.4754	2.09752	1.56979	0.817587	1.28753	0.710687	1.70501	1.44653	1.4217	1.48152	1.26154	0.880141	0.755082	1.40125	0.934426	1.2341	1.39713	1.04906	1.62896	0.683238	0.575394	0.732383	1.32795	1.79423	0.842258	0.951011	1.24181	0.81071	3.4491	3.87533	1.79896	2.04709	1.4877	1.42987	1.81037
Zfp781	0.0352616	0.0148528	0.050887	0.117719	0.0929204	0.375147	0.145875	0.104704	0.267189	0.152686	0.146577	0.0286122	0.085441	0.0892696	0.0908586	0.0872865	0.178581	0.173688	0.211284	0.0889521	0.0872762	0.146024	0.0140447	0.0267928	0.103049	0.166913	0.0914844	0.309478	0.0843214	0.0408866	0.079611	0.142424	0.0975951	0.116888	0.118845	0.125794	0	0.252405	0.175753	0.102854	0	0	0.0482366
Zfp873	3.26723	17.8067	6.50116	6.10596	9.74109	6.09823	12.2667	6.68986	9.9714	16.4835	10.857	4.88231	11.3815	8.27846	7.36572	3.2192	6.10502	3.59776	6.94905	12.2687	6.79039	13.1902	12.7402	11.1572	8.57383	11.899	7.62333	10.6229	11.8785	9.8687	12.0439	6.93535	6.05022	10.0164	10.7701	19.2285	0.0340482	32.0392	1.74035	5.69868	0.106347	4.61095	6.82359
AU041133	0.740455	2.95839	3.7125	6.01836	0.963317	7.21511	1.73516	2.97467	1.75877	4.16911	0.62867	6.14079	8.61905	4.31886	4.42451	2.57996	4.19118	2.72012	2.93607	5.93333	13.1293	7.51558	3.83834	7.67398	2.36156	4.66609	0.370796	6.72733	8.46271	12.8155	5.7637	3.31553	4.21934	11.0509	6.92717	14.6321	11.4166	13.1114	3.14789	4.8702	5.1074	9.20289	3.575
Zfp938	4.80147	5.53203	10.623	10.4244	5.8479	9.22547	11.0353	11.2101	8.53243	4.76324	15.1323	10.8001	21.6147	8.93795	9.34896	9.33867	9.24994	7.20451	9.47717	20.5198	8.4887	12.5736	5.68104	8.95982	12.1856	6.05144	16.144	3.83983	10.1029	15.2695	8.28974	5.92335	9.49562	19.3012	15.4688	7.22109	15.6159	14.1521	11.9659	0.411923	6.50334	24.865	23.3752
1190007I07Rik	6.28851	10.8214	18.8143	10.6676	15.8785	19.4669	5.87517	10.1713	15.598	12.7586	11.2461	12.5233	12.3882	20.3857	20.1405	13.6954	12.4284	18.4827	13.3259	7.35144	25.6249	16.3423	17.9454	18.501	30.6098	16.3356	28.8501	24.8773	21.3952	23.0088	29.242	10.2457	26.1575	17.1107	23.9086	18.0871	31.3034	33.525	10.3205	15.2858	16.0231	31.0567	18.8835
Glt8d2	0.159861	0	0.0240313	0.0494156	0.125376	0.422703	0.102058	0.0791139	0	0	0.0307648	0	0.0537991	0	0.0528096	0	0	0.890545	0.0798227	0.470484	0	0	0.265303	0	0.0819617	0	0	0.0229256	0.0530941	0	0.0668376	0	0.0867559	0.0339693	0.0280621	0.686471	0	0	0.531194	0	0	0	3.09803
Hcfc2	15.3867	10.5825	13.9649	19.5304	11.9241	14.1576	10.2406	15.1105	22.1004	24.0259	12.5478	14.0946	15.8986	15.1148	14.6293	23.8052	29.8713	38.9948	27.1545	46.1535	5.75932	7.40485	13.0949	8.69996	8.65308	10.7514	10.3893	15.3083	13.2469	13.5551	8.7149	8.59015	10.7445	8.42932	8.2549	13.9611	14.31	8.48169	35.8292	32.4922	63.251	42.6484	36.9992
Nfyb	45.4727	50.1807	48.3333	52.9457	55.7849	62.3865	56.3105	47.7669	48.9006	46.0788	48.5095	71.4975	52.9675	46.6628	51.7037	42.3672	27.0935	42.7456	33.806	29.8827	37.0173	44.2929	37.2219	45.2817	35.4206	42.2242	38.2163	41.719	40.3809	42.3208	37.1031	36.8047	41.7193	51.8714	48.7935	36.6196	32.2204	16.3771	28.6811	29.9416	25.0157	39.4785	36.5912
Txnrd1	8.43539	15.3157	15.3068	15.5127	15.9583	13.6799	14.6852	16.8538	18.0159	17.4677	18.0136	16.8222	15.6639	15.4775	12.4902	18.2967	13.8788	18.1035	20.5683	11.7379	13.4749	14.8877	17.9503	21.6631	10.7463	19.0598	15.3562	21.4924	19.7678	19.8393	13.3017	6.58539	25.5383	21.8734	18.6861	14.1441	5.96246	3.13801	11.8094	4.51024	2.49528	6.21993	8.10291
Chst11	2.42176	1.25869	0.703108	2.48678	0.753212	2.74509	4.45913	2.71593	2.47672	2.0016	0.92412	1.01206	0.902459	1.19872	1.00947	0.882133	4.52696	1.07879	6.04104	0.943915	2.00294	3.88281	1.75944	1.21425	1.52675	0.53084	0.766853	3.70258	3.57289	3.57037	2.16413	1.19485	2.52984	2.90211	2.92291	0.473795	3.97301	0	1.96861	1.56641	3.19099	3.20263	6.96701
Slc41a2	26.2622	40.257	29.7153	32.4075	28.5935	33.8708	38.7962	39.8451	36.5506	34.352	32.9673	36.8916	34.9786	36.3299	31.7689	16.9739	19.9152	19.1196	16.6137	13.6921	12.4861	19.0919	12.0204	14.2481	20.4888	19.1756	14.6439	17.8259	15.742	18.6721	9.12097	5.99372	13.8513	15.6243	17.1776	2.3329	5.74923	10.6993	2.47715	4.32359	1.3942	5.69948	5.99359
D10Wsu102e	20.0257	25.8392	35.0188	36.1107	36.8938	69.0497	49.557	60.4503	46.0116	69.8924	35.5062	42.1159	48.5731	38.65	60.9646	56.0753	59.0578	51.9087	50.4457	44.1669	33.4823	29.1243	45.3019	31.3795	36.648	59.7879	55.7729	56.9827	52.8231	70.9167	39.3894	40.6331	48.8389	49.6257	50.5863	27.896	19.0365	9.67479	9.12581	9.45732	6.20382	9.78643	13.5295
Aldh1l2	0	0.0100176	0	0	0.259638	0.34624	0.364397	0.564949	0.967437	0.108401	0.164768	0.0385956	0.528244	0.214076	0.197983	1.69886	1.84683	1.30534	1.45353	1.22389	0.193412	0	0.0094726	0.0361414	0.102425	0.556956	1.17235	0.99045	0.93838	1.36503	0.334099	0.206897	0.325248	0.036386	0.450879	0	0.220777	0	7.11231	2.45111	5.111	2.38686	4.42458
Appl2	0.545392	1.6204	0	1.15604	1.31988	5.18072	1.71607	1.36883	2.48579	3.70665	2.85638	2.82518	3.52012	1.89029	2.37436	4.54613	2.56482	3.15245	5.19368	5.65071	2.89265	0.688996	5.04283	1.36902	0.569237	3.29985	2.77945	0.804489	4.71609	4.88411	0.464198	0	3.17123	2.16055	1.45659	12.7395	0	3.80934	8.54347	5.30283	4.73415	7.11642	1.99842
Ckap4	1.45623	0	0	0	0	2.35073	0.437201	1.61665	3.88478	6.41324	0	0.0199598	0	0	0.56557	32.8115	33.4864	36.5225	35.0791	31.2747	0	0	0	0	0	0	0.574374	0	0.333327	0	0.0246829	0	0.176213	0	0	0.507023	6.36696	4.2007	52.9654	80.1697	58.1497	65.2266	64.8768
Tcp11l2	22.4674	15.4539	8.79569	14.8948	13.9466	14.8334	23.6577	15.2353	17.4199	18.7654	7.31363	10.4487	12.8378	8.13522	18.5235	43.191	44.9491	54.6611	37.1643	56.4962	8.68366	12.6818	4.23638	5.53913	6.23137	4.52557	11.4333	5.88192	13.646	10.5661	3.74743	8.54004	3.38549	4.29673	0.93144	153.434	298.267	227.181	83.3919	76.225	68.997	98.2662	86.4819
Polr3b	7.29217	8.35432	7.85195	4.89006	13.6476	3.69086	9.46255	5.80704	5.76662	4.79078	9.4898	9.60078	5.12	2.95659	3.44864	4.59886	5.13263	3.5518	5.15931	3.23569	11.9472	7.33642	12.7366	10.3101	9.41687	7.82617	8.74319	11.6703	6.6031	5.56007	5.48196	5.8302	6.69991	5.89024	5.9417	17.0182	11.2197	3.11208	2.95978	3.75293	2.9372	3.50265	3.24933
Ric8b	1.71096	2.25215	2.14799	1.99404	1.72993	2.76194	1.15135	0.732316	0.35731	1.01434	2.38943	1.96992	1.84412	1.25199	2.85279	2.28936	2.08821	0.467754	3.91374	2.30389	2.74896	1.50605	1.03603	0	1.01355	3.34096	2.44633	1.42247	1.7854	2.29556	2.79857	3.23265	3.11497	0.309523	1.81424	5.47601	2.88813	2.86674	0.864314	1.46124	3.59848	1.83195	4.74433
Fhl4	0	0	1.47273	0	1.07165	1.48372	1.08631	0.340239	1.52085	0.0734447	1.73654	1.5036	0.759182	1.08782	1.40527	0	0.72538	0	0	1.30074	0	0.0741425	1.13384	0	0	1.12403	1.34125	0	0	1.61926	1.9133	0	1.3117	3.6157	0.226284	0	14.9876	0	0	0	0	0	0.2939
Cry1	2.77688	2.88412	3.9971	2.22237	3.16832	0.585751	4.03618	1.99549	0.815412	2.90418	1.53732	1.98702	0.403253	2.78207	2.01688	6.22148	7.67386	5.25309	3.24798	4.55809	3.69882	2.97006	3.57946	3.3781	4.21266	3.22217	3.63925	4.64784	3.99864	2.59132	3.29217	3.60472	1.87343	3.3949	3.30535	9.23544	18.1237	6.68568	9.00594	12.1128	3.56841	3.51631	4.29302
Pwp1	52.9372	55.2767	31.176	60.5183	61.9204	43.6119	47.4565	49.6444	40.4052	44.1517	39.3208	39.3677	55.1976	53.651	45.872	44.0081	39.8768	34.1984	45.78	35.0126	66.6335	59.4112	71.8704	58.0112	55.5939	57.3534	50.9807	65.952	70.032	45.8108	79.1206	63.8894	77.9842	88.2224	83.048	40.9091	16.8525	49.2141	21.84	28.3305	28.6423	31.3305	22.8203
Prdm4	9.23612	6.05758	5.16205	1.92749	2.36941	6.36563	6.78426	5.76611	5.19535	4.5701	7.85916	6.44332	2.8817	6.5878	3.554	3.2351	4.79373	2.44621	8.63896	7.20029	4.60624	5.30386	7.92885	5.53313	5.62846	6.32695	3.97558	3.55172	4.09819	6.72526	3.78205	6.5033	4.58742	5.09469	4.62499	2.81397	0.159859	9.29876	4.01258	2.13477	3.68239	2.77052	2.10245
Ascl4	0	0	0.939089	0.643684	0.326627	1.20301	0.189915	2.60086	0.346023	1.4124	0	1.30748	0.600672	0.488124	1.22838	0	0	1.13385	0	0	0	0.513294	0.197475	0.470901	0.571943	0.06176	0	0	0.0988001	0.646746	0	0	0	0	0.0522193	0	4.33181	0	0	0	0	0.21824	0
Fbxo7	28.3472	30.2351	36.8156	35.9904	49.7216	39.1429	30.4082	30.496	43.2432	33.0641	27.7449	36.7731	44.7412	36.276	44.1895	25.9214	25.4675	40.7183	27.4281	44.8086	27.4509	41.9852	21.1701	35.5325	26.3152	25.2332	33.34	33.9701	24.8504	39.235	32.2366	43.9897	46.3497	42.6949	31.8747	27.0662	38.9894	22.9379	47.602	56.3362	37.4808	48.4658	34.326
Syn3	0	0.00510274	0.0305943	0.179746	0.0775279	0.407	0.308121	0	0.0724691	0.253998	0	0.245746	0.269075	0.115861	0.643507	0.197062	0.425375	0.281308	0.34842	0.537855	0.274141	0	0	0.0966504	0	0.259556	0.306441	0.0708818	0.0386253	0.0561871	0.00607794	0.459192	0.623249	0.00617806	0.699208	0.364946	0	0	1.44914	0.259131	0.929795	1.81305	0.861739
1810014B01Rik	4.92193	5.25758	0.44713	4.13746	2.03283	6.2126	8.38235	7.74556	6.9549	1.29118	4.62021	7.14716	4.86198	4.1834	3.57942	2.25393	1.0162	3.11459	2.65213	1.25056	5.63417	1.19143	3.91376	7.83617	3.81248	9.52751	5.8279	3.93042	3.63398	8.10899	6.0403	7.70116	2.94014	6.1398	5.66882	1.96501	5.75247	4.84298	7.94208	4.64786	3.92565	4.676	5.3283
Hsp90b1	73.9758	76.0825	69.2546	62.7013	81.4987	249.16	186.202	220.216	392.658	545.646	89.0197	97.2808	111.002	103.752	123.177	3603.73	2954.25	3711.28	3538.88	4812.48	136.39	156.004	90.5552	128.102	164.727	373.391	379.956	342.577	293.589	293.305	211.106	160.785	203.931	236.717	241.211	175.583	116.26	161.238	2859.46	2816.62	2549.26	2710.37	2391.11
Nt5dc3	0.289131	0	0.478102	0	0.00907035	0	0.0516841	0.0286176	0	0.46125	0.28934	0	0.33083	0.0813305	0	0.238571	0.276588	0.372998	0.115496	0.267436	0.954173	0.166297	0.220725	1.06184	0	0.0600271	0.250045	0.182442	0.182453	0.488911	0.834106	0.808489	0.0784549	0.51608	0.314676	0.0382023	1.53938	0	0	0	0	0	0.922881
Stab2	0	0	0.101786	0	0	0	0	0	0.246126	0	0.0570093	0	0	0	0	0	0.0119068	0	0.274703	0	0	0	0	0	0	0	0	0	0	0	0	0	0	0	0	0	0	0	0.246084	0	0	0	0
Igf1	0	0	0	0	0	0	0	0	0	0.158878	0	0.00744313	0	0	0	0.337355	0	0.85202	0	0.0555356	0.00648682	0	0	0	0.282179	0	0	0	0.00731174	0	0	0	0	0	0	0	0	0	0.18288	0.535126	0.563229	0.193812	0.0501927
Tyms-ps	2.68293	3.67729	2.72717	1.81664	2.80555	7.11403	4.24129	3.54068	4.96773	4.02773	3.78636	4.27625	4.90147	5.21095	4.98014	2.03306	4.09783	4.12042	3.69999	5.80119	4.7056	2.46165	4.1133	3.76165	3.27512	5.30485	3.00388	4.69037	6.87398	5.43175	4.91423	5.16024	6.44805	8.1443	8.07364	0	0	0.10887	0.212261	0.621095	1.27111	0	0
Parpbp	4.75921	8.6247	14.9314	10.821	7.99087	8.79447	13.2517	9.65591	20.0679	14.2334	15.4637	12.2043	14.782	12.142	12.7081	7.71605	9.63578	4.11662	6.6318	5.26499	3.10283	6.00211	5.65215	5.76669	3.13724	8.54797	6.94805	4.89778	5.68723	4.03339	2.73682	4.44585	5.50883	4.55587	5.71204	0	1.61889	0	0	3.84333	0.134839	0	0
Nup37	36.2031	35.9613	58.8067	56.1102	44.4829	71.3267	50.8159	49.3536	73.6527	50.4209	60.2371	53.7629	64.4297	68.7164	62.7048	35.7847	49.7985	45.7019	57.7464	51.583	40.966	54.1174	44.853	55.319	57.1348	64.3576	60.4711	65.9078	83.7924	59.3357	66.1694	46.9977	72.9609	118.011	111.832	23.336	28.9447	17.0321	16.4991	14.2593	11.4348	7.19333	7.45162
Dram1	0.0204359	5.29388	1.54831	0.0379023	0.0769316	0.820081	0.469679	1.45635	0.85575	0	1.48661	0.849839	1.32046	0.661075	0.222781	0	0.758975	0	0.2449	0.463971	1.64388	0	0.773264	0.931669	0.628655	1.60376	2.68413	3.04206	1.91402	1.03669	0.307591	0.888912	1.51385	2.60548	1.0762	0	0	0	0	0	0	0	0
Gnptab	7.0547	11.2942	11.8312	7.76881	9.59603	11.0792	11.0795	12.4923	14.2762	17.4091	12.4098	7.55796	8.79183	10.1548	10.0175	4.05396	5.54531	7.96986	10.4026	5.89507	17.7047	11.2789	12.5567	14.6782	8.50274	14.5274	10.4117	19.5766	15.1786	19.891	7.83936	17.4151	11.5844	10.4279	16.8691	4.65334	5.25183	0.915841	1.53836	1.39329	0.752031	5.82254	2.41264
Chpt1	1.32856	2.1074	0	0	2.38991	2.16585	0.901858	1.08195	0.788054	0	0.116511	0	1.81673	1.41917	0.333331	4.01426	0.51102	1.92299	4.08107	0.67878	2.20015	0.0290179	0.217695	0.223619	0.698405	0.356129	2.84968	0.665642	0.837817	0.804372	0.527343	0	0.725566	0.729	1.08047	2.16648	3.21417	0.0859849	4.02343	6.13175	4.51764	3.9234	4.37102
Mybpc1	0	0	0	0.0267249	0.0135611	0.174816	0.11039	0.0713104	0.818884	0	0	0	0.39279	0	0.68545	0	0.170276	0.0253486	0	0.545242	0	0.136747	0.0717405	0.0273716	0	0.0897467	0	0	0	0.0626547	0	0	0.0117298	0	0.258001	0	0	0	0	0	0	0	0.492786
Spic	0	0	0	0	0	3.00468	0.868503	0	0	0	1.62319	0	0	0	0	1.84413	4.05726	2.31342	0	2.05908	0	0	0	0	0.627736	0	0	2.26309	1.94285	0.131451	0	0	0	0	0.42985	1.16836	12.3812	26.0255	0	3.74768	8.12104	12.7749	9.92522
Gm4925	2.27837	0	0	1.84022	0	0.0342947	0.0281526	0	0	0	0	0	0	0	0.291349	0.324878	0	0	1.10095	0	0	0	0	0.837666	0.0565226	2.2888	0	0	0	0	1.47497	0	0.119658	0	0	0	0	0	0	0	0	0	1.5081
Arl1	38.0152	28.1226	32.0145	35.8851	30.6481	46.4768	38.6226	44.5048	42.6567	38.6605	49.8741	43.6717	38.9308	39.9567	39.7002	103.234	83.0371	88.4485	74.0909	75.1035	47.6964	50.3718	44.5019	34.0358	44.4303	56.6898	48.1654	46.2519	52.4042	62.209	57.082	31.9623	57.9545	60.7149	64.0772	45.233	34.7842	41.6255	124.96	85.45	101.383	95.9636	78.2849
Utp20	0.993842	2.79766	2.39626	1.77099	2.67764	1.8853	1.17442	1.91594	1.16574	0.703176	1.84511	2.08196	2.11172	2.87784	0.450625	4.2266	1.46941	2.0226	1.71255	1.21259	6.77555	2.07353	5.4138	3.2822	4.19129	4.6769	3.60228	4.50494	1.96107	3.73771	5.63808	6.29677	4.02929	5.14295	3.96126	5.92203	5.21423	5.14785	0.744654	0.726311	0.138488	0.48608	1.5106
Gas2l3	3.51934	4.4311	5.69685	2.3019	3.9442	7.80639	5.93288	3.47496	7.8822	6.65475	7.81333	4.31112	7.02049	6.21718	5.88041	2.9911	4.86487	5.12938	2.24119	5.03945	3.19364	3.85037	1.56597	3.56062	1.84361	2.7638	1.60588	2.68445	3.1678	3.38831	1.97257	0.51503	2.53965	1.33309	3.653	0.421199	0	0	0.381333	0.0826532	0.471217	0.261934	0.0581441
Scyl2	6.0189	2.79936	3.72475	3.50401	5.23975	6.6469	3.95785	2.91251	3.08383	1.71464	7.35534	4.9687	5.33403	4.63245	4.4903	5.26202	1.32655	4.29416	0.500898	5.44076	1.93608	5.81303	3.1798	6.46303	3.60025	4.76931	6.69634	2.86284	2.58209	2.01133	1.90834	6.10366	6.42398	4.75351	6.26893	2.61776	12.0057	3.65443	3.83331	5.77088	10.1233	3.97413	4.91732
Actr6	20.1092	21.7079	26.0368	17.8048	22.4443	26.437	18.2443	28.3053	16.6238	26.5608	29.8318	24.6671	26.5599	23.0717	26.1381	7.6234	13.6472	12.8585	19.5775	13.8504	27.7507	12.6123	11.6386	16.2522	15.4911	20.2243	14.8838	14.9265	22.8892	18.4545	16.604	36.1582	28.4346	28.5586	17.2419	31.3099	22.3483	18.7292	15.6137	11.6265	10.7721	9.63756	3.22548
Uhrf1bp1l	10.0293	13.0727	12.0238	8.4341	9.67339	8.34654	10.7377	9.08121	12.6878	13.8519	10.1934	10.2357	14.1867	11.3022	11.4475	7.93037	11.9733	12.0544	14.2904	10.7307	14.8992	13.4666	15.5161	12.2304	11.7373	12.7925	7.07799	17.673	10.2856	12.5888	9.40962	8.90305	10.0188	9.24693	12.8503	24.0573	24.1274	13.1951	14.1494	6.70573	14.1537	9.12713	15.0344
Apaf1	9.65827	2.77296	4.20575	2.41763	2.98874	5.33953	3.69291	4.00914	2.63416	3.24985	4.70738	3.85993	3.77148	4.31884	3.45935	5.73881	3.60356	1.52362	2.75204	2.69243	3.09333	4.47577	4.00718	3.87207	3.80135	4.03215	3.68123	1.82169	2.46685	2.76424	2.97371	7.99126	3.44686	4.01539	3.02227	5.0109	0.298578	2.01285	1.04651	0.0425304	0.410337	5.16022	0.299189
Ikbip	0.293098	0.440921	0.0629432	0.59538	0.367793	1.44581	1.75357	0.884125	1.1689	1.09738	0.0966958	0.962637	0.394553	1.07966	0.62244	8.68669	7.70465	13.3077	6.23038	7.53464	1.09805	1.24026	0.0833865	1.39191	2.14676	0.452035	1.04106	0.732575	1.6966	0.788947	0.210075	3.31736	0.431743	2.11756	0.588007	0.414928	3.12482	0.0178403	17.3914	16.4202	13.0333	13.8847	15.4651
Slc25a3	536.303	466.191	490.6	456.598	451.282	598.541	518.084	525.942	458.07	464.045	577.687	556.778	527.898	502.915	550.598	424.289	452.04	437.222	437.716	416.704	578.273	523.41	545.736	467.215	454.756	522.075	515.744	480.726	525.819	532.07	705.136	635.228	568.139	596.599	676.942	347.687	422.475	394.066	488.816	435.461	337.293	357.213	310.875
Tmpo	21.641	17.8387	25.7137	21.7706	21.9348	26.0062	30.0708	28.9581	30.3099	23.9119	26.5126	29.4673	26.3884	24.4909	30.8136	20.243	19.9706	15.4964	13.3858	11.9299	19.8225	17.5441	19.6303	15.4661	14.9713	18.7016	16.3497	20.0362	20.6484	16.7984	18.3263	20.7898	19.9553	20.455	20.3697	8.09974	7.46782	3.96978	3.41254	9.81387	6.53104	4.69154	3.47603
Nedd1	9.33598	15.0973	15.8015	19.0018	19.3607	21.7137	25.1388	21.7435	24.0555	20.5552	15.9358	13.8993	21.8021	25.9646	22.2056	20.0959	17.734	16.5094	17.1712	16.875	17.6393	17.58	11.6406	25.7535	23.6875	25.1806	21.7732	20.9701	20.4972	24.8275	23.359	11.9053	19.7861	31.4652	22.9324	13.8372	10.6173	30.5498	12.7055	11.5243	2.90776	13.079	9.55071
Cdk17	11.6837	8.40679	10.1689	7.70997	13.1892	9.68404	11.8702	15.3827	17.3634	10.4966	9.80004	8.62442	8.74365	7.88417	9.72201	10.4963	9.11763	8.25474	5.00054	13.0288	14.6708	14.5903	13.0295	14.7612	13.902	13.6126	13.6091	12.465	15.7363	12.7579	9.75669	10.9099	8.38304	10.5598	10.8463	16.6338	7.88913	18.1347	4.39507	6.65985	2.0814	3.18836	7.4314
Mir1931	6.74865	0	8.69569	2.68214	6.80505	2.24933	1.10789	1.90848	4.8061	9.88726	3.89627	5.37825	4.38011	3.38991	2.38864	0.852327	3.25507	0	2.88837	3.64808	1.70445	3.74295	4.79998	1.37353	0.370722	3.00237	3.51744	5.80691	1.4409	0	3.62776	2.99541	4.31647	7.98963	1.52314	10.5092	7.8969	8.62631	0	4.68692	0	10.6094	0
Elk3	20.9592	11.8273	12.9532	10.604	8.39	10.5576	17.126	13.8658	14.2644	15.145	15.1277	8.78103	11.2437	11.719	12.4602	6.08466	6.3583	3.05074	7.3468	4.44307	13.2697	20.0111	12.6138	12.1217	11.253	14.8684	14.7522	14.2341	17.8055	10.8592	15.0393	8.58722	14.7236	14.8552	13.0567	12.0027	17.0161	18.7725	2.16091	1.3173	0.34662	1.31202	0.46334
Gm17745	16.4375	11.6573	12.1028	14.0611	9.0925	7.01265	4.88292	4.91407	8.49527	7.03351	3.02132	2.65396	6.50271	8.77571	11.1704	0.474512	1.24587	2.36053	2.81405	3.04647	2.78743	4.457	2.33824	3.88711	3.19905	0.752172	4.89562	6.11933	6.2838	7.87669	0	0.521131	3.27694	2.65171	2.11992	7.84528	9.9835	1.11486	0	0	0	8.56447	1.37669
Lta4h	36.817	44.9977	47.6823	52.3719	52.1053	67.5266	54.5181	62.5211	61.4834	66.4098	58.3498	64.4067	59.7088	57.2491	58.0052	62.4959	56.0593	84.8429	66.7968	79.3579	53.53	44.6034	45.1208	51.6878	46.8918	69.1044	76.1783	52.0107	74.7231	53.1213	64.3238	62.759	72.237	82.2336	80.7422	40.6665	34.9101	36.7328	35.7048	49.4032	33.3866	32.5102	34.9436
Amdhd1	0	2.42024	0	0.527344	0	2.69771	0.0363042	0	0.0236235	0.755986	0	0.432587	0	0.566526	0.0939274	0.0837893	1.83997	0.875328	0	0.119543	0.0418897	0.143094	0.141561	0.0225044	0.145777	0.442728	0.710784	0	0.566601	0.480793	1.66429	0	1.09942	0	0.998228	0	0	0	0	0	0	0	0
Ccdc38	0.141251	0.347067	0	0	0.192019	0.161115	0.0721416	0.093205	0.485081	0.0536518	0.0724888	0.445724	0	0.0882954	0.0155539	0.888006	0.238453	0.855895	0.18808	0.0395916	0.0138735	0	0.250046	0.029813	0.10863	0.957964	0.992518	0.351116	0.0938263	0.29572	0.570881	0	0.0511041	0.100049	0.181832	0.0933161	0.214257	0	0	0	0	0.552677	0
Snrpf	25.8947	21.9929	34.5565	26.4344	30.6124	22.915	11.4055	19.694	14.0695	19.2158	22.6492	25.6921	22.3681	26.2979	29.9981	21.4581	20.4873	10.5505	14.5858	11.3915	20.0834	19.2969	29.4381	24.6615	32.5579	17.0511	22.6535	22.1598	32.9015	22.1919	36.3736	11.2899	26.6508	20.2405	17.4639	10.0685	11.1735	10.3717	7.38526	6.5173	2.70773	5.90108	8.68686
Usp44	1.63813	1.954	2.06591	1.66699	1.5417	1.78582	1.71032	2.0375	1.53207	2.4283	1.08804	0.54404	3.21993	3.26227	3.44804	1.87116	1.32152	2.1677	2.3453	3.21816	2.26819	2.02613	0.952718	2.53346	2.58653	0.90291	0.799234	0.848217	0.418883	0.79844	1.32737	0.270245	2.14777	0.794754	0.656549	0	0	0	0.216766	0	0	0	1.9831
Metap2	57.2025	80.1663	68.5606	61.5447	66.1497	76.6152	53.1601	61.3637	60.3107	56.6398	66.542	68.0842	63.4056	70.8314	70.9109	45.5395	55.5524	47.3111	57.2172	55.052	74.7653	67.0681	71.6029	62.3352	71.4485	69.6946	54.6466	68.0773	60.7875	83.4762	88.5502	66.5716	81.7023	86.2414	88.0653	25.6823	19.1029	39.0207	38.1678	35.5507	29.8087	32.5942	39.1649
Vezt	10.3098	4.54496	8.97555	7.60111	5.26729	5.18727	6.59341	5.05786	3.07734	2.53933	3.81537	5.5468	4.70663	4.95356	5.58468	5.50274	1.14589	4.52857	3.33817	2.8431	5.70587	4.46394	6.44016	3.6979	2.8465	7.4982	2.98011	3.61457	5.35956	4.38082	4.06419	10.306	5.91133	6.00893	7.0683	4.21357	2.67506	4.58375	6.51112	1.8056	4.9149	6.03214	3.41636
Fgd6	4.05766	6.53324	5.60231	2.1162	3.8725	4.38575	3.48008	4.34089	3.76117	6.94775	5.44287	4.10116	4.39905	4.66387	3.71034	0.453925	1.62521	1.69359	1.1537	0.809526	2.1811	1.93801	2.26519	3.19015	2.11695	1.94542	2.1219	1.21495	2.08188	0.992257	1.94993	0.432052	0.650173	0.772818	1.44961	1.37095	0.642531	0.838609	0.604246	0.20801	0.821003	0	1.65839
Nr2c1	1.70876	1.60999	0.162235	1.80702	2.14423	3.13343	0	0	0.73228	0.768607	2.00769	1.99163	1.13499	2.04493	1.24781	1.90822	2.40388	0.290055	0.673602	0.68062	1.58999	2.3148	4.37316	1.76533	3.22771	0.80288	0	1.80565	2.29997	2.80257	1.10925	1.04785	3.48972	0.687978	1.13668	0.950636	0	3.65948	0.971229	2.47757	3.06786	0.461858	1.74289
Ndufa12	159.309	100.785	178.92	154.941	160.421	130.066	71.4421	98.1712	87.471	113.487	114.527	123.729	136.477	151.437	158.591	171.757	151.558	117.642	155.316	171.018	126.452	106.038	128.494	151.213	171.431	87.5053	121.701	115.874	168.207	144.055	168.013	75.6114	162.896	120.981	99.4039	38.0994	68.5395	55.2868	132.51	123.777	50.1404	155.733	110.503
Tmcc3	0	0	0	0	0	0	0.201486	0	0	0.29969	0	0	0	0	0	1.32618	0.559093	1.78212	1.16732	1.03204	0	0	0	0	0	0.109205	0	0	1.25201	0.08471	0	0	0.182377	0	0	0.675693	2.28723	0.958723	5.58333	7.0085	6.81169	4.28773	7.79516
Plxnc1	8.54956	8.90016	6.81535	8.32106	8.09226	7.09735	4.09209	5.577	5.33365	4.41648	6.71298	5.24431	5.55719	6.99722	7.04466	7.41446	6.62542	5.45745	4.3422	4.68322	10.8469	11.2819	10.5888	13.3791	17.5775	10.8427	8.68772	8.13421	12.1776	7.29344	11.2752	15.938	8.76261	11.6685	10.5399	11.4255	5.74688	15.6743	9.09084	2.0188	9.30479	8.67367	4.34404
Cradd	3.16368	0.256269	0.470358	1.9344	0	0.746233	1.49151	5.19599	2.80764	1.7827	0.562008	1.33997	3.19409	0.977938	3.85888	9.52799	8.27527	7.46143	5.62445	7.63002	3.44196	2.45951	1.69628	0.363221	0.882318	1.73227	2.17039	2.57264	2.11303	4.93818	2.74721	4.91474	2.17916	3.98923	1.24497	3.65187	1.42384	5.28819	12.6496	14.3661	5.33668	9.02894	16.8832
Socs2	0	0	0	0	0	3.31364	0.602673	0	1.1023	0.242275	0	0	0	0	0	17.0674	15.0031	8.11641	20.2561	20.9177	1.44717	0	0	0	0	0.556183	6.89523	6.78729	0.444875	0.554697	0.0800045	0	1.52308	0.243967	0.291116	0	0	0	22.3603	15.8145	19.7637	18.5307	20.7958
Mrpl42	140.308	134.78	202.529	164.859	149.72	217.03	118.114	158.397	130.53	166.261	145.402	172.277	190.353	184.134	203.327	183.97	207.49	165.612	215.468	208.37	193.998	171.283	172.817	172.776	198.919	149.35	166.83	185.799	208.37	162.416	226.547	135.008	227.803	177.239	185.063	57.3572	100.652	81.0303	112.048	161.21	124.87	169.853	126.072
Ube2n	12.8401	12.7997	15.2625	16.3552	18.8834	17.3211	17.1745	19.0192	17.9107	15.8365	17.9222	17.1633	19.3099	18.143	18.4824	9.92936	11.8942	11.2416	12.1385	10.3711	17.8286	13.648	11.3617	14.2751	12.67	18.0543	12.1736	13.2657	16.6228	14.8755	15.5822	12.7503	18.128	17.2822	19.2502	7.29199	10.1676	9.88184	7.72141	2.8242	6.161	5.04877	5.70552
Nudt4	7.91833	6.33788	6.96584	4.77462	2.99091	6.14706	3.12833	2.00329	3.71725	4.75424	5.7196	5.70844	3.17268	6.34252	2.35773	10.2337	11.2693	11.0564	9.14875	9.27094	5.38306	3.12472	5.42735	2.14156	1.8979	4.33471	5.25396	5.56069	3.821	2.57329	5.47814	9.40504	6.66265	4.70822	4.89924	2.88536	7.65901	3.83525	14.3356	14.414	11.9612	9.76881	13.965
Eea1	1.64711	1.38759	4.65496	3.81522	3.31389	3.006	1.74978	1.94185	0.926935	2.30232	1.99488	2.64333	1.96597	5.04507	1.26236	2.79584	1.53241	2.04762	2.76342	1.7913	5.10569	3.42313	4.42467	1.00122	3.22593	4.36799	2.94387	3.98725	3.2823	3.86217	2.36897	6.78927	1.61495	4.94666	2.49042	2.8292	7.03559	4.09849	5.03526	2.70473	1.74802	3.06124	4.00568
Btg1	36.2989	27.7787	25.2395	33.2049	27.8019	26.3822	24.9041	26.8922	34.078	32.8656	25.0768	24.5604	28.8996	27.4518	32.7725	4.67844	8.14076	3.58676	6.58881	5.80794	27.2371	33.3623	30.7042	31.1255	24.4981	19.9045	30.3029	17.9576	22.9742	26.696	17.8584	17.5451	24.4485	18.43	19.1821	105.994	140.797	131.01	2.96877	2.83995	1.36756	1.96639	1.41023
Dcn	0	0	0	0	0	0	0	0	0	0	0	0	0	0	0	1.21673	0	0.774762	0	0	0	0	0	0.888882	0	0	0	1.35002	0.713077	0	0	0	1.83738	2.84261	0	0	0	0	0.823172	0	0	3.27141	0
Atp2b1	8.2626	11.9457	6.09552	5.07338	5.67883	5.39846	5.14658	5.30347	6.56953	5.19809	9.91227	6.72408	3.62272	6.30276	3.30094	4.481	6.16614	8.71841	5.71254	4.62739	12.1897	6.5177	11.7204	11.9282	9.55948	10.3727	10.2866	9.90637	8.60945	5.39904	7.23543	9.08632	10.0073	7.25204	8.02463	21.0638	18.419	14.8293	7.45865	4.96728	7.5472	4.71011	5.11769
Poc1b	12.6843	12.8477	14.7989	10.2998	17.3423	13.3492	12.9244	11.5345	11.4511	9.87557	13.4562	8.55568	11.7868	11.7751	11.5075	4.50043	7.10218	9.5103	5.16772	4.98808	14.0017	14.4278	12.6095	10.1494	14.4303	7.10108	9.78944	10.3351	10.3329	8.75027	13.5617	13.2673	11.4044	13.9191	13.1603	12.9241	6.94948	13.3365	8.70221	5.93127	3.67749	15.1854	8.34495
Galnt4	2.70381	1.60674	0.890487	1.95596	1.44654	1.63335	1.77917	0.888361	1.26399	1.26564	1.10114	1.04691	1.04208	0.394484	1.22305	3.09458	0.606068	2.34864	2.38645	1.04717	0.257852	3.4071	2.92693	2.3869	2.47629	1.66307	1.47357	2.52924	1.90035	1.72367	0.436235	4.74063	1.37906	2.31723	1.65431	8.44949	2.43525	6.38158	4.52946	1.19992	2.53544	5.77802	0.844107
Dusp6	22.3753	14.3403	26.8963	15.101	18.8963	14.2018	26.4275	24.2375	33.7185	25.4265	15.085	12.918	14.2457	14.6245	19.8374	11.3865	21.8466	14.9367	11.3057	28.6621	8.44823	24.5239	12.3756	14.8626	19.5738	23.1205	21.7327	18.9529	25.3595	24.0481	15.1773	6.7544	11.2525	14.6952	11.0381	88.1231	18.6468	19.137	1.94222	1.29615	4.80976	2.79858	0.140278
Csl	6.22368	6.43014	6.11658	6.86047	6.05072	5.78081	5.87	5.84046	6.2344	5.72034	6.20333	6.46146	6.57988	6.60634	6.7207	5.86553	5.10458	5.68086	5.18917	6.66513	5.47558	6.86378	5.99261	5.15834	5.10245	4.82714	5.06974	6.01197	5.61613	5.40386	6.03885	5.97434	5.63989	5.09031	7.48265	2.56006	2.24433	3.75249	4.09704	2.14078	3.88052	3.61828	3.61434
Tmtc3	1.26321	0	1.80268	0.882586	0.317569	0.662111	0.377819	0.0256911	0.526206	1.23239	0.0999044	0.438785	0.0786173	1.4481	0.137193	0.657822	1.03703	1.58295	0.518426	1.54966	0.260038	0	0.430768	0.525931	0.126426	0.387998	1.38894	0.46902	0.275865	1.02831	1.07438	0	0.767708	0.430211	0.975068	0.0342957	0	0.87369	1.50935	1.2198	1.54949	3.00872	0.591789
Cep290	0.56604	0	0.633332	0.943519	0.681072	1.57807	0.867288	0.914849	0.992977	0.791966	0.438489	1.05377	0.947644	0.644956	1.76102	0.975503	1.16119	0.605023	0.751316	0.108449	0.728374	0.420351	0.634981	0.803025	0.47389	1.64226	0.336933	0.54254	0.828139	0.861961	0.745929	0.968382	1.98311	1.47989	0.0754656	0.852037	0	0.412136	2.21418	0.73149	1.43594	0.441551	2.25436
4930430F08Rik	0.687698	0.574346	0.727217	1.80325	1.2498	1.46062	1.70771	0.962328	0.496505	0.864698	0.711927	0.649417	1.29285	2.00116	1.36307	2.64155	0.84068	1.46009	1.63404	2.21338	1.42543	0.450096	0.448646	2.50006	1.65959	0.76803	2.07644	0.632543	0.89786	1.30609	2.88517	0	2.18135	0.302339	0.824219	0.986975	3.07546	1.849	3.07308	2.8821	1.92119	2.08767	0.973186
Mettl25	13.2226	5.3622	7.10496	11.1662	8.28732	8.92673	13.061	6.79435	7.32088	9.07234	14.9755	7.79006	12.6112	13.9676	5.91079	3.48204	3.08705	9.94775	4.55142	4.32916	13.2302	6.82036	17.1724	10.3141	8.67605	7.92012	5.13211	12.031	17.2673	7.25818	10.692	17.6129	8.13007	9.2182	14.4896	3.9588	13.3655	15.9665	14.1625	10.1209	11.876	15.975	8.85159
Ccdc59	49.2219	37.5437	47.3237	37.1088	43.8705	60.4866	38.8097	53.0905	41.4355	40.8688	44.1168	41.3433	38.6815	41.3877	49.5192	51.278	60.8159	50.8308	56.7547	50.3388	36.0785	35.6714	35.9251	40.8877	42.3152	36.7887	52.419	41.346	60.5491	40.723	47.1217	48.5247	55.2299	45.5912	52.7394	34.9086	46.4199	28.9077	36.0709	41.391	49.0104	36.5405	28.3894
Ppp1r12a	19.065	18.2834	27.5801	17.1327	18.8311	13.9223	16.3104	10.8616	14.1007	11.8707	14.8317	20.6196	21.1713	14.0117	9.45543	7.77915	9.90294	10.883	7.6763	9.01497	14.4091	10.2092	14.3513	12.0718	16.0363	6.95035	9.99048	11.4295	6.2984	8.30696	7.67502	12.3863	6.2024	8.44619	7.7231	18.8426	22.8282	14.6087	8.40185	6.39201	12.9379	12.5399	11.5297
Pawr	1.75731	0.19827	1.89635	1.86244	2.15593	3.83641	3.34165	6.52256	5.25621	2.8964	3.36981	3.02373	4.30876	6.04658	1.52387	2.16392	2.59577	3.42264	1.41022	1.58323	1.74758	4.84613	0.499954	1.63927	0.555069	3.0881	0	0.729041	0.750405	4.41185	4.60516	1.12123	7.05044	2.3205	6.77551	0	0	0	3.5974	5.18689	0	2.48637	4.72201
Nav3	0	0	0	0	0.0693739	0	0	0	0	0	0	0.269158	0.0446529	0	0.284905	0	0	0	0	0.0185951	0	0.00635956	0	0	0	0	0	0	0	0	0	0	0	0	0	0	0	0	0	0.250848	0	0	0
E2f7	0.429493	4.00428	2.31485	2.07887	4.55476	2.80575	4.09288	2.47805	4.17769	1.25336	5.7576	6.15192	3.8074	7.54348	4.16301	1.57438	2.75872	2.83794	3.04424	0.687069	9.41737	5.24183	3.59867	3.93998	2.28797	3.2231	1.57123	3.47026	2.09794	3.65914	2.08914	1.98536	1.87604	2.31054	1.57775	0	0	0	0	0.101852	0	0	0
Csrp2	102.919	61.2216	100.918	97.057	72.9945	50.1017	77.5115	75.4903	75.978	58.2336	77.1891	97.5824	68.0124	69.6987	63.1164	16.8855	27.5591	33.8268	32.0905	15.952	42.2087	50.9932	30.5196	32.2364	16.4256	23.6312	25.7392	28.5937	17.4232	16.6473	23.9566	25.1603	22.7967	26.3256	21.4079	1.91828	0	0	1.28646	0.941075	0	0	5.73749
Zdhhc17	4.66678	2.53685	3.79968	5.28684	2.77768	2.97804	5.28553	4.91871	7.23081	4.49857	2.8254	4.2473	3.96031	5.46381	3.93747	2.29705	2.42734	5.45834	6.57505	4.48631	2.57551	2.60073	6.15407	4.36057	6.36324	4.13215	2.9758	3.07136	2.89047	3.38202	1.97754	4.42824	2.69007	3.16793	4.30417	17.0485	6.1471	12.2851	7.35533	2.02348	2.3126	7.05102	5.60756
Osbpl8	8.943	13.1927	10.1714	10.6511	10.7188	15.2473	15.8838	12.297	16.8491	13.298	11.1598	9.51818	12.349	13.2323	12.5829	5.4032	8.00216	7.28062	6.87241	7.85045	7.88405	14.9259	12.5628	14.2074	11.4546	14.4171	14.7159	12.2155	16.5586	17.0308	10.9455	8.17372	12.9734	11.6473	13.2628	14.5133	14.6723	18.7615	9.31462	4.79603	3.76199	6.77864	11.0268
Bbs10	1.72945	3.99344	3.72117	0.0386457	1.84335	3.15021	4.59736	5.01159	3.15775	5.86464	2.71876	2.45159	1.99851	3.42882	2.04435	0.663162	0.844213	2.05271	0.936387	2.1551	3.07597	3.86501	4.75134	5.8184	2.09923	1.63521	2.61852	0.304794	6.14534	2.62747	4.20779	3.23696	5.83493	3.48013	1.82153	4.79043	0	0	2.18097	3.9506	0	0	1.56772
Nap1l1	74.0373	62.2358	70.8225	53.5077	64.5362	81.1773	68.1629	73.7246	56.5919	61.3902	76.6559	73.5742	77.0829	70.1761	72.4436	34.6844	33.8248	25.3884	29.3847	19.8292	75.4543	71.4427	68.9511	68.2571	60.1825	60.6349	47.0991	63.7179	65.4626	56.1732	80.6501	60.3159	71.5616	79.7813	81.1227	16.8564	23.0495	26.7397	6.56473	7.08419	4.36142	6.29102	8.33781
Phlda1	0.469952	2.35068	2.27833	2.34247	1.60329	1.64467	1.68765	1.25009	1.34709	0.602449	1.15312	2.35353	2.402	2.80913	0.960591	0.207736	0.892519	0.103341	0.175994	0.889139	2.155	5.4989	3.77289	3.73822	1.37792	1.17081	1.47646	3.15916	2.42905	2.34145	1.76837	0.410661	2.24755	4.04438	3.00078	0	2.08508	0.112632	0	0.285583	0	0.258581	0
Krr1	7.05835	12.4202	5.65089	10.7031	9.15286	15.438	9.47619	11.4693	14.43	11.5536	7.52629	10.0392	9.71436	10.2992	10.7889	16.8909	14.1279	8.81723	15.636	11.2808	17.0922	15.0751	15.0641	14.1613	18.7868	18.4583	16.441	15.0351	18.4411	21.8104	17.1297	19.4835	21.3549	22.2925	21.7577	18.2952	17.0746	18.2648	11.4595	8.43881	9.55844	10.3734	12.3447
Glipr1	4.56361	9.72311	16.7519	14.074	13.2844	96.0246	43.8243	43.5941	63.7002	105.275	15.4409	10.6032	16.019	27.2416	38.8638	610.907	438.773	474.972	512.236	664.904	14.3538	23.715	15.3235	19.7571	28.608	99.0869	90.0911	76.0244	148.732	108.678	40.8009	50.3685	55.8542	81.1869	76.0112	28.7118	12.3153	25.5039	273.219	287.385	266.32	324.214	170.59
Atxn7l3b	16.7357	27.3414	22.6854	20.0427	23.1007	23.1153	30.0994	18.3947	22.2795	15.1291	16.3613	20.5475	17.0091	18.3822	22.3512	20.1783	19.4269	13.627	16.7608	10.5746	24.3464	27.3784	21.6957	25.2358	18.8893	24.7585	23.3899	19.6667	25.6002	20.8146	20.6716	19.0657	28.0386	18.8784	24.3753	24.3238	23.0864	33.4326	29.1555	27.6625	28.3405	17.1891	24.311
Tbc1d15	26.6856	22.4425	19.6333	21.7907	28.7148	24.3375	26.619	25.5265	24.2149	31.7056	24.2757	22.6943	24.0762	24.616	32.6746	70.2662	60.5528	71.8593	69.8984	82.6352	16.7057	15.2046	14.8732	21.9865	17.2191	29.0628	25.2172	22.2565	26.9218	23.7174	24.3517	18.4877	32.0536	27.3074	31.4479	49.9406	48.3667	39.0775	119.919	108.553	73.6577	112.788	104.656
Rab21	14.9384	10.3326	16.282	14.0572	12.4608	13.677	16.9858	8.31116	15.9286	14.1196	18.1207	10.3351	8.3824	15.3044	13.5267	8.67467	5.30912	7.46887	8.57407	7.2195	6.14384	10.3647	12.1505	8.24417	7.11079	11.0475	11.7291	8.44295	13.2549	9.93703	14.3191	14.3148	9.31879	15.397	14.0776	7.8536	18.6761	12.2608	7.83758	5.04538	6.16859	10.7979	8.60431
Tmem19	16.3188	24.4114	6.86075	13.7542	17.0088	11.3687	14.9116	14.6047	7.79294	9.23245	10.6982	9.47478	12.7031	14.6398	14.85	16.0112	15.48	16.366	10.6233	12.5519	8.32486	13.7829	14.7118	15.0105	16.6406	14.0585	16.2911	9.89144	10.7701	11.5776	13.295	10.7209	14.1998	10.6945	9.81864	10.3526	20.6643	19.6651	24.2301	27.7111	27.8821	20.7273	13.561
Thap2	4.91495	8.86241	4.22052	5.71294	4.95829	4.42976	3.79114	4.01507	3.64166	6.63631	4.64512	4.2169	7.15438	5.37393	5.3213	6.19038	6.08081	8.29096	6.95905	5.01041	5.11836	6.95592	3.65379	3.54908	4.68602	3.14508	4.02581	2.96906	4.51142	3.92782	3.73687	4.13143	4.24762	5.00019	3.20881	3.4027	5.28507	3.22727	15.5206	11.2923	11.7706	11.336	9.55563
Zfc3h1	9.90419	3.71677	5.51906	6.17916	7.93968	10.6668	7.60657	4.70152	6.76675	9.15271	6.09423	5.86346	6.61074	10.2764	6.2358	8.078	6.18117	4.90347	8.35079	7.42676	7.93854	4.23327	7.50539	4.44106	5.9299	5.57803	5.07473	6.55657	8.07708	6.16758	7.87154	8.8396	8.27055	4.111	5.24616	9.2835	9.69317	2.08713	6.69985	6.45462	6.15363	4.35602	5.24571
Lgr5	5.57684	6.32143	5.72197	8.24305	5.21417	1.13636	3.12503	2.68761	3.39926	2.31715	3.78214	1.17329	2.44641	2.27774	2.35314	0	0.246669	0	0.0364802	0	0.215273	0.72486	0.848734	1.09868	0	0	0.315913	0	0	0.052946	0	0	1.6256	0.652028	0	0	0	0	0	0	1.19417	0	0
Ptprr	0	0	0	0	0	0	0	0	0	0	0	0	0	0	0	0	0	0	0	0	0	0	0	0	0	0	0	0	0	0	0	0	0	0	0	0	0	0	1.34765	0	2.24513	0	2.5307
Kcnmb4	0	0	0	0.741037	0	0.0532678	0.349821	0	0	0	0	0	0	0	0	0.302767	0.963565	1.40575	2.05204	0	0.454097	0	0	0	0	0.426605	0	0	0	0.496375	0	0	0	0	0	0	0.0779213	0	8.25028	4.16227	8.76172	6.53245	14.0546
Cnot2	55.3377	81.3047	73.1749	81.4967	80.1974	61.1577	72.3858	78.0016	83.137	73.5482	87.9922	82.7223	81.9254	71.0206	61.2565	50.5533	40.9262	37.4041	44.1118	44.7459	69.2405	74.0291	64.4176	58.8006	61.2784	40.8468	51.5825	52.0372	53.1846	57.9112	68.7281	52.7056	53.239	61.335	61.632	61.4312	52.567	43.03	56.9696	41.9549	48.6668	49.5874	45.2849
1700030O20Rik	2.22115	0	2.09048	0.179111	0.817981	1.26175	2.36748	1.14702	0.866554	0.66026	0.334528	1.46927	0.584998	2.03737	0.287119	0	0	0.339774	0.289324	0	1.62196	0	0.384645	2.0179	1.26258	0	0	1.57882	0	1.11977	0.605645	0.450068	0	0	1.01713	0	0	0	0	0	0	0	0
Rab3ip	15.4817	15.517	13.5215	15.5435	14.0887	9.27394	5.76693	11.3133	13.9473	10.3759	13.5182	20.4181	11.5399	16.136	8.55913	10.3689	7.77586	9.0784	3.44994	8.71472	9.50059	8.13183	8.32377	14.0765	11.1848	8.12849	7.67647	6.58729	6.50174	8.40701	8.42545	14.7087	7.09993	11.3374	13.5435	12.975	5.24014	8.1501	4.99554	10.4707	2.18229	4.97499	9.33487
4933412E12Rik	15.8049	20.1821	16.086	19.2542	32.3795	18.3519	15.9318	27.7959	23.6533	29.3084	17.8654	23.9279	20.4583	18.3916	24.039	5.94207	11.7958	6.20461	12.8595	13.8496	11.4121	12.5735	17.6594	21.3319	9.72392	11.3982	15.4578	12.7405	10.5758	18.3262	13.9811	8.11532	18.4727	13.3206	18.9944	6.39672	6.4502	22.0736	6.7996	2.7499	7.09391	6.15149	6.14479
D630029K05Rik	0	0	1.08605	0	0	0	0	0	0	0.164649	0	0	0.0729405	0	0	0.340645	0	0	0	0	0	0	0	0.846297	0	0	0	1.01536	0	0	0	0	0	0.337739	0.481922	2.29099	0	0	0	0	0	0	0
Cct2	159.138	183.466	203.239	176.615	198.447	215.037	186.917	183.846	208.832	181.205	205.867	230.952	220.59	218.93	170.259	172.974	152.809	124.829	172.909	155.033	229.786	200.407	214.33	209.63	196.251	220.706	208.553	227.322	211.115	211.586	279.038	271.928	256.759	312.412	265.167	130.147	86.0143	104.23	92.099	81.8706	96.1188	73.1001	101.589
Frs2	0.524789	5.70692	2.58515	4.0056	1.8996	0.923002	0.912326	3.48615	2.80731	3.61099	1.96939	4.23781	3.68845	3.00917	2.54043	1.07066	2.11259	4.8468	2.17695	2.52041	1.45414	2.66432	3.37654	2.77976	2.11111	3.06744	1.46464	1.01601	2.87589	6.15819	5.06338	5.8322	1.69237	0.746284	2.52981	3.06027	3.37547	6.4242	4.02414	4.90626	5.93851	5.01988	6.97185
Yeats4	108.331	109.787	118.324	120.144	141.255	116.954	130.996	145.895	129.739	109.33	146.963	132.606	126.154	135.173	136.794	75.2058	53.8525	42.5009	59.3204	55.293	88.9542	111.95	100.771	82.2666	103.741	79.9823	102.662	73.0566	79.4012	82.9067	88.5075	77.4046	85.2673	70.1231	96.3766	73.398	97.4437	78.8437	42.0344	26.9365	38.5659	25.2863	32.0462
Lyz2	0	0	6.51025	3.12029	2.19624	0	3.61715	1.55775	5.7896	11.7498	21.4313	331.703	4.16417	52.9724	0	36.2719	45.0751	67.1161	21.6245	48.8747	3.69392	0	2.0535	2.01026	9.80817	0	40.2163	17.0444	2.70368	1.7305	0	11.6345	207.24	0	13.8898	8.92742	0	8.11624	0	16.8853	4.39675	131.627	20.4159
Lyz1	0	0	1.84053	0	0	0	0	0	0	0	0	0.0459944	0	0.0637786	0	0	0.076552	11.8862	0.543425	0	0	0	0	0	0	0	2.64712	0.780376	0	0	0	0	0	0	0	0	0	0	0	0	0	40.1212	0
Cpsf6	34.9501	45.1614	39.4657	33.2006	39.1557	42.8912	38.1217	38.0428	40.9994	40.1558	44.695	43.3834	38.9289	40.7721	41.3712	28.1897	26.7661	25.1278	26.9334	23.4092	37.9103	31.1529	28.5249	36.1137	31.0108	35.8266	29.7599	31.2364	33.2753	29.0376	34.687	34.0279	33.0248	38.3476	31.0596	35.5303	18.1695	15.9238	16.5843	11.6943	12.0914	20.2112	11.3492
Cpm	21.6314	13.1743	20.6459	10.5675	21.5531	8.90346	20.4124	17.0168	19.244	14.3062	13.2091	11.8718	18.584	11.5545	17.3011	2.2843	2.21824	1.43745	2.05105	2.50696	5.69056	16.1188	9.79667	8.09645	8.12684	5.02051	7.07249	4.47507	5.85311	6.35375	2.3268	3.67089	4.43144	3.7307	4.17516	29.8286	22.0537	20.1552	0	0.697851	1.695	0	0
Mdm2	50.0296	51.5658	48.4405	55.2169	58.9271	56.4876	63.3134	62.7046	70.9664	69.1447	54.0046	61.3929	57.0538	53.8399	61.1504	68.4892	75.18	74.3761	75.4541	89.1573	36.5355	40.1872	38.9101	47.8056	41.2302	51.5562	37.8274	38.9065	47.7715	48.7266	41.0739	41.4214	35.2498	36.9424	38.6019	43.8685	42.9197	58.9835	78.0197	59.9754	63.6747	69.3198	71.9385
Slc35e3	2.33868	2.34133	1.53005	1.86331	0.527002	1.35257	1.62764	1.69533	0.525456	0.863286	1.00791	0.768422	1.14732	0.370623	2.77474	1.68899	1.41796	0.434594	2.91118	1.2464	1.32483	1.32144	2.44354	1.14191	1.48193	1.51816	1.21512	2.13987	1.21434	0.572905	0.599072	0.818728	0.911672	0.587942	1.37037	0.946602	6.65519	0.105259	0	2.72226	1.26407	1.9574	1.57709
Nup107	54.525	105.926	122.036	81.9616	107.153	74.224	75.4705	112.049	105.044	102.721	110.966	117.307	129.447	111.835	136.406	41.2662	50.7681	41.2202	46.5218	49.4682	53.2986	57.0289	53.5175	67.593	69.3984	58.7227	56.1951	59.5274	58.8934	65.1806	66.0866	53.8658	77.203	68.9729	96.4886	14.7812	25.1497	14.4892	9.06199	19.9323	11.154	9.06467	15.4811
Rap1b	82.8321	56.3209	65.3887	82.9383	79.7677	135.369	87.8018	83.3634	80.9909	90.6752	105.083	85.367	72.3561	88.3439	90.8947	80.4818	80.4903	80.3864	83.1343	79.4135	64.8962	69.2146	74.872	62.0777	78.7345	89.5325	90.8077	87.0977	80.7323	92.2426	83.3172	104.709	112.631	87.0683	88.3964	117.916	108.188	184.085	105.834	77.7443	65.5376	91.5116	108.369
Mdm1	18.3141	18.7871	18.3083	13.6071	18.2297	12.0626	21.2967	14.9737	15.9362	19.2923	21.0418	17.3201	16.5234	20.7397	22.2996	4.44206	7.22215	4.45156	5.0723	4.86797	10.782	8.35568	9.60758	9.33701	13.3566	8.36794	10.5828	8.3805	7.52767	7.15065	7.01011	4.38356	9.33631	9.05204	7.74636	1.2989	9.54345	3.21125	1.36107	1.85856	0.776255	2.48417	0.62259
Ifng	0	0	1.58604	0	0	0	0	0	0	0	0	0	0	0	0	0	0	2.09016	0	1.43868	0	0	0	0.67709	0	0	3.81469	0.776981	0	3.23754	0	0	0.309504	0	0	1.31869	0	0	0	0	0	0	0
Dyrk2	4.37541	0	0.823181	0.746783	1.54103	0	1.93306	0.983043	0.829654	2.07996	0.433932	0.435623	0.460716	1.09486	1.22371	0.664472	0.317205	0	1.12588	0.13543	0	1.69058	1.52355	1.30025	1.42443	0.267501	1.06641	0.508139	0.802375	1.47844	1.38043	2.96072	0.393325	1.1636	2.37487	2.02163	1.35587	3.91151	0.401378	4.95888	5.26509	1.65422	0.550804
Cand1	18.2244	16.5935	10.1033	16.8485	17.5528	13.2384	15.5731	12.6295	15.2021	13.879	20.3253	14.2604	11.2104	16.8161	13.4073	14.5425	14.4154	15.6981	12.2053	14.402	21.5271	16.4645	17.6181	18.7363	18.589	21.3002	16.9966	17.6174	15.1854	19.7096	21.0269	15.111	21.0984	21.8009	24.332	9.9993	14.0233	10.9329	10.6578	8.39095	10.5181	10.7658	12.2357
Helb	4.36682	6.91766	3.71035	10.7284	5.14613	5.26836	4.21814	2.34276	3.44518	8.09139	5.65613	5.26368	3.75705	6.302	5.21832	7.16166	9.03852	5.96748	5.46063	9.61097	4.47551	4.01861	5.5204	7.00876	6.82375	4.84049	4.10489	5.57628	1.92958	3.449	3.87378	9.02539	2.92625	3.11457	1.9997	3.86326	5.4949	2.50776	7.00277	1.96909	3.67005	5.68302	1.73149
Irak3	3.2459	0	0	2.47256	0	0	0.592068	0	0	0	0	0	0	0	0	0.17081	0.195699	3.19495	0	2.19327	3.39872	0	0.615639	0	0.089153	0.19254	0.861556	0	0.481272	0.364048	0.727019	0	0.125824	0	0.508738	25.3496	27.7214	49.9114	2.1186	4.32068	6.1788	3.74206	4.09668
Tmbim4	66.5928	68.3308	73.2547	79.3988	70.7574	115.019	69.8898	93.9497	111.412	113.5	59.9245	73.8808	78.1993	78.1836	88.6515	407.967	348.282	421.261	439.217	452.21	67.5891	65.1089	72.5308	56.641	86.3208	91.266	119.091	97.7401	103.63	92.7125	86.1093	59.3354	108.245	91.1483	92.1221	101.449	183.372	171.149	636.585	724.791	649.638	638.761	621.069
Llph	20.6351	20.1181	17.7659	18.0372	19.9314	20.7318	26.2467	19.447	16.5376	28.2389	23.5989	19.8783	18.9394	20.2741	20.6459	20.2505	14.1674	15.2846	21.889	12.5778	31.0267	18.6972	19.6134	27.8511	19.9319	26.9345	25.3354	23.1502	31.7751	25.9016	30.9598	20.2461	34.2788	33.7986	38.0081	19.1767	16.5113	17.1004	15.9935	8.87974	10.3144	15.6457	12.4933
Gm15910	0.424486	0	0	0	0	0	0	0	0	0	0	0	0	0	0	0	0	0	0	0	0.08528	0	0	0.604758	0	0	0.0625743	0	0	0	0	0	0	0	0	1.0325	0	0	0	0	0	0	0
Lemd3	3.94276	3.55331	2.06172	2.60203	3.01634	3.21679	2.59434	1.24496	2.14638	1.55731	4.80401	1.95047	1.52632	0.357217	2.26535	1.13338	4.38968	2.29782	2.06534	0.183058	3.19661	1.16865	1.89075	2.67649	1.99047	1.20525	1.93172	1.62344	1.66298	1.45496	3.06431	3.55101	1.08299	1.1719	0.968111	2.85244	5.05232	2.00971	2.5921	1.23473	3.14579	2.98129	3.63982
Tbc1d30	0	0	0	0	0	0	0	0	0	0.700142	0.127937	0.725371	0	0	0	0	0	0	0.452656	0	0	0	0	0	0	0.840662	0.0734987	0.0260011	0	0.554772	0.075804	0	0.106594	0	0.265223	0	0	0.0257502	0	0	0	0	0
Gns	8.5264	10.1852	9.44864	12.1157	13.7243	15.3867	22.7198	19.618	14.1387	23.2807	14.158	11.7875	14.9482	9.0621	12.063	11.182	7.48581	10.2353	11.1452	6.75676	19.4543	21.9656	26.2855	16.564	24.444	35.8116	40.8984	45.3512	38.0594	45.5506	25.1034	18.2619	24.8684	22.785	26.5493	34.9476	35.4075	32.1635	8.97424	6.00424	10.7864	7.07405	12.1116
Rassf3	13.7042	7.55078	8.15983	5.31337	7.74167	9.9282	7.75221	8.93779	8.55216	7.52164	6.57724	8.88717	8.18655	6.07927	8.08578	2.72526	4.32718	2.41672	4.41692	2.87386	3.59869	4.72642	3.53662	4.12125	3.18243	4.23646	3.11052	5.04543	3.23839	5.73064	4.70705	7.13116	5.42791	6.98464	5.1348	5.44544	5.96938	5.11809	3.00611	2.52483	2.50027	4.056	1.94803
Tbk1	19.4619	27.6114	38.2325	26.8964	33.5502	31.0957	31.6616	41.8054	27.1618	37.9251	37.0313	26.9984	40.1389	36.7986	42.4026	42.0102	46.0541	56.751	46.5095	24.1656	19.6805	25.4637	32.2548	28.9678	24.999	34.4783	33.7531	22.2196	40.3675	32.4339	23.9123	25.8223	27.7866	29.6164	30.8669	62.5108	52.4657	76.1791	41.1416	47.8592	49.6461	55.0009	42.8614
Xpot	3.88873	3.11663	4.50959	3.96149	2.22654	3.23582	2.88377	3.69731	3.20867	3.63446	4.46812	4.68261	5.82145	5.87351	3.51216	8.92503	10.0735	6.16699	10.3878	9.25412	7.83176	7.79248	9.63282	7.63256	8.44898	10.9648	8.68197	10.4833	7.85428	7.77425	11.8576	9.59729	9.87103	11.2103	8.03014	2.96137	4.66806	8.0192	15.1813	7.45024	12.4566	9.31765	13.4956
BC048403	0.239245	1.39533	1.52712	0.853318	0.692804	1.32247	1.283	0.0364308	1.15596	0.964653	1.36001	0.503991	1.63507	1.83775	0.492441	0.748418	1.95727	2.49287	0.441086	2.32126	2.57035	0	1.04454	1.81785	3.22696	1.8569	3.40196	1.82106	2.10873	0.826894	1.662	1.11499	2.44193	1.71284	1.72511	3.50153	3.01486	1.27028	4.3112	2.14723	1.4125	2.18724	1.38464
Srgap1	0	0	0	0	0	0.0547593	0	0	0	0	0	0	0	0	0	0.233434	0.0247637	0	0.0219739	0.0185024	0	0	0	0	0	0.00913647	0	0	0	0	0	0	0	0	0	0.145365	0	0	0.219344	0.249598	0.062549	0.225998	0.250835
Tmem5	3.7049	10.2138	12.6157	11.9671	2.70326	24.1253	6.60151	4.61471	9.29691	13.8511	7.59462	4.47561	12.3142	9.54341	11.2214	28.9266	16.6551	21.9694	16.213	31.1887	13.2472	7.82935	7.95863	17.713	14.4705	15.8677	19.1029	16.1544	12.4432	12.9119	12.218	24.2508	18.5362	24.6794	13.2849	10.478	18.1854	32.9903	74.9022	60.7123	55.2032	78.0601	46.9803
Avpr1a	0	0	0	0	0	0	0	0.829022	1.00638	2.52066	0	0.893111	0.650484	1.14782	0.702372	1.17718	0	0	1.41553	0	2.8097	0	0.491859	0	0.825831	2.488	1.1318	0.0923975	1.73329	1.27625	1.91258	1.70153	0	5.17509	0	0	0	0	0	0	0	0	0
Ppm1h	0.083954	0	0.00688389	0	0.430975	1.32482	0	0.075542	0.334816	0.765325	0	0.201271	0.400688	0.246892	0	3.22526	0.644214	2.33619	1.16615	3.50409	0	0	0.0455985	0.21022	0.158479	1.08382	1.24996	1.54328	1.86312	1.6925	0.564807	0.616538	1.4414	0.28219	0	0	0	0	4.67902	2.04071	4.55611	5.47608	4.85486
Mon2	3.61952	2.12328	1.39039	1.34948	1.35214	2.85423	2.03599	2.32529	2.96322	1.35608	2.44925	1.83248	2.41545	2.87926	1.68049	3.99035	3.23731	4.0786	2.43849	4.21538	1.98404	1.37783	1.19729	1.34114	1.90159	1.83576	3.43951	1.44845	1.03216	2.35942	1.19879	5.3834	1.802	0.794015	1.40929	2.55415	2.62636	8.18122	4.85591	5.33583	7.62479	3.71849	6.03106
Usp15	39.6103	54.4689	43.1134	49.4068	49.7215	55.8819	55.9614	44.4859	53.2078	56.0743	53.0511	44.067	49.9886	38.6711	55.5587	39.5612	69.7296	46.1091	33.0353	70.3507	49.6192	40.8082	43.2973	36.2826	40.0268	47.719	44.3529	37.1381	51.1647	45.6704	41.4472	25.5283	42.9781	53.504	44.9703	45.9358	53.5389	53.0713	26.7684	28.0173	29.0627	35.3427	29.4115
4930503E24Rik	3.7439	3.3987	3.92024	4.6292	4.00952	5.38152	4.08803	4.42974	4.20471	4.021	4.96899	5.97979	5.99568	5.20515	4.22213	4.48927	4.50411	3.78518	2.70744	2.93106	3.42361	4.12108	4.11365	4.57773	4.76571	5.25335	5.19861	4.33231	5.18819	3.49287	7.3408	5.74925	5.39478	6.03522	6.30012	2.13222	2.87865	2.5853	2.57388	3.3473	3.1194	3.03081	3.82643
Slc16a7	0	0	0	0	0	0	0	0	0	0	0	0	1.22102	0	0	0	0	0.667468	0	0.837496	0	0	0	0	0	0	0.15381	0	0	0	0	0	0	0	0	3.61891	15.701	24.4311	0	0	0	0.313151	1.13538
Ctdsp2	8.81121	6.78601	3.87151	6.00751	7.82355	5.98229	9.73499	4.36059	7.67837	7.83357	6.49943	7.51266	7.78676	7.67773	7.22825	3.36421	8.01091	6.39546	8.78801	5.37117	4.95562	3.96703	2.27802	2.24817	1.28036	3.28713	4.98599	3.05021	2.21176	4.0053	2.3297	6.84405	2.26798	1.84825	1.83699	7.78884	10.8074	5.57346	7.62063	9.08467	8.54765	10.7183	8.4436
Avil	0	0	2.33706	0	0	2.13572	3.17317	1.96559	0.923982	0	0.80803	0	0.7447	3.11228	0.0374873	0.434735	0.446995	0	0	0.286266	0.434683	0	0.150662	0.556868	0	3.36902	1.80943	0.0650956	1.35682	0.520842	1.11496	0	1.29327	0.651061	0	0	0	0	0	0	0.564519	0	0.129362
Tsfm	46.9117	53.4953	67.8312	60.0482	80.7971	93.0949	64.3552	71.4048	67.2255	70.5729	56.245	81.6533	76.9089	75.4152	80.3602	63.6067	65.1607	61.4884	70.1997	57.6377	63.9	60.8141	50.3913	70.9667	72.6791	72.0013	84.661	81.0237	88.3009	72.5034	87.6213	72.2725	101.822	102.328	121.143	42.1039	36.3018	34.6734	31.4991	26.9419	21.3505	52.8547	38.5706
Mettl1	7.30786	8.58081	10.3245	5.87733	9.98177	13.9418	9.6117	15.9386	3.9332	9.65379	9.18501	13.119	15.7356	10.6421	10.1265	32.4749	42.1416	50.8546	38.7504	50.7373	35.1008	35.374	25.823	34.5204	31.6819	27.5514	22.6512	42.1803	45.4283	32.6197	34.6369	30.5417	45.854	41.7212	36.237	8.84399	10.2413	16.8636	32.8786	40.2431	38.3305	38.1461	47.7728
Cdk4	300.242	279.278	329.194	336.802	348.547	412.602	346.673	350.915	384.966	326.635	367.599	419.513	408.803	405.497	431.313	298.328	297.781	267.052	318.436	242.433	436.288	405.481	396.189	395.347	452.467	402.619	444.421	449.069	454.954	475.508	565.289	468.673	513.313	619.373	514.404	143.168	146.557	143.651	157.614	163.677	214.796	140.885	116.308
Tspan31	16.9525	6.53781	18.1742	13.7213	11.721	52.9443	24.2943	31.9028	21.8688	41.8968	25.8851	20.9277	11.6355	22.2223	18.4218	107.409	140.456	128.773	131.762	156.43	43.0504	29.3797	30.1702	34.8509	42.4576	52.5618	67.1252	58.3156	62.9714	65.7384	28.7709	52.5556	51.1148	45.7869	63.3936	56.8082	57.5532	71.4228	195.675	220.856	225.734	207.829	192.237
Agap2	0.682293	0.150131	0.431697	0.831038	0.527121	0.551212	0.850372	0.675321	0.751332	0.406143	0.293967	0.619736	0.267315	0.429682	0.787194	0.21607	0.326634	0.125402	0.274583	0.385338	0.81917	0.237215	0.882198	0.580329	0.532555	0.748433	0.511897	0.157724	0.365278	0.295199	0.344873	0.126559	0.37304	0.207735	0.150159	3.63292	1.11217	0.637823	0.152271	0.346548	0	0.358607	0.766185
Os9	5.93611	12.487	10.6827	6.98943	6.78668	6.76944	12.9701	11.5406	9.2237	7.99112	9.25906	7.86023	6.82276	9.80353	4.9001	47.5697	42.4998	56.8491	33.701	38.4909	5.02191	7.60258	14.4598	9.29807	13.3361	11.7711	12.7614	16.9446	8.3567	7.67978	6.84144	14.3277	5.55882	4.8408	3.56627	23.5579	4.71916	6.75468	55.7848	65.9815	63.6716	53.8809	45.4471
B4galnt1	27.3126	19.3763	20.5919	23.5492	16.48	22.9502	32.482	28.3628	32.5871	26.353	25.536	27.2075	15.1434	22.4942	24.2851	14.6482	17.0475	19.6671	14.2649	9.54743	45.1573	46.7365	45.5013	43.401	37.7044	34.8265	37.6281	43.7911	39.5868	29.4501	39.8584	33.299	37.482	45.6293	25.6808	119.186	156.455	113.274	1.82554	5.25693	0	4.06893	2.38587
Slc26a10	0.725137	0.136357	0.280303	0	0.82869	0.265858	0.198403	0.0256331	0.103282	0.206573	0.598073	0.394015	0	0.182122	0	1.23636	0.830667	0.136676	0.46553	0.783968	0.183142	0.156402	0.206302	0.393558	0.776758	0.258081	0.776889	0.0891355	0.670904	0.225218	0.29235	0	0.316228	0.0990553	0.109107	0.153982	0.742451	0.496548	0	0	0	0	0
Arhgef25	0	4.42861	0	1.47085	0	0	0	0	0	0	0	0	0	0	0.214347	0.59488	1.50105	0	0	0	0	0	0	0	0	0	0	0	0	0	0.0301427	0	0	0.275753	0	0	0	0	2.9945	3.50488	4.40625	2.11566	4.1093
Dtx3	12.9245	15.288	14.026	12.0402	9.80315	9.33542	14.807	11.7118	18.8583	10.7598	11.1076	6.01583	7.53726	12.8241	8.24669	10.7479	6.87432	11.3164	8.0448	10.4213	14.6593	14.2564	15.6022	12.6679	9.46313	14.5559	18.1823	14.0662	13.4363	13.3439	6.10692	7.15108	10.377	12.5655	11.406	7.36881	9.78887	1.8859	22.3555	14.3453	11.324	20.5225	7.46769
F420014N23Rik	0	0.260372	0	0.0833791	0.338475	0	0	0.378219	0.24652	0	0	0	0	0	0.133659	0	0.986597	0	0	0	0.0794788	0	0.0223824	0.0640477	0.397596	0	0.164019	0	0.0223965	0.0977385	0.112775	1.74595	0.0365959	0.716456	0	0	0	0	0.448143	0.109276	0	0	0.307489
Pip4k2c	8.53482	20.034	15.3501	15.3565	14.9128	9.26613	14.1061	11.6281	11.2554	11.1009	15.0573	15.0544	8.90864	12.8648	11.8451	9.31902	7.69196	11.7243	5.39922	5.31823	11.963	14.4041	12.3585	13.3382	16.9978	10.3351	11.0688	9.01156	7.70774	12.8879	10.5346	9.13849	8.73308	8.12861	10.1174	7.07615	11.1641	11.3875	20.9309	8.76124	22.3284	7.40899	10.5822
Kif5a	0	0	0.169855	0.136672	0	0.229235	0.0501813	0	0	0	0.151268	0	0	0	0	0.0868629	0.0829332	0	0	0	0	0	0	0	0	0	0	0	0.00815813	0	0.0924288	0	0	0	0	0	0	0	0	0.0398047	0	0.108123	0
Dctn2	54.1154	58.3979	64.8019	68.975	56.9876	49.5851	80.747	71.9082	66.9673	44.0412	83.028	74.4439	51.7773	47.7793	50.9136	46.8408	51.9154	51.898	49.9058	44.7277	55.1329	53.8092	62.4608	44.4074	60.9143	52.6735	47.7888	50.7947	42.5774	43.623	54.2714	60.0416	43.4458	43.6915	40.8644	42.5231	36.2061	30.0151	72.4813	47.8066	72.4264	44.0735	60.7388
Mbd6	3.60117	0.880862	2.42968	2.10364	1.94811	1.50838	0.553945	0.968275	0.508881	2.18101	1.08048	2.08515	2.08986	2.67205	1.46128	1.80493	1.93868	1.77084	1.10438	0.822607	1.95511	1.56568	0.734115	1.02341	2.1153	2.24294	2.29898	0.622169	0.692199	1.33571	1.6894	2.37871	1.24647	1.69915	1.06022	2.07936	5.12911	1.08735	2.61464	0.482477	1.99499	2.2467	2.32737
Ddit3	10.0106	3.9531	19.8997	9.52762	7.80979	12.9072	11.756	7.49644	16.1531	15.2345	7.75676	7.61521	11.5032	17.229	5.9395	21.8924	31.3529	47.1544	27.4263	33.5601	23.6363	14.0345	26.9532	13.3237	11.6494	30.3546	33.6398	27.2012	25.8547	18.9004	16.0258	17.5976	15.762	12.4272	10.5436	21.6677	93.5056	50.7625	125.067	72.3594	89.0213	81.7522	120.725
Mars	50.5682	40.8552	63.4737	56.7686	50.0147	58.846	66.0158	53.1557	49.1822	38.4959	61.0504	55.8462	56.5661	53.8864	60.1112	108.136	86.0857	112.05	93.7883	116.625	68.3002	74.16	65.1778	67.2076	80.8171	84.7684	76.4727	81.1929	79.8407	78.9899	99.6333	93.5947	88.2708	98.7322	98.2629	35.6457	40.2259	22.2718	188.165	199.248	230.647	169.416	182.605
Arhgap9	30.313	24.1491	22.827	25.3789	24.7129	27.6982	23.1986	36.4303	40.0127	37.754	24.4318	25.8948	22.8013	33.5906	37.7951	27.947	43.0986	37.1109	34.1629	37.3155	19.6278	22.5725	30.815	22.3228	37.222	37.1289	46.457	31.2615	32.3809	47.4709	22.6857	41.1369	37.3622	29.642	22.052	87.8258	80.9919	96.7661	34.1014	30.3356	53.2146	43.641	44.6303
R3hdm2	3.15309	7.50744	3.83762	3.31153	1.59696	1.57175	5.89831	1.91765	2.02005	1.80369	3.91863	2.23484	2.44188	1.74539	4.29195	3.44807	2.00945	2.74002	0.948445	0.287498	1.6007	2.35979	3.58102	3.18721	4.35316	2.96552	1.75561	2.62593	2.10707	1.89044	2.19187	0.570483	3.54604	1.19471	0.786898	4.36691	4.20078	4.09512	6.3747	1.84683	6.6954	6.35441	5.02355
Ndufa4l2	0	0	0	0.22073	0	0.388733	0	0	0	0	0	0	0.300388	0	0.117945	0.420859	0.502273	0.83745	0.534829	0.900668	0	0.30803	0	0	0	0	0	0	0	0	0.821014	0	0	0	0	0	0	0	8.30458	12.4393	6.34331	17.5496	11.3962
Shmt2	101.91	137.375	186.374	156.334	135.447	146.272	102.44	136.832	120.787	74.1568	147.847	152.285	183.518	138.608	136.34	169.148	169.099	202.614	194.822	155.066	214.137	173.054	210.092	188.718	215.412	205.193	205.101	205.101	186.37	194.24	256.026	228.911	180.991	248.281	215.223	44.1937	22.0833	42.1174	258.254	208.458	257.12	251.518	245.627
Nxph4	2.63701	1.91136	1.01934	2.15959	0.70908	1.08666	1.25936	0	0.375593	0.975608	1.54223	1.31997	0.207456	1.97485	0.3394	0	0.289069	0	0	0	1.12011	2.68872	0.716129	0	1.5276	0	0.0555324	0	0.648335	0	0.257734	0.691627	0.0278784	0	0.685336	0	0	0	1.02417	0	1.16823	0.150749	1.40546
[truncated: 11,054 more rows]

## Sheet: LZ signature genes (RPKM)
	Victora et al. 2012 mouse bluegenes signature enriched for LZ (selected genes: Adj. p-val between DZ_neg vs LZ_neg < 0.05; and higher in LZ_neg vs DZ_neg)
[truncated: 142 more rows]

## Sheet: DZ signature genes (RPKM)
	Victora et al. 2012 mouse bluegenes signature enriched for DZ (selected genes: Adj. p-val between DZ_neg vs LZ_neg < 0.05; and higher in DZ_neg vs LZ_neg)
[truncated: 116 more rows]

[truncated: 6 more sheets: Blimp-1-activated (RPKM), ASC-signature (RPKM), DZ_neg-DZ_dim, DZ_neg-DZ_int_bright, LZ_neg-LZ_dim, LZ_neg-LZ_int_bright]
