# Supplementary material for: Expression of the Plasma Cell Transcriptional Regulator Blimp-1 by Dark Zone Germinal Center B Cells During Periods of Proliferation
Source: Front Immunol. 2019 Jan 9;9:3106. doi: 10.3389/fimmu.2018.03106 (PMC6334666; doi:10.3389/fimmu.2018.03106)
Supplement: Supplementary file 2 [file Table_2.XLSX]

## Sheet: RPKM
	Blimp-1-GFPint_brightCD138neg_72hr_DT	Blimp-1-GFPint_brightCD138neg_72hr_DT	Blimp-1-GFPint_brightCD138neg_72hr_DT	Blimp-1-GFPint_brightCD138neg_72hr_DT	Blimp-1-GFPint_brightCD138neg_72hr_DT	Blimp-1-GFPint_brightCD138neg_72hr_DT	Blimp-1-GFPint_brightCD138neg_no_DT	Blimp-1-GFPint_brightCD138neg_no_DT	Blimp-1-GFPint_brightCD138neg_no_DT	Blimp-1-GFPint_brightCD138neg_no_DT	Blimp-1-GFPint_brightCD138neg_no_DT	Blimp-1-GFPint_brightCD138neg_no_DT	Blimp-1-GFPbrightCD138+_72hr_DT	Blimp-1-GFPbrightCD138+_72hr_DT	Blimp-1-GFPbrightCD138+_72hr_DT	Blimp-1-GFPbrightCD138+_72hr_DT	Blimp-1-GFPbrightCD138+_72hr_DT	Blimp-1-GFPbrightCD138+_72hr_DT	Blimp-1-GFPbrightCD138+_no_DT	Blimp-1-GFPbrightCD138+_no_DT	Blimp-1-GFPbrightCD138+_no_DT	Blimp-1-GFPbrightCD138+_no_DT	Blimp-1-GFPbrightCD138+_no_DT	Blimp-1-GFPbrightCD138+_no_DT
Mrpl15	21.0441	30.1299	17.0376	12.1865	16.6456	20.0107	33.4702	25.3571	25.4792	21.2699	29.7942	31.4673	24.5971	22.3251	34.485	29.4542	17.2371	27.7821	36.8522	21.8724	34.9285	18.3412	19.3675	28.5356
Lypla1	69.2901	114.821	65.8159	53.8942	72.084	58.0181	86.9836	45.1117	83.0852	127.366	58.4895	74.9675	78.345	42.3728	58.4159	74.229	125.598	52.719	60.976	42.8904	57.8636	65.3849	49.8459	84.6451
Tcea1	41.2119	30.0923	31.2627	26.3334	25.7623	24.0415	32.5447	22.4632	31.8379	41.9764	25.0381	31.2465	15.0643	13.5899	16.7917	13.9374	16.2645	21.5379	26.917	18.0069	25.5269	24.774	25.5873	15.5478
Atp6v1h	92.7872	75.3196	30.8159	76.6072	45.4658	56.5579	79.9619	91.2374	90.2257	62.1498	60.1333	78.8473	62.321	59.732	78.4648	59.2418	57.0885	70.983	103.331	84.5666	146.485	97.304	96.8381	66.8467
Rb1cc1	1.71759	3.927	5.24271	6.29088	8.95466	6.05391	5.65717	6.08475	3.51879	5.5287	6.78426	5.31225	12.4941	6.39473	7.63294	8.31574	10.3937	9.08097	6.41926	6.10297	3.43813	5.16491	5.97029	5.58234
Pcmtd1	27.8729	28.2	26.4685	24.0573	27.0688	24.6217	24.3737	13.4658	21.6813	22.505	21.9495	12.6596	22.0031	19.9383	19.5709	20.6731	13.15	10.2195	14.3752	10.0127	13.5466	9.40258	8.84429	10.9962
Rrs1	33.2395	18.7553	20.3708	14.3511	32.9365	27.3649	39.3694	15.5951	29.2891	23.9644	30.8395	36.9308	19.5943	9.20678	29.0996	21.1857	13.7904	18.6587	34.8943	10.8746	27.1721	37.6806	24.0974	32.5636
Adhfe1	0	0	1.00307	5.9186	1.05099	11.6238	10.5298	1.47236	25.0544	3.50567	8.58266	0.986346	3.19601	0	0.0514516	0	0	6.46428	4.11688	1.07094	8.29074	1.88819	4.41262	4.33891
3110035E14Rik	0	0	6.66873	0	0	3.72702	0	0.837097	3.2833	0	1.1019	1.14497	0	0	0	0.193934	0	0	0	0	0	0	0	0
Mybl1	27.2978	37.9446	21.4636	31.0436	23.0352	27.4111	16.2534	13.394	24.0011	36.2276	24.9115	12.0516	0.634063	3.3017	0.907341	0.24306	4.42792	4.32688	1.30681	0.826256	0.933228	5.16117	5.10126	2.37464
Vcpip1	23.3273	12.5367	10.1043	18.3196	3.8933	7.27892	10.7864	8.73483	19.4345	16.0333	9.55106	13.8888	10.0807	16.8456	13.7944	13.3526	15.0717	10.5897	10.9127	13.9664	11.5558	18.0044	13.8785	13.1366
1700034P13Rik	0.0405025	0	0.790318	0.839689	0	0	0	0	0.446111	0.44194	0.140333	0	0.167876	0.327813	0	0	0	2.47845	0	0	1.20453	0	0	0
Sgk3	7.38618	4.86226	8.08366	16.9541	3.40682	4.76419	4.89888	6.4252	5.57385	0	1.49222	1.82982	45.297	32.5485	15.2885	12.9332	24.0168	8.40709	1.97752	7.55182	3.71935	2.38347	3.6513	10.634
Mcmdc2	0	0.437562	0	0	0	0	0	0.014718	0	0	0	0.0216562	0.0982401	0.67142	0	1.16205	0	0.986255	0.607421	0	0	0	0	0.27594
Snhg6	70.4719	118.234	94.2157	97.3126	121.153	117.06	194.202	92.7836	135.099	111.936	69.156	112.75	43.1363	82.4277	75.3962	96.2787	83.5131	49.1282	137.484	79.4993	63.9426	75.7261	85.4593	79.3328
Snord87	23.7137	90.5754	17.4755	46.0143	19.9026	23.0572	80.7471	3.04662	12.6093	35.6896	27.6238	41.8397	64.3964	26.4731	10.9126	30.0681	22.1895	6.00455	8.73168	68.1422	46.7665	16.019	34.6627	15.8666
Cops5	106.565	109.164	98.7463	66.0058	151.868	94.2788	146.817	132.559	126.789	141.217	115.616	133.111	134.007	125.699	104.282	161.925	152.142	116.912	116.713	66.8131	153.512	125.907	129.929	127.078
Cspp1	6.79599	13.6573	10.4987	9.4944	4.27564	16.1273	13.9321	10.1575	9.04675	4.09439	8.10171	9.35862	7.14287	9.11115	6.6398	7.58033	6.7129	9.38884	5.96578	11.2918	7.18533	6.18022	5.44349	3.96409
Arfgef1	7.51873	20.781	13.6132	27.6803	13.4438	18.4516	9.12966	13.9639	17.6891	19.0333	14.4247	10.2772	13.3203	17.8041	11.9719	8.89974	20.0064	14.6808	11.286	18.0607	11.6963	13.1637	12.5302	11.8213
Ncoa2	2.90286	3.26437	8.50947	8.08094	9.87004	7.67868	6.40972	7.63121	1.78531	6.59213	8.64106	4.61128	9.37511	12.0455	13.4507	13.3351	13.9951	14.9681	8.18203	11.5972	6.72508	8.761	13.7044	5.13224
Tram1	171.664	207.12	175.724	215.847	137.1	129.749	161.566	174.89	147.375	183.126	151.599	230.399	501.788	381.559	488.211	384.58	302.648	307.61	263.693	325.828	356.09	312.318	331.928	342.48
Lactb2	12.2497	11.3845	13.5275	22.7302	22.5719	6.08599	21.4845	17.4633	16.5651	26.4756	15.9715	14.0638	12.6267	13.7556	10.4419	20.635	22.4505	10.3608	14.1761	6.75484	19.1468	16.5215	10.494	25.6354
Gm5523	3.88824	0.207061	0.0903221	0.0959645	0.189275	0.158131	1.03279	0.241446	4.015	4.06585	1.0104	0.666123	0.402903	0	0	0.397151	0.659446	0.356897	3.73674	5.40029	0.555939	3.42768	4.36778	0.377229
Eya1	2.57641	1.68103	6.91011	0.522449	2.2236	2.38634	3.27265	0.0518873	4.27965	0.405222	1.19425	0.203593	0	0.845373	0	0.62589	3.43899	2.45434	1.99271	2.51449	0	0.900308	0.755639	0
Terf1	46.8745	48.8325	29.7482	45.1418	34.5967	39.8649	31.6349	25.1037	40.0384	37.0629	26.3195	30.7759	36.0929	25.1924	23.4397	26.8725	37.7072	34.2844	23.5825	21.2721	26.5329	23.229	22.179	18.7659
Rpl7	300.673	312.315	256.781	237.479	316.28	263.834	261.688	282.558	283.383	255.706	321.564	256.589	275.001	262.199	263.292	286.709	279.302	225.423	271.754	257.321	228.934	318.141	247.651	280.381
Rdh10	3.55945	5.7287	7.52123	1.24942	2.90067	0	1.77968	1.24431	1.53917	2.30155	0.548124	1.22863	6.66633	4.4814	3.37792	2.53152	7.36942	4.00129	0	3.23473	0.361905	0.30991	2.68239	3.68353
Stau2	14.6775	10.05	13.035	14.118	9.7235	13.1476	10.4687	4.17356	8.78659	8.14851	7.99817	3.08007	2.16961	1.10152	1.17358	1.53982	5.51128	2.71625	5.90249	0	3.83194	5.45532	5.21884	4.1846
Ube2w	25.7428	33.3835	15.1479	24.6079	34.8673	13.8116	36.7081	14.6244	11.8024	17.5589	15.635	14.8561	23.0381	23.4209	9.86475	23.2653	14.461	19.0751	23.282	19.4321	23.0387	16.754	8.98736	19.8189
Tmem70	25.2594	37.5574	38.6631	18.5215	31.6668	35.1613	48.3427	22.801	41.5209	54.132	29.5965	49.3827	37.5052	41.8495	44.4796	55.6688	53.2804	37.7977	45.5882	46.0161	62.1012	50.5098	35.0101	52.2662
Ly96	66.0299	148.348	46.062	81.2356	44.1594	44.9467	91.5666	85.6811	127.661	99.6409	70.0596	74.2677	254.134	150.256	204.093	76.259	89.3172	188.149	159.875	119.861	140.265	136.823	134.76	106.314
Mcm3	62.5236	71.1621	80.0911	48.167	138.073	152.578	147.604	73.783	165.445	178.677	126.35	156.956	40.2369	29.0186	66.0353	70.8871	89.7251	81.3437	101.601	50.3301	61.3481	128.809	123.186	91.5785
Efhc1	0	0	0	0	0	0	0	0.0170177	0	2.89062	0.807105	0	0.22718	1.33085	0.292584	0.223937	3.94145	3.89063	0	2.98156	0	0.268434	0	1.48893
Tram2	3.1779	6.05841	23.9059	4.72746	4.91638	0	1.03388	1.24349	8.24721	5.85841	8.74829	6.00613	70.0094	51.2655	120.026	78.8813	45.2442	46.8845	36.0725	38.4941	52.2843	40.7643	59.1251	76.4448
Tmem14a	0	0	0	0	5.88058	3.06877	0	0	0	0	2.82811	3.43065	0	0	3.05004	0	2.80561	1.99792	0	4.15676	0	0	0	0
Kcnq5	1.03163	0.0984877	2.85961	1.05269	3.40135	1.0812	1.23532	0.683672	1.80468	0.788274	2.76339	0.609913	3.70102	2.35053	0.786709	3.55964	0.282296	0.551708	1.14788	0.943166	0.416476	1.20578	1.30824	0.908349
Ogfrl1	3.2354	0.620885	7.09203	11.1114	7.30925	5.24291	0.608965	7.17525	1.82996	4.04369	5.50762	3.12737	1.08731	10.0599	0.766856	2.78156	6.71181	3.57744	1.86747	7.25797	0.228619	1.8109	1.67331	2.83593
B3gat2	0	0	0	0	3.23305	2.42607	0.590503	1.66521	0	0.404291	0.0240709	0.558595	0.806268	1.12458	0.704621	0.283842	0	1.93855	0	2.44439	0	0.762143	0	0
Smap1	9.08063	9.24352	2.26495	5.23599	10.4054	14.1474	13.259	4.55757	11.9195	11.7886	9.4666	16.6428	16.3208	14.092	21.3054	12.8593	9.44944	17.9649	7.26519	18.6636	10.9689	17.7365	15.8058	16.0084
Fam135a	8.31824	8.02567	1.76493	6.07817	6.15809	3.69372	4.9824	4.96197	4.51403	8.57611	4.23886	4.13785	3.76191	5.3769	1.59833	1.91145	0.457034	6.09214	9.09218	0.194933	14.4058	3.18943	3.95049	3.63113
Lmbrd1	100.496	109.469	94.7449	100.287	76.1855	58.0907	76.7167	51.9026	80.4312	69.7565	41.4979	51.4431	56.7479	40.8733	45.0493	58.2074	40.2283	48.6749	52.655	52.7601	81.7172	63.4693	60.5867	46.6863
Phf3	3.2012	5.36426	4.02301	2.92329	4.76063	7.08233	1.9907	7.52395	3.39371	5.47232	7.19562	1.24309	3.08492	6.02394	11.0007	6.55587	6.60196	13.6927	2.66627	9.54055	3.64335	3.60591	7.53126	4.51885
Ptp4a1	2.59394	0	2.15152	0.506376	3.60976	3.60783	1.48379	1.61985	0.726375	3.46466	0.0507768	2.90568	1.88303	2.43156	0.664958	2.33515	4.0961	1.39898	0.813744	4.24044	1.57572	3.15802	2.98188	0.625593
Prim2	10.5902	10.3365	14.0491	8.63532	4.86623	27.9505	20.8127	15.1503	14.0386	31.9278	11.6897	10.5039	3.75498	7.20596	12.6737	21.3787	30.1786	34.3327	23.2172	9.83456	20.0104	25.5808	24.8956	20.0638
Rab23	3.16916	0	3.59633	0	3.43991	2.23769	1.11255	0.234478	0.816959	2.74678	1.82229	2.57527	0	1.52809	0.0719887	0.165295	0.21957	3.39995	2.73607	0.156084	0	1.03033	3.88729	3.1139
Bag2	8.16811	0	12.2364	0	30.738	24.3696	39.2977	28.0519	27.1737	19.2803	15.2189	25.2833	19.0696	0	0	15.7326	4.25207	21.054	30.8298	8.10323	18.1521	27.039	25.6645	11.5795
Zfp451	3.77985	5.32063	3.03464	1.27659	17.8027	3.32617	2.79752	10.5519	4.30936	7.4769	7.62521	5.13499	11.4753	5.50133	10.2214	5.7912	8.50252	9.13021	7.61211	16.6549	2.88235	10.6524	3.76674	5.24335
Gm15455	1.16367	0.854746	0.708411	0.79228	1.26965	0.826832	1.279	1.69437	1.4364	1.16757	0.955832	0.953245	0.415794	1.29908	1.87425	1.35253	1.7422	0.933068	1.15689	1.76481	1.00976	1.0219	1.53086	1.05111
Bend6	0	0	0	0	0.0257032	0	1.32001	0	1.105	0.192047	0	1.59207	1.42255	0	2.67768	0	1.86268	0	0	0	0	0	0.17906	0
Dst	0.0624842	0	0.036287	0.0128513	0	0.463058	0.0488146	0.0468839	0.00286761	0.520813	0.620168	0.180789	0.129493	0	0.250161	0.175512	0.0423893	0.573535	0.628296	0.259144	0.279931	0.198911	0	0
Ccdc115	33.7157	31.2474	30.6355	31.6733	25.4651	27.3275	30.9644	31.2501	36.8231	33.5615	33.2624	50.3917	42.8064	28.4373	42.8158	34.3652	23.2098	38.9175	48.1292	36.5579	43.6802	39.6989	23.1681	39.1145
Imp4	53.5153	54.2558	57.4755	32.4056	46.5741	50.5095	84.8851	22.7722	56.6916	46.9726	51.2024	69.8662	54.4214	46.0572	65.7804	77.1141	52.9331	50.8416	69.872	40.6073	65.9214	63.1443	53.3766	72.045
Ptpn18	70.0893	87.624	109.234	86.2079	106.7	112.308	82.0798	91.8235	83.8938	49.3899	68.3086	69.2421	58.9947	68.3412	71.9747	64.1249	54.1773	76.7397	61.205	54.5855	34.9372	35.7204	43.5062	64.0432
Arhgef4	0	0.759886	0	0	2.53968	0	2.89838	8.01619	0.442034	1.62186	2.70376	1.22229	0	1.08273	1.01165	0	0	0	0.0476156	0	2.04022	1.65974	0	0
Fam168b	22.4652	20.2985	31.2339	25.8355	38.3159	23.7178	27.9468	32.2199	20.7425	30.7601	29.2096	16.3253	3.90035	25.2107	17.5813	16.4737	14.3192	25.9488	14.9834	32.6187	15.1236	16.3343	22.8834	12.0186
Plekhb2	22.9253	15.1938	14.465	8.66194	19.7342	26.6025	29.6516	17.8153	24.8121	25.4332	21.9184	14.4969	24.1222	29.9547	27.4346	18.4889	25.1302	18.0096	29.5603	20.0027	26.9062	29.9332	32.8123	32.6969
Hs6st1	0.780993	5.52229	4.95885	1.30109	8.47481	7.1818	2.27784	6.71885	0.752691	6.21378	2.19861	1.39744	6.27186	12.2471	3.12678	5.35137	3.8854	14.2975	1.80691	4.02998	2.8661	3.09181	2.81403	1.64169
Uggt1	12.4788	10.9447	15.5929	9.18994	6.58998	10.9822	8.9132	7.16627	20.0264	10.6765	8.4116	9.24634	25.889	23.1614	19.569	17.8664	16.6766	17.2735	15.8727	21.5015	20.851	16.6474	15.2954	12.4968
Neurl3	18.8584	30.9722	18.5677	23.7055	13.388	36.585	27.5255	9.892	31.9182	1.19288	38.149	14.598	0	2.9389	4.93961	0	4.89491	13.2458	7.90482	0.108455	8.62836	9.36208	10.3674	8.5457
Arid5a	17.445	6.70979	7.07382	9.3501	11.402	19.4835	39.4043	20.5842	35.6576	21.6649	19.2496	31.3452	15.0511	14.0077	12.4977	9.73897	13.4842	14.476	25.1474	14.1569	20.8894	19.885	20.0918	12.2172
Kansl3	5.89146	4.23848	5.8842	3.86894	9.02059	6.82561	4.52554	10.9026	4.44517	7.83493	5.95745	7.18521	2.95826	3.46597	11.0834	6.2032	3.16925	3.04928	4.73904	5.49707	3.47334	6.53333	5.80888	5.08628
Lman2l	4.81366	4.59583	14.5049	8.51097	0	7.37353	8.26053	3.68151	8.80665	5.9349	6.66663	5.78973	9.46867	9.35483	11.9769	6.11122	12.7672	9.65226	1.10353	10.1984	11.7587	10.9217	13.5111	12.0843
Cnnm4	5.95599	3.95708	1.79156	8.25275	1.47858	4.33963	8.96347	6.56866	11.1276	7.34901	7.11517	7.52943	5.09058	6.78727	5.71019	6.60962	8.99492	3.81433	8.12263	3.14867	6.94863	8.5374	2.95579	3.45934
Cnnm3	5.0626	7.7749	3.65045	2.5329	12.9242	4.52154	0.859018	2.93744	2.35914	2.70785	4.67294	2.0198	0	0.556221	1.92597	2.90139	0.0621624	0.981248	1.46768	2.3862	0.157216	2.19893	2.29169	2.51138
Ankrd23	13.6877	11.1701	3.45295	14.5218	2.3818	8.26182	9.75456	2.40373	8.39081	1.57687	9.92493	7.97916	1.92534	0	2.8929	2.59373	5.4622	3.94158	5.88606	1.93546	2.76291	2.24463	5.98597	2.52371
Ankrd39	11.9598	0	9.7277	17.0584	5.1787	10.3617	6.43715	10.7087	9.59059	10.1047	24.0648	9.28693	4.91503	6.44411	13.9261	4.22196	6.80345	7.29781	2.31541	8.15638	13.2538	6.10623	10.9151	8.54626
Cox5b	172.493	190.436	160.574	132.494	199.617	190.761	260.806	190.385	205.452	203.454	216.935	226.011	252.129	214.321	263.122	269.386	180.074	170.238	263.454	277.679	144.998	197.706	219.448	322.317
Actr1b	18.7621	18.328	9.66418	16.9118	26.1515	21.5483	24.5445	8.35805	21.1467	14.623	8.30251	20.6033	12.4377	23.344	46.5002	32.7334	13.2816	22.6768	22.7721	21.9176	15.729	18.5487	13.2883	20.8595
Zap70	0	0.275924	2.1149	0	0	6.77316	29.4219	17.5293	0	26.7536	65.542	11.8185	0	0	0	3.45891	15.3657	0	0	0	2.15898	0.0543764	2.11792	1.50805
Tmem131	27.9636	23.8842	40.8296	34.4214	33.5315	31.9804	17.3959	34.396	13.3746	18.8223	16.5776	9.98869	2.98762	4.89902	3.74909	7.28692	11.761	9.38708	5.60491	8.5993	3.93216	6.75254	7.25482	3.98069
Inpp4a	25.6301	33.1316	31.2309	38.6947	25.143	16.1943	25.3786	29.0909	24.8565	17.8884	19.3709	19.346	33.8899	35.8548	19.4775	34.1678	25.2229	41.7001	27.4915	15.6798	25.5086	25.2003	31.3706	26.218
Coa5	37.3374	32.5521	40.6769	42.4136	38.3186	23.2965	52.3502	35.814	45.215	55.3919	51.9665	49.7193	52.863	35.4443	33.9156	34.0881	47.9171	43.1451	47.549	46.0614	49.8588	62.309	44.1809	35.1447
Unc50	131.735	86.4782	87.484	93.9645	63.1257	63.3006	124.275	88.2694	104.835	150.569	59.0961	82.11	221.499	206.549	220.184	201.878	192.926	151.154	160.346	158.72	218.525	128.279	162.767	187.261
Mgat4a	8.71547	16.7378	10.9039	16.3445	7.0153	9.24733	7.25913	6.12579	6.93512	11.6065	13.2336	2.58649	9.95548	8.71335	16.1644	10.2515	10.8009	16.5036	12.0362	19.7377	10.597	10.6542	17.4978	19.6742
4930594C11Rik	0.0878559	0.530243	0.122451	0.130101	0.513206	0.166741	0	0.450082	0.193536	2.39658	1.61714	0.0602049	0.182074	0.266653	0.468985	0.269212	0.894022	1.45155	0.234535	0.203369	0.301478	0.258164	0.37242	0.383562
2010300C02Rik	0	0	0	1.39722	0	0	0	0.861615	0.137547	0	0	0	0	0	0	0	0	0	0	0	0	0	0.72934	0.673083
Tsga10	0.97885	0	0.529181	0.597379	0.017327	0.270218	0	1.1162	0	0	0	0.439053	0	0	0	0	0	0	0	0	1.34357	0	0	0
Lipt1	10.1954	5.74712	0	8.95108	0	6.07711	0	2.99634	0	0	5.49424	2.63108	4.35485	5.35421	0	2.86179	4.32944	5.33395	1.82832	0	0.979239	1.60087	3.76096	1.05709
Mitd1	78.0879	97.6769	52.0623	42.6283	59.8705	43.892	48.2498	48.4898	48.4276	52.4697	36.3787	42.1972	15.1015	19.7256	6.57065	22.1277	54.1105	29.6466	62.8794	23.8199	34.917	47.1654	41.4915	38.214
Mrpl30	154.736	144.129	127.26	75.7314	116.886	102.188	136.277	135.944	141.496	92.3661	99.7465	129.219	192.37	191.719	195.397	165.295	134.023	120.891	117.634	131.962	168.479	168.976	146.404	176.883
Txndc9	24.0542	22.5296	16.6988	18.3009	23.7775	16.1776	25.9527	24.4042	21.9843	18.7236	22.7402	17.2625	23.7928	20.5662	20.2059	24.1525	18.328	26.4256	22.8597	25.6308	27.499	29.6609	14.8009	27.8714
Eif5b	20.0694	26.4062	27.1284	30.8994	27.9939	27.4129	23.1265	30.568	24.7722	26.2511	31.8304	30.7109	41.3347	35.1439	37.5751	29.2347	29.4414	32.4833	35.1207	32.8393	34.1412	30.9236	29.1474	33.7766
Rev1	6.99948	13.0045	10.5274	7.97533	10.3116	9.13075	4.56091	3.30611	10.9153	4.95736	4.03376	7.14777	3.82507	1.14911	0.985259	4.75659	4.2765	5.35178	7.33772	0.821622	2.76078	7.42617	2.9129	3.71907
Aff3	3.92665	3.03116	10.9083	7.18644	7.89085	9.0411	0.251702	2.76342	1.14224	3.80848	2.01459	0.800345	1.83619	2.3632	0.752444	1.62487	1.55732	1.5033	0	1.44498	1.63535	0.315582	3.7558	2.03176
Chst10	18.2172	3.19588	6.27331	9.49984	5.49642	3.17707	4.19529	8.24025	5.38491	1.83464	2.50392	8.34907	0	2.66938	1.70879	0.317059	1.31614	0	5.13766	4.58068	0	0	1.71058	0.828174
Pdcl3	54.3745	61.9042	32.8257	29.5188	46.9637	31.1966	44.5129	27.2452	37.5828	39.3472	51.4926	42.4546	50.7201	25.2627	46.3882	47.5325	46.1036	22.3123	38.3293	41.5448	31.9701	40.0925	44.7454	36.9581
Rpl31	3.2839	9.66975	3.76931	2.86055	5.59498	8.06557	11.0467	6.86727	6.17022	5.62071	6.27466	8.78081	6.80562	3.51778	5.80032	4.83404	3.27618	5.20107	7.21949	8.04872	4.08768	7.66303	6.05947	6.65306
Tbc1d8	0.831528	0	0	0.026915	0	0	0	0	0	0.297481	0.377846	0	0.565008	0	0.0363836	0.640484	0.0369908	0.100098	0.524019	0.883524	0	0.0267043	0.832092	0.608355
Cnot11	1.72014	0.0271417	0.710366	2.66047	5.359	5.07832	7.47765	12.2006	5.74705	7.71622	8.3108	5.41356	0	5.33685	1.32633	5.62234	8.09082	4.91213	4.53076	6.14964	5.11566	6.92672	7.03239	5.67407
Snord89	17.3807	0.914154	9.5703	8.89713	0	0	8.85108	0	2.12709	0	0	17.057	0	0	1.71816	0	20.962	1.57566	1.37477	2.98022	23.5624	7.56642	9.82356	17.487
Rnf149	11.9331	11.262	11.7348	17.0329	15.6356	9.13996	5.00307	28.683	13.3627	20.8874	17.2274	7.33693	8.03737	11.1673	3.11866	11.63	37.2389	16.795	15.2377	24.4576	13.1945	16.997	32.669	18.1859
Creg2	1.7739	0	0	0	0	0	0	0	0.459727	0.417477	0.42481	0.829466	1.08125	0.591183	0	1.57741	0.25484	5.21037	1.27023	2.36711	1.0742	1.92151	7.16566	5.44645
Map4k4	0.698902	0.503443	0.875288	3.75987	1.71588	0.538265	2.5955	2.71089	0.859051	0.773654	1.44767	2.24892	0.797679	2.70536	0.0270349	2.64856	3.958	3.57017	0.930171	0.492379	0.903704	1.40883	1.71747	0.412732
Gm16894	4.86625	1.50228	6.55309	0	0	0.229456	0.79339	0	3.80629	5.38672	0.244356	5.47727	0	1.14161	0	5.61879	0	0	0.602465	0	0	2.62502	0.358747	2.73689
Il1r2	31.0658	10.1019	5.43848	0	23.1001	0	168.663	35.0589	17.4557	72.3795	47.3445	108.972	0	5.83039	0	7.35794	0	4.62851	21.6343	11.6725	0.617986	12.6126	12.6725	3.23234
Il1r1	0	0	0.480178	0	0.900935	0.0130336	0.585864	3.84333	1.87967	0.480824	1.81134	1.85575	0.647565	0	0	0	0	0	0	0.918036	0	2.58976	0.305665	2.19201
Il1rl2	0	0	0	0	0	0.807685	0	0	0	0	0	0	0	0	0	0	0	0	0.861525	0	0.283957	4.01214	0.105232	0
Il1rl1	0	0	0	0.00857564	0	0	0	0.981719	0.229626	1.35856	0	0	0	0	0	0	0.895734	0	0	0.0201077	0	0	0	0
Il18r1	1.91113	0	6.18586	3.74846	0.899511	4.159	7.91012	8.26792	0.460033	4.51128	0.613931	5.63174	0	1.02437	0	1.93913	0	4.39907	4.51395	3.28129	6.45673	8.25643	1.58806	2.06288
Il18rap	0	0.0346354	0	0	0	0	0	0	0	0.443543	0	0.356554	0	1.28311	0	0.049824	0	0	0	2.31474	4.35206	0	2.31588	0
Mfsd9	0	0	0	0.492762	1.75689	2.95643	0	0	0	0	0	0	0	0	0	0	2.60473	0	1.10697	0	0	0	0	0
Mrps9	60.9372	48.1429	58.3651	51.6971	57.2096	64.9307	88.4825	37.7869	109.438	60.799	66.0812	56.6909	47.7223	45.2132	58.3882	44.4276	77.1831	46.6569	73.3116	52.9088	62.532	44.8599	50.1801	43.3574
Tgfbrap1	1.70453	0.170682	3.82756	3.08506	3.10622	3.235	1.14725	0.196763	5.40365	3.81514	2.88667	3.90352	2.89846	4.20066	2.04143	0.71427	0.266851	4.43963	1.35343	1.82106	1.57476	1.45554	0.815181	0.911654
AI597479	7.49164	8.22765	18.8503	15.846	10.31	18.0339	3.41316	11.3692	10.8543	1.5916	7.48993	6.15735	15.0905	20.7546	5.04562	4.57695	14.8195	5.99818	3.99985	8.99496	5.56598	15.0533	16.2049	5.06059
Fhl2	0	0	0	0	0	0	0	0	0	0	1.47552	0	0	0	0	0	1.15561	0	0	0	0	0	2.16625	0
Nck2	5.34239	0.340625	3.70784	2.777	3.63024	4.98982	4.85164	3.88614	3.72274	5.47241	2.26657	2.74947	7.41123	4.94165	5.00525	8.1518	2.84025	5.39075	7.21819	8.02564	3.64155	1.2388	5.65695	5.79658
Uxs1	6.99491	5.51098	3.29429	3.16899	8.44263	6.54685	4.31182	6.24763	14.9868	9.06134	7.34548	4.77151	7.34747	8.91869	9.46278	10.5703	20.0215	12.1961	11.9713	6.65416	7.67222	10.2303	13.404	8.18076
Tpp2	31.7717	30.8122	33.3555	18.6834	28.6766	29.7702	20.955	27.5852	34.6219	49.3288	18.0502	25.997	37.5482	33.9213	30.9534	31.3753	28.7504	19.211	50.5352	36.7876	47.3141	42.1993	38.4673	25.2554
Tex30	114.277	55.2944	66.5372	81.6497	146.045	88.5021	172.081	98.0218	67.7554	144.578	74.5402	134.134	92.3922	96.2083	152.697	110.812	106.959	189.912	129.127	107.627	156.047	145.435	117.201	148.877
Kdelc1	0	12.2388	3.6532	0.128524	11.3818	4.09446	2.63621	10.3477	15.2283	3.03044	10.2393	7.82695	25.4692	8.008	24.7403	18.8292	3.53275	11.9815	9.73109	6.32847	4.5865	3.77453	8.34411	10.1043
Bivm	0	0	0	0	3.38194	0	2.62642	0	2.51963	0.369789	0.5284	1.91984	0	7.13165	0.814091	3.80775	2.94285	1.45167	0	1.68665	1.78318	1.89213	1.43659	0.887745
Ercc5	3.89321	10.4574	6.15536	0.0744862	7.25746	7.08612	3.37629	3.78561	7.52917	0.439074	6.10411	1.53042	10.6953	5.06851	2.21518	18.5882	6.7155	4.50616	6.47755	5.97306	3.72826	9.96213	3.9659	7.81774
Wdr75	18.2551	24.9369	13.8411	39.3831	40.8458	9.79843	36.8627	7.92643	26.0778	34.9677	18.0801	33.5074	29.3824	26.8126	40.1293	41.4569	22.5055	26.481	17.2173	26.0621	47.9625	33.4019	26.9074	27.9596
Slc40a1	7.53699	0	0	12.0536	4.96742	46.2283	0	0	0	20.511	0	0	2.89393	12.2438	67.2785	17.8837	55.0417	19.2809	0	10.4431	28.7097	0	1.66955	0
Slc39a10	0	2.07854	3.63805	1.90256	5.11812	4.97375	1.89053	1.20428	1.7868	2.26253	3.8035	3.81144	0	0	1.5301	5.58141	3.34296	0.179132	1.1722	3.07753	0.279034	1.7443	5.04632	0.710013
Nabp1	11.3431	8.96245	9.1728	2.54696	14.8836	5.59588	13.0325	7.62622	13.6445	19.7752	13.316	8.53285	3.44661	10.009	6.99976	5.88013	11.861	4.17512	4.9178	12.1907	14.3892	6.89189	3.14529	5.99888
Stat4	3.67408	14.3554	7.71426	8.93764	7.27257	5.17334	19.5879	6.40326	3.55491	11.3698	33.548	9.14361	15.4809	7.5574	9.37291	6.6762	7.54636	13.0673	1.82073	3.57106	5.43313	5.36832	7.813	5.23847
Stat1	105.024	125.061	150.557	126.391	99.3889	62.5858	75.4953	83.1688	103.545	88.47	76.1848	97.9002	69.7727	104.607	89.9202	132.084	122.906	56.9386	120.205	57.8744	117.856	125.291	89.1347	102.703
Gls	13.7073	18.6047	12.9618	12.83	12.2828	10.3867	17.5983	17.3748	11.893	17.8726	24.1805	14.4959	13.1316	14.6854	10.5054	19.9776	18.0497	14.0061	10.3563	14.63	6.80404	9.05639	9.00351	11.0559
Nab1	16.1624	8.08976	5.76842	11.5766	16.1753	8.4739	12.8885	11.0997	14.3961	23.5745	24.425	9.22557	9.85877	7.36362	12.094	14.6013	7.00312	22.7059	11.7596	16.0497	8.05325	11.9985	13.1277	8.30749
Mfsd6	1.2665	5.73382	1.3478	1.25033	3.44618	2.9936	0.703596	3.5088	0.0119229	3.18908	10.6235	0.0791245	2.10875	0.131418	6.00955	0.707626	1.8212	3.20601	0.6473	1.75401	1.21342	1.48441	5.10255	1.61731
Inpp1	43.0465	22.2819	41.9948	26.6362	74.0216	21.6405	37.733	51.1732	44.8209	41.3127	36.4891	53.2936	23.6104	36.9937	39.967	59.7163	35.6357	51.0128	64.2502	27.7929	57.8217	51.3854	57.8363	42.0276
Hibch	8.91326	20.9783	23.9552	25.5218	9.2309	5.93084	13.8933	5.82148	26.8317	19.1155	19.2863	7.72218	14.7187	21.9871	25.0222	14.0734	10.0217	34.5943	34.3548	25.4	30.2204	14.4697	9.3931	27.0104
1700019D03Rik	0	0	6.40458	0	0	0	0	0	0	0	17.7857	0	1.20291	0	0	0	5.70967	0	0	0	0	0	0	0
1700019A02Rik	0	0	0	0	0	1.88395	0	0	0.106298	0.351014	1.50472	0	0	0	0.515173	0	1.57131	0	0.61832	0	0	0.756239	1.63639	0
Pms1	2.41643	18.8593	3.71125	5.67806	13.9794	13.9046	17.2741	11.4337	6.84087	10.0964	5.50091	5.93025	5.46312	4.44495	6.50291	9.2608	12.8435	4.0572	10.4492	8.08986	10.0053	8.52866	6.53535	4.06875
Ormdl1	34.4839	69.7312	55.3422	23.3321	48.7953	74.1563	37.4495	40.7504	49.1383	46.0202	48.8368	56.5162	52.1722	37.2753	35.0835	46.2043	39.9387	36.7473	40.2527	24.6602	43.2684	58.8208	39.4066	22.7701
Osgepl1	27.035	11.0283	4.236	5.33795	12.9281	17.5056	13.8485	9.00287	15.7353	10.0258	15.4052	17.1943	11.8647	17.0545	7.711	18.0845	19.1317	15.5703	15.2833	7.60784	7.76123	21.0289	15.4599	12.3944
Asnsd1	45.9595	63.12	50.7029	26.5811	28.8324	37.6743	22.4796	26.662	24.8311	57.0248	61.4459	30.0785	20.2812	39.3959	32.7526	38.9366	22.8715	20.3168	29.7084	21.8822	26.2558	38.6938	22.7183	25.8984
Stk17b	231.779	308.411	187.921	181.856	182.936	167.324	161.149	143.721	128.276	181.95	189.526	134.358	152.259	118.031	101.447	143.223	122.876	71.6614	113.302	128.447	122.086	114.02	88.2036	93.5217
Hecw2	0.0160166	0	0	0	0.0155934	1.18117	0	0	0	0	0	0	0	0.108027	0	0	0	0	0	0	0.232058	0	0.00905255	0
Gtf3c3	2.09421	4.63253	1.62783	14.8897	0.137232	5.56879	5.21024	7.85262	11.4002	5.27328	5.58156	7.00992	5.92589	5.94874	7.14821	5.67675	0	13.5544	7.69782	8.71651	15.2479	2.36687	9.59436	2.14898
Pgap1	3.92384	4.70307	5.79315	5.8953	10.9927	3.12645	0.157293	2.63903	2.89806	2.64211	1.01569	1.79259	0.640116	1.01849	2.58008	2.06821	4.06664	1.94608	1.38036	2.29059	0.0785115	4.51572	2.20158	1.50942
Ankrd44	8.93864	20.7829	15.2285	15.1193	10.4007	10.7521	8.68465	11.8294	8.6839	13.7285	16.945	7.77097	8.45555	13.9986	9.91661	12.3211	15.297	14.377	4.23045	23.9305	5.07272	4.55628	10.7949	7.74464
Sf3b1	163.568	186.671	172.309	189.114	140.081	129.086	116.271	76.0362	120.293	117.668	93.8226	119.489	119.266	104.817	97.7753	106.901	123.675	86.5564	120.963	140.658	136.73	120.781	123.085	111.23
Coq10b	16.6204	13.9333	8.79233	13.3057	14.6175	6.09667	19.6838	12.8792	24.8059	26.1614	20.8387	9.63476	49.9298	43.3797	27.0265	27.747	39.2266	22.563	43.1011	31.1985	30.1141	46.2397	16.1037	28.7942
Hspd1	45.5387	32.1687	26.0634	36.6573	32.6895	28.3941	66.8144	30.6465	51.7587	54.9271	48.8856	47.0851	27.6404	9.76565	24.8632	39.8616	45.6273	18.1012	57.1333	10.8717	24.9314	41.784	46.5491	30.3601
Hspe1	107.942	112.672	99.6392	88.2845	151.575	139.366	186.826	127.06	140.501	123.225	144.276	162.193	75.1115	91.8286	136.271	156.77	113.317	78.6847	164.901	70.5822	63.4466	116.071	165.258	216.479
Mob4	41.2398	59.7804	58.1952	47.3929	50.0313	37.712	45.2588	48.212	39.9752	49.1416	46.201	52.8036	77.2124	85.7847	65.2084	72.5233	55.4894	66.4042	63.2426	63.3934	70.9289	69.5052	51.5913	50.106
Rftn2	2.33747	5.11936	4.63447	0.536276	0.160261	0	0.802455	2.4941	3.1185	4.01136	1.38308	0.631693	0	2.79783	0	1.27783	1.60807	4.06946	2.00382	1.48605	3.12557	4.28887	2.59574	0
Mars2	3.33838	1.40136	2.16552	3.97976	2.02369	4.463	2.67693	3.52022	4.00079	0	5.54697	7.19399	4.52532	8.92159	0.952676	10.5942	11.338	5.242	0.80712	11.6644	6.91664	2.83806	0.961223	2.68884
4930558J18Rik	1.47443	5.48582	0.575407	9.98543	0	1.02338	0.0368599	4.52292	0	0	5.79827	0	2.20006	0.119335	0	4.09635	3.44088	0	1.32252	0.0682603	2.76588	1.0976	0	1.25881
1700066M21Rik	3.46121	0	12.3408	7.72798	3.56566	12.4614	2.06259	6.9477	2.57109	6.00168	1.02842	4.67017	4.08698	4.23464	1.66502	0.822171	0	9.85117	4.1257	4.006	1.10485	3.82389	9.55386	5.58363
Tyw5	18.0021	11.9182	13.1791	16.6123	27.4132	9.42042	18.4108	5.21152	22.2779	13.2784	14.6847	17.0236	10.9576	9.00031	21.3923	12.8585	13.8923	9.44961	11.1126	7.38234	28.5114	21.7023	12.4517	3.90832
Kctd18	4.31745	0.660278	11.171	2.88526	0.0215557	10.7813	4.09594	7.96046	7.58428	1.36899	12.2933	5.13838	3.39548	1.4336	2.95475	4.70391	0	11.5975	3.87734	3.12634	6.98982	6.2892	8.74723	5.11236
Bzw1	191.934	162.367	138.133	157.284	184.513	129.257	200.852	112.208	210.981	197.013	168.603	190.415	122.615	136.225	114.759	139.19	163.217	136.14	185.929	124.792	210.453	189.004	160.403	148.993
Clk1	191.957	174.198	145.826	138.202	167.216	151.671	100.498	103.526	140.312	178.891	119.171	109.95	129.546	94.1283	88.1278	110.043	118.632	127.968	85.6643	90.6736	113.594	142.801	104.861	86.4244
Ppil3	50.6731	48.8697	52.7071	54.5704	62.4537	37.724	54.9409	42.7387	42.2792	51.4434	33.9246	32.5963	51.5462	41.3135	42.1106	19.4141	42.5112	37.8913	25.5286	39.0134	27.7707	28.1443	19.3873	31.0459
Nif3l1	4.71214	27.6642	24.9891	21.6146	11.3012	2.96026	19.6813	18.8054	20.7606	21.3189	24.0668	19.9521	31.4402	13.8368	29.4485	32.224	10.7597	32.1402	30.6811	10.5086	42.0676	22.1208	17.7823	20.3493
Orc2	17.6893	16.5539	2.4947	12.7327	26.4698	18.6498	31.9029	9.60216	11.0614	23.5475	14.1597	14.0666	18.0305	11.1401	33.5168	17.8425	27.1134	20.838	23.9151	27.0228	24.4126	22.7694	26.911	23.311
Fam126b	3.02728	3.62697	1.22862	0	1.87	1.51702	2.253	2.45891	3.06608	4.27769	1.18754	3.3192	0.894194	1.7461	7.57846	2.61586	2.66274	0.936881	0.966058	2.31974	1.84678	1.30879	3.05622	1.87698
Ndufb3	220.887	216.118	208.203	138.228	183.601	272.859	281.362	159.835	228.135	223.809	235.865	253.37	250.336	191.022	320.888	308.336	192.907	155.351	296.109	221.69	128.801	267.83	200.382	324.209
Gm20257	19.3298	8.62977	18.9821	30.2519	0.06294	13.9522	11.9596	2.68967	11.4642	9.40539	5.09584	6.91103	48.2321	15.4356	52.2826	41.3365	18.9464	12.0262	20.0194	34.7182	61.0802	24.1894	18.4157	36.6287
Cflar	7.71488	6.94088	4.92297	4.02994	2.21711	2.16732	4.04712	6.12302	5.69912	13.044	3.6164	4.9046	5.07265	9.62328	8.76585	7.86429	14.251	7.14777	5.17775	6.11417	6.87537	5.31095	5.56875	7.7253
Casp8	43.776	38.5867	49.0986	27.9652	57.9784	44.0253	56.3529	27.4946	33.4565	62.293	49.753	33.8857	53.196	37.3884	66.4172	34.9429	48.6634	53.282	54.3068	46.1016	34.3455	57.7549	46.8856	36.6571
Trak2	6.18683	14.3768	10.2269	8.46287	13.7744	5.36353	9.23638	8.33395	9.69828	8.42958	8.65173	7.69959	6.1496	14.2452	7.29886	8.32013	13.1309	6.05267	11.4732	16.7007	16.1278	10.0493	17.1496	7.92158
Stradb	32.3577	48.3243	29.9934	27.7935	36.5624	18.3816	21.1861	40.4779	32.1307	17.1927	21.0834	27.6083	38.3192	23.3568	28.7882	18.0859	22.0401	34.1355	17.4573	24.4836	23.0018	30.6456	38.8797	17.0773
Tmem237	4.41863	2.22234	0	4.02898	2.36006	3.99337	8.8217	2.6676	0	0.669633	4.51848	1.40183	5.5961	12.2935	3.4398	10.6563	5.16254	0	6.15999	6.25059	3.50986	2.5247	0	3.92963
Mpp4	0.980089	0.556725	0	0	0	0	1.27408	0.109548	0	0	0.203749	0	0	0	0	0	0	0.0479794	0	0	0	0.0383999	0.465313	0
Als2	2.67922	1.72497	2.22533	1.99863	4.88136	4.75553	0.4415	4.15123	2.5335	3.88535	1.79092	1.70808	3.21364	3.24224	2.75923	4.91004	2.71177	3.64798	4.48916	6.85993	3.4489	4.97857	3.37428	3.00886
Sumo1	96.867	140.247	127.583	105.709	104.393	130.871	134.091	121.879	106.803	135.131	111.472	107.892	144.704	113.873	127.743	109.166	142.714	150.672	131.994	95.801	126.01	118.638	93.0592	157.42
Nop58	64.2161	94.454	46.3803	58.4077	39.205	47.3585	93.6653	35.7876	90.0571	59.8108	39.4169	116.648	50.0091	35.5666	71.7626	73.2547	60.6617	34.9293	98.4258	41.8934	71.246	74.2078	77.3666	79.9784
Fam117b	3.33498	1.80122	5.76072	6.49841	8.98474	11.9888	5.18002	2.19991	8.24983	5.01099	7.50129	2.46769	1.54092	6.19492	6.50813	6.90216	4.15401	5.27252	2.47529	3.746	6.25356	2.39909	8.89931	7.31972
Ica1l	0.314987	0	2.48008	0.0163665	0	0	0.35228	0	0	0.361785	0	0	0	0.134179	0	0	0	0	1.13296	0	0	0	0	0
Wdr12	18.6587	8.62868	9.99268	8.49354	12.7735	12.81	7.95349	14.1685	10.7791	13.6902	15.6032	17.1466	10.4751	15.885	7.31947	8.78768	8.1712	12.8984	13.2827	5.26923	14.1053	20.0494	9.36057	22.3974
Carf	0	0.395993	0	0	0	0	0	0	0	0	3.32118	1.01914	1.44474	2.25692	0	0	0.504461	3.29897	0	0	3.77437	0	0.118205	2.75045
Nbeal1	0.384814	0.965192	0.236827	3.89767	0.452494	2.14629	1.38055	1.17926	0.0550454	0.181769	0.164498	0.342469	1.15999	0.525833	2.32096	1.57222	1.46464	1.7248	1.02461	1.22625	0.651672	1.58602	0.949073	0.552735
Cyp20a1	25.5991	12.9955	14.047	6.2882	0.0392484	37.5559	16.8809	5.7827	20.4698	19.9412	11.2092	9.94525	16.8764	30.1813	28.8366	32.4475	25.2703	22.0047	30.5638	20.9965	32.463	21.3231	11.7571	19.5557
Abi2	14.3022	12.2409	9.13876	14.3695	9.8515	8.04102	17.5987	14.2715	13.3767	8.58387	13.1255	14.3079	3.86244	4.75488	2.64942	4.69706	10.2248	12.6939	2.79051	8.51112	5.83932	4.76226	7.23055	2.67293
Raph1	1.53981	2.09242	0.955901	0.655236	2.97241	2.15221	1.38547	1.68154	0.190071	0.482804	1.06933	1.4615	5.22687	7.25201	0.885744	3.99977	5.52924	3.78526	0.28349	0.55309	1.22987	1.56026	3.7588	5.26727
Cd28	0	0	0	0	0	4.89485	11.7213	2.68082	0.648426	2.90593	30.742	10.489	65.9988	57.291	63.2259	30.1803	33.3958	55.4435	22.0919	33.8414	14.7504	3.37746	20.7009	28.068
Ctla4	61.9835	47.7045	10.686	136.553	32.8271	21.2404	62.358	68.4562	53.4296	48.7814	140.74	65.9965	51.5642	15.7248	25.2589	37.897	108.334	68.1884	32.0562	34.6004	57.9953	96.0724	116.841	81.7206
Icos	0	0	0	0	0	1.59273	10.9446	40.9805	0	9.66891	35.6514	22.421	0	0	0.049618	10.7473	5.59952	0	0	0	0	0	1.0402	1.58714
Pard3b	0	0	2.49906	2.18536	1.053	1.29028	0	1.29847	0	0	0	0.125176	0	0.408516	0.673586	0.589196	0.528296	0	0.461971	0	0.478365	0	0	0
Nrp2	0	0.232759	0	0	0	0	0	0	0	0	0.00645338	0	1.48224	1.11554	0.556782	2.13074	0.303254	1.18534	0.588705	0.189703	0	0	0.328446	0
Ino80d	3.55577	2.34373	3.34552	2.90984	3.56632	3.13352	3.63395	2.38021	0.635503	1.20381	3.03352	2.30078	1.07523	0.959306	2.60244	2.07408	2.60947	1.90491	1.27997	1.57371	1.09482	1.8663	0.985898	1.66629
Ndufs1	63.9011	60.7708	53.613	33.7977	33.6121	62.4855	39.4333	27.9983	53.8975	59.7022	41.8849	47.1848	54.7542	47.6869	69.0279	75.5532	45.4964	54.8021	46.1374	49.9122	68.0084	62.8544	64.6387	60.9326
Eef1b2	263.204	286.998	246.834	278.324	406.135	320.28	321.445	324.996	270.251	316.865	324.627	264.457	368.49	338.621	296.861	313.734	416.749	333.31	367.162	413.109	255.803	286.999	329.992	389.168
Snora41	21.4197	9.12536	0	6.34385	10.4269	0	0	0	10.0268	27.2673	17.6261	2.44638	26.6344	0	60.029	5.46962	0	0	8.00532	39.6659	2.45007	8.39225	15.4356	22.8591
Fastkd2	10.5351	23.031	21.9113	14.147	10.7898	13.3092	22.3724	15.6983	13.2674	17.3047	6.50886	22.6846	11.8947	7.56404	9.27214	15.4276	16.036	16.498	7.37874	2.97185	12.3528	20.2684	13.5735	6.44761
Klf7	2.9893	9.39061	6.64942	2.14627	0.793722	3.97872	0.226457	0	1.99548	0.494205	5.96331	4.84186	0	3.48252	1.93421	1.20282	9.34084	3.43674	2.90184	1.25811	0.310843	0	0.537583	1.58191
Creb1	12.8408	3.5409	7.77182	10.7757	11.8089	7.88646	10.931	15.7466	14.3888	12.7018	9.41105	11.8311	6.01627	2.90792	3.08782	6.64967	10.588	12.822	4.18946	8.99869	6.11513	9.16398	7.89524	6.28821
Mettl21a	5.10687	7.02657	8.60465	8.582	4.48578	9.59997	12.7101	11.8673	13.7248	14.1165	9.84981	11.883	16.4633	7.71553	9.32934	12.7044	5.42002	20.1113	16.6262	6.9352	16.4598	9.29294	12.7001	4.66831
2810408I11Rik	7.29863	18.6805	15.2195	1.00541	12.3112	5.70647	14.3211	21.4489	9.06725	23.1507	11.1739	17.2921	22.5128	41.5569	53.005	64.1472	47.211	74.16	21.3871	12.9658	28.54	32.9187	32.8095	49.7315
Ccnyl1	0	0	1.96068	0.102116	0.201408	0.403842	0.439597	0	0	0.0752431	0.125436	0.415843	1.71492	0.251155	0.0552159	1.09879	1.7964	0.506367	0	1.14929	0.0473261	0.932113	0.245542	0.642256
Fzd5	0	0	0	0	0.0170413	2.55322	0	0.749979	0.616942	0	0.667119	1.55133	0.145101	1.45212	0.210234	0	0	0	0.598108	1.94486	0.420452	0.75438	1.30589	0
Plekhm3	2.31809	4.47617	18.6368	14.1147	10.6305	6.17001	2.59719	3.14222	2.30415	6.6833	3.50164	2.64107	2.31415	7.03569	3.01811	4.11467	5.59998	1.81637	1.76592	4.69518	0	1.84138	0.766936	4.84076
Idh1	5.68374	6.52057	4.77386	11.3938	12.2753	7.40226	8.6557	11.3588	4.59271	5.23585	2.53687	5.41997	31.2737	12.5552	17.8201	10.6983	32.3959	22.3566	13.5696	11.1459	16.2958	3.50079	9.51106	12.3288
Pikfyve	2.86021	3.4815	4.97062	11.7883	10.0341	3.31766	5.43669	2.4004	3.06153	2.52253	4.54056	2.52985	0.579385	8.2677	7.90672	5.68918	4.08499	4.32954	3.96126	6.12301	2.41067	2.5804	4.46688	1.47092
Map2	0	1.16753	1.05932	2.84621	0.0213449	0.106996	0.630304	0.108913	0	0.358836	2.99104	0.721151	0	0	0	0.134362	1.10063	0	0	0	0	0.81604	0.0929362	0
Rpe	28.2077	37.5415	15.6918	21.7146	26.3199	23.4801	46.2735	20.3591	48.783	56.6533	29.1966	41.3716	52.8316	54.9342	23.7654	28.4358	30.5928	44.3211	46.2865	25.2446	37.4758	36.689	33.3943	39.3756
Kansl1l	0.317808	3.50221	1.38201	3.81519	6.53475	3.55695	1.06463	2.28134	0.308041	3.42151	4.14029	1.25444	1.21188	3.18957	0.983969	2.90855	2.31125	2.3337	0.895914	1.26534	2.03572	1.96737	0.819088	0.764661
Acadl	75.918	47.9499	117.675	91.2935	82.5914	91.0926	73.3845	69.3827	75.613	105.298	75.8232	63.7744	76.0919	79.8236	69.8093	86.2375	72.1545	62.9553	102.03	74.4212	83.64	108.987	85.1678	96.9196
Lancl1	11.5162	14.8129	1.80234	14.7972	5.57292	11.3861	5.81559	12.2723	2.86855	4.63755	8.6711	5.80024	13.3809	3.84249	11.2233	7.03829	8.09784	9.09724	10.9212	10.3616	6.95092	6.74945	6.16392	12.4493
Ikzf2	0	0	0	0	0	2.2987	2.64941	13.2336	0	6.72803	9.99216	3.08102	0	0	0	0.682294	0.174294	0	0	0	0	0	0	0.573291
Bard1	2.91002	0.504731	0.216728	2.25881	4.24969	2.1923	4.81752	0.220705	1.77388	2.74704	2.67459	5.88604	0	0	1.42297	3.26731	0.542518	2.58272	1.75531	0.591339	1.72782	1.87123	2.73077	4.15944
Atic	5.5389	1.48099	2.51949	3.04295	7.51345	10.9081	3.04168	3.92876	4.92656	5.2261	5.03868	18.1047	1.53693	3.4701	1.42269	6.20197	5.09398	3.11995	1.33634	4.77451	6.57418	8.17208	3.73311	5.1264
Mreg	0	8.23802	0.563834	0	20.8897	0.973968	19.5994	19.9405	7.24503	5.82659	13.8342	19.0504	0.402418	2.45564	0	3.71881	6.65239	1.30705	2.95469	9.6077	0.111054	4.42209	4.77408	5.51033
Pecr	3.57447	6.96146	9.96401	0	13.3235	7.1993	14.6805	6.94425	10.5738	12.0722	7.34243	19.1293	152.177	107.456	251.46	104.941	84.526	71.8688	48.8561	54.846	84.3423	39.8136	28.7458	121.574
Xrcc5	16.6902	38.3258	16.7841	19.6555	11.5473	6.39299	29.3254	18.4494	30.4823	10.8493	22.9056	21.8254	18.2512	9.96367	17.6292	20.2637	22.3562	12.8063	19.9202	8.22008	38.8857	12.5683	16.458	22.7843
Smarcal1	1.97347	5.11872	5.97841	3.91432	6.12367	5.15027	4.93355	2.43412	1.27045	0.852157	8.44562	3.98503	1.49401	4.23018	2.54947	1.41746	3.30116	1.69838	5.73495	2.19023	6.06077	3.60123	6.08123	2.27306
Rpl37a	77.285	74.2393	89.5974	58.3156	80.8534	93.4143	91.8444	92.4678	75.2635	67.7476	85.4853	69.4864	46.4931	49.9748	70.5905	66.6419	55.2925	25.1892	80.8779	73.3701	21.8944	53.8271	61.7704	72.2846
Tns1	0.631458	0	0	0	0	0	0.0683051	0	0	0	0.257706	0.116501	0	0	0	0.148842	0.0164762	0.133756	0	0	0	0	0	0
Arpc2	784.707	812.761	770.328	620.384	609.518	631.424	802.543	728.231	778.211	825.633	758.154	839.363	473.188	494.659	402.098	476.031	497.747	485.979	566.681	485.114	581.366	723.491	577.447	576.77
Aamp	106.525	80.0759	110.536	91.5762	75.1611	87.6554	93.1742	91.2124	90.6353	104.118	88.73	89.7674	171.431	146.119	184.224	95.1551	111.784	143.718	146.199	139.916	193.496	160.29	151.929	142.379
Pnkd	11.5489	6.87444	10.7471	8.39744	19.6934	12.5811	27.0779	21.4607	26.6025	26.7247	13.2683	18.719	5.51775	7.83604	13.705	12.3967	18.4845	8.04038	26.1781	10.5653	38.2459	36.883	36.5262	16.8068
Tmbim1	5.89645	4.94966	0	9.28796	5.05177	3.97896	10.2203	20.5694	15.385	7.24406	8.30821	19.7543	14.2294	4.34817	12.6603	10.3859	14.8628	5.1958	6.93996	4.48904	6.11509	12.1672	17.9075	12.5599
Slc11a1	1.78591	6.78791	1.51301	0	0	0.427242	0	3.19649	1.70672	5.25379	2.82091	3.69548	4.46315	12.1163	13.3187	12.6618	39.1976	26.3568	3.87013	4.92434	8.17115	1.38915	2.62738	4.79027
Ctdsp1	7.80362	8.35779	7.5953	9.85589	8.31896	5.3899	7.956	16.3376	9.55558	8.80027	16.7288	8.04627	4.06568	10.5854	8.08697	8.77227	9.3458	10.5642	4.46901	7.16497	9.0258	6.02097	9.16614	8.07845
Usp37	14.2363	18.3181	19.4008	9.43055	11.2404	12.5941	16.6388	9.56607	23.831	14.0995	12.3315	17.2949	14.046	10.5832	15.823	18.8615	13.5998	13.7698	16.4499	9.55731	13.8891	12.9479	9.63851	8.46819
Zfp142	5.63644	1.09253	5.89946	2.46243	2.6176	0.588441	3.28987	3.66095	6.05656	1.73783	7.89863	1.01372	3.0881	5.66965	4.58236	6.23692	3.49413	0.237868	3.5109	5.39885	3.05685	2.14172	5.1493	2.5299
Bcs1l	2.38205	4.98012	11.0668	2.80889	15.9117	8.96998	4.34217	5.19764	3.38893	7.70121	3.72546	6.40848	33.3221	16.4679	14.8349	13.4495	21.1874	9.39367	27.6263	6.81588	5.7521	6.74041	18.5681	13.4809
Rnf25	9.84581	7.22399	25.2729	0.810005	10.664	2.4915	2.71779	7.7188	18.481	20.5911	12.8637	11.5824	17.8541	20.0882	22.9942	13.9117	14.9173	10.644	7.27186	3.51362	16.9869	14.6267	22.9549	15.1243
Ttll4	5.33542	1.05064	2.43252	1.47484	1.45444	2.87001	6.01109	3.03039	1.45741	3.4154	1.92256	0.662991	1.12046	4.43345	3.79748	0.901014	1.11965	3.20393	1.18503	1.9102	4.84973	1.58872	1.61634	2.53984
Cyp27a1	3.77792	0	5.38456	3.54002	0	0	0	0	0	1.16448	0	0	1.45972	4.14605	4.52902	0	4.86525	2.19426	1.57263	0.815223	3.80862	4.01407	0	0.62123
Wnt10a	218.345	137.156	182.869	156.366	102.352	80.3154	15.621	45.3736	34.2591	8.41737	13.3107	18.7489	24.1726	58.1909	23.0606	45.9532	34.0797	58.8371	48.8974	25.3569	74.2617	35.2418	45.7809	21.1354
Nhej1	5.72205	10.2588	7.51002	12.9926	16.5733	2.71496	5.4537	10.3487	11.4233	8.06462	17.4714	7.77695	15.1196	13.0253	7.82715	10.0819	0.970462	6.12758	9.16516	7.28497	8.345	6.7257	8.61077	17.7645
Slc23a3	0	0	0	0	0	0	1.87437	0	0.842018	0	0	0	0	0	0	0	0	0	0	0	0	0	1.79478	0
Cnppd1	52.1568	39.1677	34.4992	21.8181	19.2787	31.3501	16.6577	43.4075	26.7521	24.6773	20.8279	30.5317	43.8775	29.8717	23.005	24.7859	16.792	35.0536	20.1065	42.1029	38.0705	31.2587	36.8736	23.1566
Fam134a	15.6424	21.575	19.2183	15.6061	18.4776	19.5308	12.8674	14.21	7.32435	6.19718	26.4019	8.56243	3.92346	12.5455	10.3587	10.8772	16.7606	12.0482	13.494	20.1039	11.0981	11.7752	24.3162	11.8009
Zfand2b	36.1481	28.2466	26.7926	43.1824	49.1612	30.7156	27.1919	32.484	26.167	19.1453	26.4291	25.5373	47.3039	37.5138	33.6938	29.2142	33.7505	40.8193	30.8398	49.0623	68.948	51.5592	22.5107	40.1318
Abcb6	1.21723	0	0	0	4.13769	4.27353	5.00289	0.743045	0.181791	3.00151	3.64559	5.63627	22.6607	2.58819	19.2178	0.337166	14.6119	1.86845	3.61294	11.1273	1.36871	7.2749	3.04342	8.20647
Atg9a	8.05416	1.98617	2.70372	2.23779	0.500844	3.34747	0.140663	8.19583	4.16113	2.28038	2.17233	2.83492	4.93085	9.95379	5.14899	5.84569	6.02016	6.92555	3.12429	4.27951	5.88433	4.09412	8.53196	5.70842
Ankzf1	14.5821	5.52209	1.53007	7.48193	1.29413	7.20792	7.73725	4.73076	9.33086	6.85514	2.71523	6.03639	12.3348	3.13121	4.501	3.3639	7.86017	6.11874	7.16055	6.705	2.40548	8.20067	5.88698	7.93016
Glb1l	0	0.0498003	0.114048	0.0519309	4.18238	1.84456	1.68763	0.0544408	4.36473	2.48721	2.87056	0.0320418	4.6513	1.06437	1.872	1.18205	0.237905	0.515024	2.84595	3.28765	0	0.377846	0.118924	1.29286
Stk16	15.0176	19.5093	16.9748	26.2764	6.88155	10.7137	21.0524	23.9386	21.6465	12.8924	14.2618	15.1587	13.9096	21.1349	12.9877	16.1961	13.2614	8.06019	11.3327	15.0509	25.2387	8.75186	17.9242	15.5465
Tuba4a	13.3224	9.3339	22.4299	25.0242	21.8373	26.563	32.6051	11.9332	31.5877	27.9798	31.0707	29.2195	37.8715	48.5459	38.7836	47.627	43.5899	44.8016	52.3084	23.8795	39.3103	40.3026	44.1792	38.6037
Dnajb2	3.55168	3.32669	0	2.03292	0	0.942467	1.13349	0.0117312	1.33173	3.02335	4.07467	1.19104	2.81894	4.51068	2.62202	2.04543	4.35753	9.5258	3.87323	8.61499	6.95818	2.59064	6.50269	7.40472
Dnpep	36.1323	39.1235	13.8686	14.9498	42.4734	35.7461	30.3945	30.9714	54.0795	34.1552	46.7581	25.5133	162.135	131.75	138.185	107.288	100.074	82.2762	135.471	136.615	111.326	101.241	74.5522	124.472
Gmppa	43.601	37.454	57.4766	19.1959	17.234	17.8663	61.1329	62.3873	42.5716	47.5317	61.9848	52.5383	298.08	226.446	256.952	183.074	146.148	154.025	165.934	165.921	208.821	144.84	127.178	194.253
Chpf	6.56546	7.06569	13.0527	7.05406	9.57886	10.5892	8.60409	10.9763	15.6991	4.49016	7.32343	10.5791	22.7936	27.4019	12.9804	9.66744	14.9736	15.3835	14.8603	25.6759	10.7833	9.01421	19.1248	12.8845
Tmem198	0	0.117982	0	0	2.93885	1.08123	1.4885	0.75666	0	0	0	0.708499	1.03307	1.34486	1.10874	1.81036	0	1.35572	0.0591436	0	0.380125	0	1.73742	0
Stk11ip	13.6957	8.84749	9.95108	13.3734	6.34313	8.39074	5.88737	2.78146	4.41037	7.05974	9.21777	11.7323	3.31934	3.13099	2.2824	3.32741	3.79381	10.1333	5.04392	14.8302	6.36562	9.01418	7.64103	4.95145
Slc4a3	0	0	2.45615	1.00886	0	0.325093	0	1.4299	0.195099	0.346904	0	1.22005	0	0.11028	0.690976	0	0	0.433565	0.698377	0.820046	0	0	0.554478	0.846026
Sgpp2	0.560004	0.537334	1.32196	0.567794	0.898854	0.377529	1.28646	0.281954	0.733505	1.54137	1.23235	0.0276579	2.76026	1.22499	6.3827	2.19523	2.21784	2.00052	0	2.62763	0.138498	0.741249	1.82209	3.99402
Farsb	87.7008	83.2703	41.6944	17.148	67.5054	55.2205	113.065	70.2329	55.4574	86.3002	102.714	95.8727	91.8763	82.238	78.3292	62.9083	66.1584	37.4449	75.3431	52.0336	124.534	58.7142	71.9944	90.2072
Acsl3	4.68767	4.04635	4.04254	11.6602	3.60928	4.66847	3.90629	8.4853	2.83469	5.18177	5.67933	8.86011	8.44489	5.08351	5.6834	0	0.789833	0.149987	2.19198	8.29782	9.91781	6.96238	5.37684	0
Utp14b	0	2.09376	0	3.07618	0	0.774767	0	0	0	0	0	1.19437	0	0	0	0.683118	0	0.148819	0	0	0	0	0	0
Ap1s3	0.967835	4.42201	0.742896	1.62015	1.88452	3.17169	2.60362	2.44316	0.834271	4.8976	1.53088	3.3642	3.13945	0.17029	0	1.07453	1.8841	0.102999	3.86428	1.5098	0.866384	0.247303	2.49726	0.367424
Wdfy1	10.8339	15.4762	26.6934	28.9185	20.7703	12	7.34865	13.2477	11.9046	12.7924	10.6741	9.94578	14.4185	15.8437	6.955	4.01206	8.01156	7.63498	9.10139	6.62614	11.3057	6.48779	7.74845	5.5294
Mrpl44	64.3776	71.8702	48.5261	42.0347	41.9085	36.545	41.377	35.596	49.6591	31.2201	48.4023	35.2152	46.3218	47.29	49.3366	21.3546	29.7501	36.9241	43.4695	36.6897	34.7044	38.1261	26.0107	28.8584
Serpine2	0	0	0	0	0	0	0	0	0	0	0	0	6.7126	3.93232	0	4.33098	2.95644	0	0	10.3604	0	0	0.0499278	0
Cul3	42.5808	23.1925	33.2186	44.717	72.5527	45.467	27.8574	39.8997	22.9076	44.5905	29.0706	23.3035	33.3925	33.4889	22.9639	25.2683	57.6846	37.296	26.6499	37.7541	29.2984	18.4415	20.8618	23.2361
Dock10	9.03974	11.4017	17.9463	10.5194	10.2529	9.96542	10.1187	9.26642	3.08467	7.62451	9.73932	8.35796	11.917	4.6608	3.49419	13.2872	10.3877	5.41503	6.06949	14.8452	3.35505	3.0678	2.69745	3.61739
Rhbdd1	0.225426	10.4726	3.32146	1.12863	6.88193	6.93265	3.01902	4.59939	6.68618	3.39675	11.7019	7.90042	11.8129	5.01742	6.6614	13.881	4.3694	8.94665	14.6491	5.06906	12.4137	9.2107	7.01666	7.43592
Mff	59.8943	82.1523	62.4359	96.5736	96.3121	77.764	72.4732	50.3888	87.4477	98.0652	82.5983	70.4072	113.099	99.2635	121.585	62.3038	68.4983	67.5043	88.6239	81.6387	117.052	82.311	58.1501	123.456
Agfg1	4.99594	32.8985	21.741	22.6231	21.5591	6.04573	15.2623	19.8955	16.062	30.9397	41.1027	11.2268	4.23742	18.9687	0.102969	20.4906	24.7586	19.7357	20.8035	22.2362	8.86968	22.7105	32.3471	17.1047
Slc19a3	0	0.115576	0.888567	0	0	0	0	0.176883	2.17382	3.10814	1.72717	0	0	0	0	0	0	0.149407	0.130359	0	0	2.98942	0.206997	0
Pid1	0	0.1611	0	0	0.0220892	1.87006	0	0.2536	0	0	0	0	0	0	0.24223	0	1.04666	1.94373	0	0	0.103809	0	2.19284	0
Trip12	18.985	13.6051	19.7245	11.0644	24.2265	20.4736	13.5772	26.4843	12.6143	19.0565	17.3372	13.007	9.92083	17.5674	10.8152	14.7972	12.7004	11.702	10.626	15.2402	7.47332	12.4054	14.1567	10.1541
Fbxo36	10.7575	0	3.99826	0	0	0.36458	5.3786	5.0935	2.74001	1.95632	2.15481	4.97594	11.147	2.44876	19.7397	3.4337	4.92606	13.1655	1.57946	12.1394	4.15287	0.921982	5.92809	8.87117
A530032D15Rik	72.0628	88.8599	81.2394	81.8681	67.8155	47.1302	41.9009	54.8681	60.1734	35.3888	45.535	46.0526	46.8838	32.2792	23.9507	36.7328	31.0678	31.8105	26.5066	47.3532	35.3937	40.4789	41.5653	31.3545
Gm7609	2.10341	1.6002	1.98936	1.22368	0.987349	1.42573	1.54935	1.53939	1.15839	2.73229	1.26888	0.617745	3.8921	0.152003	0.40101	1.30442	1.63081	0.827443	2.08563	0.956407	1.54669	2.4282	1.71958	1.16611
C130026I21Rik	54.2478	71.0202	56.7104	122.204	48.5103	40.52	21.1061	33.8576	39.1575	45.7815	70.2847	18.6538	50.6449	31.9296	35.8084	48.7931	25.5759	47.3418	31.7991	20.7511	39.6815	55.5715	79.1245	13.4628
Sp110	82.7072	90.4646	94.5935	112.05	81.0897	63.1939	44.3995	56.3149	79.431	43.3249	59.2221	53.493	30.7942	30.1902	12.1273	33.9921	28.575	35.3937	41.3716	28.4973	29.7787	45.2872	38.3129	33.8953
Sp140	147.244	195.833	159.577	144.721	138.501	109.655	97.0815	83.7195	86.8975	71.5097	67.5138	76.662	52.2169	55.4418	44.1202	50.09	59.5369	39.4803	63.8121	67.1942	52.4838	62.0669	73.2141	48.8895
Sp100	138.266	173.613	142.231	107.822	123.502	100.839	93.8972	83.8909	84.8709	78.8353	87.2439	63.9991	83.796	78.4104	68.4794	88.6717	78.9814	58.6821	74.9144	60.3639	59.1434	78.496	48.2579	27.6937
A630001G21Rik	140.275	162.318	138.995	232.78	206.861	121.724	90.2091	111.793	150.786	84.2375	80.3001	96.6401	42.7512	61.725	26.1948	46.1635	56.5717	62.5805	65.8159	74.159	75.3636	75.4349	52.9967	56.4623
Cab39	38.4562	29.8043	25.8489	19.8864	46.9279	32.8122	25.0198	30.8906	24.7478	50.2144	65.6559	29.361	34.189	29.8362	28.2637	36.7587	38.5875	41.5494	20.4386	41.3575	16.6479	24.488	41.7967	33.6171
Itm2c	42.1542	41.1821	52.503	74.6133	45.319	38.2269	53.3641	44.017	67.8674	67.0914	72.1215	89.1058	111.649	79.73	77.7211	85.0147	65.2265	85.4719	89.0044	74.3257	89.9377	94.235	103.159	78.5457
4933407L21Rik	0	0	0	0	0	0	1.71302	0	2.55449	0	0	0	1.74778	0	0	0	0	0	0	0	0	0	0	0
Gpr55	2.3967	0.134793	0	3.37343	3.53471	2.70218	0	0.324177	0	0	0	1.73453	7.27832	10.1792	19.0008	2.22989	0.193179	0.755082	1.16559	4.00985	0	2.69622	1.24731	1.28924
Psmd1	44.268	41.1706	43.1534	49.0232	78.8325	38.778	77.3091	50.8925	58.5021	99.1604	76.2551	80.6569	98.5974	68.9655	111.656	88.6098	106.005	66.0956	103.034	46.5897	128.778	114.9	85.869	86.6891
Htr2b	2.07349	1.86625	0	0	0.170594	1.14019	0.255529	2.37564	0.0321665	0	0	0.426936	0	1.06365	0	0	1.18872	1.6441	0	0	0	0	0.0495182	2.60665
Armc9	0.863452	4.169	0.310224	3.00053	0.706135	2.27238	0	1.30111	1.4963	0.628099	4.01883	2.96638	1.09752	2.00336	0	0.729074	0.749781	0.479054	0.245869	0	0.553083	1.73661	1.19077	1.36266
B3gnt7	6.71564	0.59605	1.10501	2.09485	3.85935	1.51733	5.45049	0.912226	3.51865	1.86585	0.686739	0.532642	0	1.22674	0	0	0	0.799065	0.497992	2.32101	1.12023	0.365443	0.474458	0.226228
Ncl	68.6013	49.8911	39.0589	56.815	63.4352	64.917	77.1663	43.7731	75.2374	70.2612	63.9802	96.9234	29.7676	28.6781	38.4158	48.61	53.9121	35.768	66.7507	31.7732	45.8524	54.2814	61.0863	62.2114
Snora75	0	5.18546	12.1176	0	6.60218	0	6.52039	3.56315	0	3.79459	4.51848	27.1675	0	0	0	0	0	0	0	9.66001	0	0	6.19148	0
C130036L24Rik	0.955936	0.475129	0.266471	18.6386	1.62868	1.71059	4.18211	0.593602	1.89523	1.21691	3.51913	0.742417	0.39622	0	1.27572	1.17169	2.20493	2.57383	5.51213	0.44256	2.07753	0.374536	1.78297	0.463715
Ptma	208.183	163.282	207.78	199.36	262.088	193.79	317.331	269.424	247.753	344.346	275.791	348.891	119.091	137.64	155.003	226.901	222.61	166.254	272.66	185.428	213.914	268.307	220.611	229.408
Pde6d	18.1754	26.1254	36.4024	25.7114	57.3473	19.6513	37.9568	39.4676	65.2452	47.7659	34.6549	40.808	39.7341	30.4974	35.3481	31.6957	8.42062	31.1958	31.0054	15.6489	33.5931	31.4805	29.4087	31.5035
Cops7b	13.0189	19.4124	25.4035	22.5456	18.1145	13.0602	22.7825	2.7116	8.96221	14.3041	21.0033	25.9218	13.8275	10.2078	9.26618	15.4586	6.25602	7.30271	12.8012	16.7004	16.1325	20.5626	16.694	15.841
Dis3l2	14.9607	12.7907	5.74489	13.8654	10.1438	14.3211	4.10264	14.966	6.11632	9.64742	6.01666	7.13115	6.40661	4.94232	4.83858	6.0033	3.8319	11.3501	8.88423	5.78656	13.0964	3.99995	4.1416	3.8508
Eif4e2	29.1871	34.8395	24.3933	27.7355	16.1266	18.2837	29.5762	27.6704	27.82	38.5865	22.8355	31.1894	40.3083	34.7836	52.2406	40.9871	28.0556	30.4159	39.8595	27.1158	41.995	32.2571	31.3135	48.3898
Efhd1	0	0	0	0	0	0	0	0	0	0	0	0	0	2.03498	3.13171	0	0	0	0	0	0	0	0	2.21165
Gigyf2	8.63987	2.61846	3.5147	2.02836	8.26796	5.95339	6.53243	7.17086	3.43515	5.74837	3.27647	4.59211	4.84757	9.25268	9.42099	6.95231	5.28946	5.6996	2.97026	6.68278	7.59274	1.09397	5.52044	5.72445
Kcnj13	0	0	0	0	2.79493	0.0972934	0.0560686	0	0	0.326295	1.24333	0	0.557762	0.181524	0	0	0	6.14847	0	0.934493	0	0	0	0
Inpp5d	79.7496	53.5108	62.6587	55.5037	76.1391	57.717	48.9079	46.9346	74.0589	43.5893	41.3859	46.5214	24.9385	21.5717	11.2512	20.0765	25.8706	23.8455	32.1109	29.7557	27.5288	28.1588	27.9879	31.6476
Atg16l1	10.1232	6.67447	6.06457	9.44911	12.0232	6.0878	13.5575	15.7272	8.50927	7.82067	10.318	10.397	8.36023	10.0877	9.80213	5.20887	10.9984	8.84948	16.052	9.47015	16.063	17.2965	11.1313	9.45208
Sag	0	1.50053	0	0	0.411491	2.86486	1.49688	2.69018	0.581918	2.94644	1.49494	0.450544	0	0	0	0.791471	2.1027	0	2.25661	0.163062	0.966907	0	1.6722	0.683426
Dgkd	26.9822	30.9525	36.2197	43.3923	28.9282	39.0704	33.3284	48.3777	23.0708	26.7087	21.4297	23.4883	23.8738	30.9213	36.59	40.9439	33.2211	41.4891	29.4362	58.9406	35.8592	26.4187	38.6153	25.5074
Usp40	3.58557	2.87728	4.61142	0.764142	4.01168	5.96249	3.96964	2.00739	5.39109	0.993616	3.19455	4.65935	2.12308	2.21107	0.789912	1.41844	3.08883	1.69956	2.16354	1.89711	4.60909	1.04804	1.15803	5.87504
Mroh2a	0	0.52522	0.254008	0	0	0	0	0	0.00885583	0.0292434	0	0.00734629	0	0	0	0	0	0	0	0	0	0	0.245393	0.0156009
Hjurp	0.322666	0.51931	1.01271	0.722036	1.01223	0.0388816	0.985901	1.63854	1.0583	1.35614	0.366447	0.569982	0.23776	0.261155	1.43536	1.4062	0.622641	0.508977	0.780978	0.248969	0.393683	0.688291	0.814588	0.528697
Arl4c	0	0	0.992381	0	0	0.0827337	0	1.76222	0	0	1.07049	1.57528	0	2.34627	0	0	0.0414024	0	0	0.211906	0.209423	0	2.01788	0
Sh3bp4	0	0	0	0	0	0	1.25615	0	0	0	0	0.617157	0	0.333346	0	0	0	0	0	0	1.13065	0	0	0
Agap1	0	0	0	0	0.491905	0	0	0	0	0.0459422	0	0.00577061	0	0.511171	0.539423	0	0.20566	0.355556	0	0	0	0	0.182051	0
Cops8	42.4199	25.0378	52.8086	63.7247	71.2504	50.3844	57.4148	34.5576	52.3283	58.3951	30.6295	46.3485	53.4819	56.6019	45.0431	44.1333	71.7215	56.2554	56.3053	39.9766	66.3978	55.3789	53.5555	47.9716
Lrrfip1	21.6734	21.3218	31.7205	20.2212	24.2294	18.4544	26.2746	19.9554	20.1699	28.5119	28.5847	24.135	6.63811	7.71768	15.0455	16.3153	14.2101	11.5024	15.6389	14.3168	17.2584	14.2422	8.68264	12.8187
Rbm44	2.84405	12.0271	0	0.0310246	2.7383	1.72113	0.746349	0	0.0173069	0	1.86465	0.890124	0	0	0	0	0	0	3.38928	0	2.8757	0	11.3499	1.55493
Ramp1	0	0	0	0	0	0.955484	6.78276	3.09602	0	0.873935	7.8396	5.25073	0	0	0	1.02261	0.652027	0	0	0.13905	0	0	1.79943	0.932462
Ube2f	27.5694	9.14154	24.9158	11.22	23.3832	29.6104	44.2277	31.5377	23.2758	25.997	31.6486	16.3877	25.3935	37.1896	46.094	28.4773	28.7926	19.56	46.7423	34.8377	34.531	15.3937	27.777	24.2922
Scly	8.03337	2.49187	3.54116	5.08868	2.48246	3.83577	2.46753	3.0816	3.38228	5.88359	5.20106	5.8119	7.84127	2.441	13.0259	4.36876	3.34803	6.44258	3.04481	2.34825	1.25445	3.65236	5.95061	6.11801
Ilkap	81.6099	86.6214	80.557	73.537	125.231	54.7829	56.838	39.3329	64.4078	78.0276	74.5218	84.0235	50.6014	60.6821	87.3647	67.5898	65.4168	58.1406	52.9951	62.5606	43.2084	53.5512	80.9263	56.3889
Hes6	87.4799	81.811	117.042	68.8216	89.2723	100.083	75.1266	120.156	71.5416	64.4597	88.2602	92.3127	57.6762	49.709	46.9398	36.4821	36.5304	36.5011	57.79	66.1005	65.326	66.7734	64.9426	59.5418
Per2	0	0	0.0288978	0	0	1.27044	0	1.31966	1.22176	0.377053	2.86451	0.322049	0.945307	0.0839049	1.74318	1.12241	1.04086	0.0507495	2.08112	0	0.521747	1.38098	1.40622	0.885069
Traf3ip1	0	2.89708	0	2.69674	4.17432	1.08749	1.62078	0.0214714	3.99894	2.64103	4.50763	2.3379	2.65139	0.0699647	3.13784	1.02423	0.328404	5.20509	0	2.96148	0.237307	2.57402	4.45584	4.62941
Asb1	1.51476	1.45765	9.50981	4.55511	1.51354	2.16154	1.93077	2.32059	2.64532	4.34953	4.52324	2.5131	5.61755	1.04855	3.45782	1.60828	4.08342	1.24403	2.80932	5.02887	3.19171	1.01517	5.35651	0.870152
Hdac4	3.74261	0.762374	0.327804	5.04251	0.0597331	8.1677	5.46424	1.97162	4.35879	0.892618	5.62009	1.41549	4.57747	0	1.31007	2.35006	0.29136	1.46423	1.44134	2.41439	0.0701794	0.600966	1.97661	2.11313
Ndufa10	170.121	137.389	70.7353	117.153	148.912	154.752	170.041	134.356	149.175	113.593	123.471	113.732	68.0436	106.336	163.377	137.11	92.3552	195.768	158.516	124.082	157.665	137.464	140.961	151.209
Gpc1	0	0.846725	0	0.454089	0	1.18242	0	0.983806	0.619205	0	0	0.529223	0	0	1.95518	0	0	0	0.800404	2.05058	0	0.734204	0.433284	0.925549
Ankmy1	0	0	0	0	0	0	0	0	0	0.40719	0	0	0	1.05713	0.946231	0	1.92405	0	1.2353	0	1.28056	0.219316	0	0
Dusp28	0	8.01096	1.28214	0.961576	6.20332	7.43831	5.73235	5.36786	0.670513	0.442829	3.199	6.1555	11.775	7.2264	10.2905	3.64788	3.74438	14.1059	9.70733	10.8035	3.34235	1.74909	12.8682	2.59867
Rnpepl1	9.05968	19.058	18.6678	14.7232	14.0931	15.7421	6.22216	19.585	12.3034	11.8045	8.01996	8.38693	13.2872	15.471	9.40661	12.04	37.0117	28.5113	8.84488	17.238	4.69173	6.00699	21.6412	6.87707
9430060I03Rik	5.46478	0.0513938	0	0	0.24664	6.67234	5.02132	1.66301	1.11613	0.921413	0	0	0	0	8.01738	3.40085	1.47311	0	0	0.921514	3.31169	1.13436	0	0
Capn10	8.07651	3.31536	2.44289	9.11538	1.82244	3.01092	6.04672	7.02654	6.18536	1.45347	4.91897	4.49685	2.26659	6.29852	0.842058	5.11296	0.228296	2.62556	5.65966	4.33307	1.20289	5.60358	4.2082	4.20351
Gpr35	0	0.152833	0	0	0	0	9.19813	0	0	0.0489298	1.28181	0	0	1.52435	1.57988	1.78632	2.44587	1.64642	0	0	1.1387	0	0	0
Pask	0	1.84652	3.52576	0.408444	5.35143	8.58924	4.35882	3.99313	2.57794	2.92359	2.70314	4.57945	0	0	0	1.42473	0.834002	2.08324	3.4838	0.437805	1.2169	3.6588	1.24268	3.07351
Ppp1r7	28.6403	24.9111	21.3174	19.591	20.0297	25.7072	24.5565	16.0257	34.4101	24.7619	14.9796	21.0679	24.8541	12.8036	18.0385	18.3407	14.6087	14.1909	24.9401	15.6443	19.7052	21.5794	17.7509	13.4672
Ano7	0.180674	0	1.06323	0.133775	1.48049	0.244928	1.20446	0.0747948	0.0829174	0	1.26504	0	0.436837	0.0609297	2.12985	1.59938	0	0	1.44695	0	3.44436	0.648891	0.255291	0.0292144
Hdlbp	22.1847	8.98151	17.8285	18.0037	19.1902	14.5177	31.4889	27.4916	28.0571	33.4116	26.3836	20.9879	135.334	109.837	128.962	105.898	64.8332	78.7811	89.7019	84.6753	102.013	67.1185	81.499	85.3584
Sept2	91.5647	115.493	100.292	64.2173	59.6009	83.2607	152.407	80.526	107.23	165.758	86.2148	101.522	145.715	92.5447	139.32	141.596	146.62	141.315	105.934	97.3853	171.313	113.847	121.066	109.313
Farp2	1.5932	0	0	0	0.0150593	2.51627	2.26214	0.893272	0.374815	0.112518	1.05847	0	1.66692	2.75423	6.77073	0.189591	0.251844	1.09797	2.24631	0.895131	1.38004	1.7878	0.0262274	5.19232
Stk25	18.3726	24.0046	19.1277	14.8702	12.1843	14.6415	15.8525	21.9977	20.7075	29.0156	23.3883	11.9276	46.9396	31.3809	19.4562	16.9047	9.53725	26.4454	15.687	25.1386	24.3335	14.6445	21.441	26.9897
Thap4	20.8426	7.16087	2.75921	13.9665	1.00914	6.6232	11.2754	5.42751	4.22727	10.6986	9.00265	8.24204	6.15406	5.4417	5.38355	4.00599	0.912234	1.78283	4.18797	6.67927	1.92262	4.50015	10.4977	3.09839
Atg4b	17.7	20.9318	6.73416	17.7561	23.4335	10.8488	26.8198	9.55856	27.4331	17.1525	28.0816	29.9011	22.3391	23.1327	26.8633	20.6022	27.6994	25.0852	27.2061	27.2674	21.5303	25.5558	35.239	21.6286
Dtymk	107.164	64.8086	85.7117	84.9555	74.7865	84.5603	121.711	77.7029	98.1419	101.307	105.749	103.57	44.2263	64.4903	63.4931	78.6974	101.154	63.5413	103.087	56.135	84.0083	103.791	100.722	112.483
Ing5	15.7477	5.60499	6.3932	8.3196	3.8686	14.9817	8.88371	6.33427	8.88555	5.57732	10.141	8.58929	8.95345	8.84965	3.52339	1.96125	10.24	6.49501	5.2113	6.60533	3.35548	4.67579	3.57229	4.65717
D2hgdh	5.34267	6.09775	5.95718	5.04002	8.55358	5.36498	4.35318	4.25146	4.25002	2.447	2.15965	2.71198	5.57713	0.640618	3.59138	3.47637	3.27545	0.0968688	7.64893	2.56505	3.98356	2.01573	2.14732	5.95126
Pdcd1	7.52465	0.712377	4.66118	0	0.824155	23.4276	128.974	32.0848	9.56568	29.5349	106.132	66.7756	1.03961	6.85146	2.51047	5.18792	31.9046	17.7274	3.8166	9.21705	6.52696	16.7676	18.0749	7.48277
Fam174a	43.3081	5.83202	27.8859	29.231	13.0294	18.1269	21.7899	31.6187	26.4129	29.5607	10.7963	25.1382	38.6864	24.8712	27.5182	35.5528	25.3278	41.4743	23.7972	33.5051	30.0247	18.6222	28.3408	28.0297
St8sia4	18.7491	39.5065	27.6126	30.7476	27.7592	12.5423	10.9385	20.611	22.8933	14.034	16.5636	15.2707	55.9754	31.5747	51.5501	54.3707	31.3826	35.7953	18.9621	48.8531	34.8206	24.9735	28.5015	36.2144
D1Ertd622e	15.3818	8.4424	11.3149	10.08	15.2766	10.7856	8.70179	10.0594	6.20726	10.53	12.0028	7.87524	5.22133	5.09786	4.77795	4.51473	5.75727	8.70931	4.05905	10.8966	6.11756	8.39915	7.30727	8.3621
Ppip5k2	14.0159	12.9243	11.3057	11.325	7.34677	7.79474	12.409	10.6074	12.4675	8.93791	10.1909	15.3098	16.4951	18.7452	13.0598	14.7492	5.54717	5.72222	7.33806	4.95846	10.1241	14.8043	5.86295	5.71766
Gin1	19.4785	21.0932	6.61152	12.0881	11.3436	21.9284	14.8975	32.9541	13.258	17.0375	6.67699	13.9236	37.234	21.3562	16.1428	29.1924	18.6648	26.8503	17.412	27.2454	30.7243	7.08571	21.4654	19.6742
Pam	0	0	0.0137035	0	0.0143582	0.239914	1.01389	0	0	0	0.332141	0.404252	0	0.775869	0	0	0.04002	0.180493	0	0	0	0.288912	0.0750195	0
1810006J02Rik	0	0	0	0	0.034921	0	0	0	0	0.78276	0	0.819327	0	1.74186	0	0	0	0	0	0	0.738506	0	0	0
Pign	6.08947	7.41764	6.70358	6.1968	7.99747	5.22903	2.99109	3.26016	3.924	5.09864	5.23602	4.42991	7.95684	10.7316	2.81213	4.79715	3.58594	4.37103	3.58492	3.59631	1.42984	3.97059	2.48291	3.15318
2310035C23Rik	7.72334	10.6499	10.5046	17.3821	6.72375	5.93606	6.71579	9.69611	5.09175	13.1498	6.12761	10.0329	6.49519	11.7773	15.1468	6.72259	8.0795	5.61654	5.73713	10.364	4.86524	6.79755	10.6094	7.27584
Zcchc2	1.87989	9.19532	1.6455	2.11589	3.74001	2.44257	4.20014	4.16748	1.26036	2.11399	4.52322	1.59318	4.74286	5.25549	0.945334	0.816297	2.09473	2.11176	1.20249	1.59768	1.4543	0.302445	2.91036	1.05729
Phlpp1	1.14003	1.61894	0.921125	1.83011	2.09434	0.784826	0.508044	4.13055	0.0436756	1.44224	3.06552	0.35325	0	0.60176	0	0.0405024	0.914625	0.0485296	0	0	1.1566	0.621444	0.756401	0.230824
Bcl2	1.37649	6.60833	0.617703	0	3.88329	1.8745	2.02362	2.27286	0	1.02405	3.57016	3.08705	11.281	7.40611	6.61724	4.29779	4.45682	7.48506	0.334054	4.07338	0.644105	1.89983	2.90419	3.68764
Kdsr	5.51773	2.63241	6.74867	5.672	2.55404	6.61887	4.74253	3.19745	3.96407	1.06455	4.98603	3.11009	2.96547	5.17653	5.98923	6.17845	2.23564	7.85404	5.02376	6.22311	1.14076	3.61016	7.02146	5.67922
Vps4b	27.4813	45.1975	45.1075	48.2541	38.9084	27.0761	56.0801	26.1142	27.0914	70.8957	33.5439	36.4983	85.0076	80.5278	64.958	57.5754	32.7702	68.081	58.1372	41.9525	83.9796	61.915	59.3283	64.6271
Serpinb7	6.79824	0	2.11553	0	0	0	6.05253	4.50024	6.21633	0	7.19412	1.11338	2.12661	5.19081	0.599124	21.028	1.65333	13.1865	1.30119	0	5.72202	1.94741	1.57681	5.28885
Serpinb8	0	0	0	0	0	0	0	0	0.0202642	0	0	0	0	0	0	2.5557	1.49774	0	0	0	0	0	1.21662	0.0356985
Dsel	0	0	0	0	0	0	0.485607	0	0	0	0.964067	0	3.17698	0.807331	3.0547	0.664934	0.142462	0	0	0	1.6574	1.46042	0	0.387097
Tsn	81.0991	81.6891	48.9545	66.7358	68.5657	61.1112	82.8293	62.3036	74.2372	73.1448	64.4012	82.3229	58.926	60.5946	70.2572	65.6505	78.1297	66.9649	72.8427	54.4794	57.8951	83.0837	71.9798	71.707
Clasp1	6.81023	3.67698	12.6203	4.83258	5.6831	4.82691	5.66867	0.937116	5.59416	4.79235	2.71395	5.53652	1.46058	2.41807	2.31045	3.88101	5.82056	3.82516	3.02663	6.33055	2.94418	7.93872	3.06545	4.80114
2900060B14Rik	0.101358	0.287874	0.65926	0	0.493399	0.879389	3.67414	9.56684	0.558199	3.68653	0.263389	4.53789	0.840225	0	1.62318	7.03996	2.20036	1.98475	0.216464	2.58086	0.463748	0.595681	0	0
Tfcp2l1	1.35121	0	0.58227	0	0	1.06896	1.97455	0	0.381057	1.82811	1.41355	1.24056	0	0	0	0	0	0	0.752789	0	0	0.358051	0.29884	0.443305
Ralb	16.0246	25.6999	13.8033	15.4002	17.1794	5.30298	19.3991	10.1817	21.6895	9.66561	14.8243	14.7144	6.27844	3.76402	8.51155	18.1864	11.6103	17.2375	20.8287	7.01273	16.5969	18.8457	15.1402	9.53944
Tmem185b	32.1583	11.2955	22.4306	16.6759	26.833	20.0815	18.8423	14.1935	19.3824	8.24351	13.8907	13.2848	14.2685	9.08552	9.41646	10.4831	8.4712	12.2991	12.7859	9.94844	11.2015	11.6865	9.57132	11.6583
Ptpn4	2.81595	4.19975	0.394271	0.0888579	0.0250369	0.4044	1.35008	0.255504	0	0.187068	2.94037	3.08984	0	0.10407	0.892302	0.131336	4.60575	0.975666	0	0.178585	0.911877	1.18389	0.784883	0.349293
Tmem177	13.4366	22.1613	6.43895	11.2326	11.3815	6.77773	5.88182	12.9778	4.5148	5.01411	0.939382	5.02162	11.0471	5.35574	9.86113	7.43483	10.4247	9.6282	5.18171	10.084	15.8949	5.58134	12.1863	1.46231
Tmem37	0	0	0	0	0	0	0	0	0	0	0	0	0	0	19.2156	0	4.35935	4.66037	0	4.68278	8.03078	0	0.907979	3.0017
Dbi	202.406	200.235	264.675	266.215	363.434	479.454	452.702	411.711	416.802	461.738	378.227	501.453	237.341	236.659	341.657	380.961	332.812	184.097	373.463	307.214	220.185	353.553	292.518	457.988
3110009E18Rik	2.7227	13.8878	19.7744	0.109711	4.97694	8.97891	7.91787	15.3198	8.93549	4.44618	3.36915	7.56469	2.76371	2.92323	7.11875	3.29182	5.72973	1.49608	4.62803	3.9873	1.27116	3.15673	3.86287	3.01887
Steap3	0	0	0	0	0	0	0	0	0.419572	0	0	0	0	0	0	0.855994	0	0	1.383	0	2.09147	0	0	0
Insig2	20.8191	47.0246	23.4955	42.8867	39.8198	19.2229	49.1266	46.9402	52.8813	31.1534	32.8544	34.0566	47.9871	35.9893	41.4568	28.5487	45.4294	43.6362	42.0552	28.9817	79.9259	44.1165	60.3866	38.6471
Ccdc93	2.52684	5.23446	2.69659	9.00679	6.05681	4.24171	2.71024	5.3183	4.96009	2.3962	1.34359	2.16398	1.69371	1.04619	7.92398	7.76843	2.67032	1.69423	4.86211	4.59436	3.30047	1.02922	2.27658	2.31395
Ddx18	20.233	16.2385	9.62508	7.11861	9.19433	9.51247	16.4456	8.88836	12.1503	9.59023	15.708	17.9459	8.25243	7.83953	12.28	9.56368	9.71049	6.71741	12.1242	8.71935	8.67873	11.0687	7.61871	15.923
Actr3	269.125	314.119	263.17	236.798	267.914	200.553	245.777	225.505	277.518	294.784	219.736	233.978	122.481	143.394	76.1069	138.694	157.744	147.465	175.395	124.155	189.394	183.984	153.529	141.784
Slc35f5	0	0	0	8.30396	0	1.28873	2.70859	1.11408	0.410621	2.2034	0	4.87524	15.0658	5.8461	14.8633	6.14021	14.9217	9.41029	6.96651	7.0116	10.3942	11.2287	9.00777	9.99159
Mgat5	0.272922	1.99323	0	1.9053	0.0189793	0	0.633553	1.84001	1.05213	0.921752	0.675442	0.0534358	0	0.315562	0	0	1.85151	0.238583	0	0.902514	0	0.0763792	0.0661093	0.529567
Tmem163	3.89461	0	2.99333	0.37974	1.70861	1.3297	2.67447	0.89571	3.44234	5.59615	4.78955	0.768807	4.08545	4.76716	5.58247	3.19224	5.21898	8.06174	8.1121	8.95959	15.1243	2.11932	2.97573	8.07007
Ccnt2	36.8678	50.9616	58.4975	42.3469	31.015	41.5522	21.7826	32.806	29.038	27.5577	21.628	18.8175	19.6991	22.4389	24.3133	24.5538	27.3826	32.1598	29.8984	29.8157	12.5665	20.9824	27.3293	15.4033
Rab3gap1	8.59762	11.4614	25.1037	18.2685	11.7519	11.1304	12.4193	12.3747	18.9395	13.6162	16.1152	12.0955	10.7379	22.6961	13.9053	17.1855	13.1717	11.4978	16.2334	12.7846	20.7106	13.0782	13.0092	15.2738
Zranb3	3.40864	0.103431	3.80341	5.9968	0.255275	7.26702	1.25636	3.48252	0.657826	2.86101	3.5456	1.22449	1.02641	4.53911	3.77134	2.46989	7.11516	2.99505	1.08883	2.73127	3.79896	3.76681	1.25967	4.23974
R3hdm1	10.7264	15.036	17.2696	19.1802	13.8832	13.3649	9.39955	19.4981	15.0279	15.1389	6.12154	15.9706	12.926	13.2311	17.1509	12.7158	21.0883	13.2045	11.4673	17.3487	11.1618	12.1694	9.42434	15.372
Ubxn4	36.3242	41.1072	23.5864	41.5961	46.0442	25.2364	48.213	47.3704	27.4705	38.7691	36.1765	32.2301	147.249	102.844	165.966	106.036	89.222	107.836	77.6067	114.506	93.7176	63.2235	71.9941	104.217
Lct	0	0	0	0	0	0	0	0	0.810683	0	0	0	0	0.953135	0	0	0	0	0	0	0	0	0	0.514132
Mcm6	170.143	165.818	184.434	128.578	242.653	253.653	295.272	212.938	422.684	394.577	307.114	292.45	103.314	138.35	151.319	217.314	154.184	175.631	354.945	161.122	206.236	350.309	321.032	254.981
Dars	127.461	134.598	83.6099	83.3092	92.4885	93.5062	119.71	55.3966	109.815	122.982	91.5632	121.264	99.4631	116.338	139.427	84.0512	73.495	86.1283	94.6682	81.7867	89.8767	95.6261	107.018	105.152
Cxcr4	29.9885	28.8961	28.4537	29.0127	11.2368	20.1504	6.96323	33.1837	21.604	19.7762	21.2373	30.8444	29.1733	29.5633	21.6351	16.8997	18.5565	19.3509	3.06331	15.6749	10.2257	7.05754	7.18324	16.3756
Cd55	5.17431	14.4918	26.0427	10.855	11.871	13.2756	3.89262	7.06577	2.82321	5.8376	1.328	1.90423	34.553	34.6084	25.5111	20.9448	7.80058	21.3432	16.3199	25.8403	3.5073	3.51961	7.59561	10.0865
Pfkfb2	0.767312	2.0096	0	1.83169	2.92079	0.21827	0.039308	1.78873	0.32559	2.28756	1.76512	0.298824	1.87695	0.916282	3.29023	2.03003	6.50255	4.07959	0.725325	1.89264	0.258988	0.443557	0	0
Yod1	7.02032	1.34722	6.83168	6.46237	2.27827	0.994569	0	4.25137	1.42807	1.55274	3.16376	0.0433406	4.19432	0.255946	0.379817	3.32693	12.9577	1.9351	4.62617	7.0273	0.940463	2.50896	2.89547	2.08624
Fcamr	0.664953	0	0.029422	3.93876	0	1.09889	0	0	0	0	2.16679	0.896878	0.131244	1.15326	0	0	0	2.86769	0	1.17275	0.579503	1.67483	0	0
Pigr	0	1.02697	0	2.06421	0	1.14233	0	0.370967	0	0	0.340441	0.588937	0	0.763449	0	0	0.127983	0	0	0	0	0	0.0799701	0
Il10	36.2786	1.11854	0	3.1104	4.55597	3.36664	27.7411	0.0575422	0	9.94263	61.6852	5.75742	4.60901	44.2502	19.4154	45.6215	12.8244	13.6091	2.86955	29.1723	12.1894	32.6758	35.9813	9.79936
Mapkapk2	23.8318	9.23912	8.62986	18.3379	35.8933	16.6681	15.7637	25.6746	21.8615	30.0078	30.9953	17.3597	16.8051	25.2794	25.9216	20.6584	49.2542	45.8127	24.8691	31.2116	12.7266	18.8871	31.2161	11.572
Dyrk3	4.20538	0	3.17489	0	5.51587	7.06286	1.93472	5.33159	2.38032	2.33682	2.98499	6.11052	16.5833	17.373	8.18446	11.6335	0.633985	2.14448	1.12264	19.1988	0.133619	5.8927	10.5474	7.98994
Eif2d	32.8713	35.6855	60.5958	27.7299	33.5977	31.8665	24.97	16.917	34.8961	43.825	29.2971	39.1363	54.8709	56.9952	44.9256	49.2834	48.9021	47.4736	27.708	27.7694	21.5199	32.4563	23.8358	47.0163
Rassf5	43.5393	64.5804	46.0702	40.4218	29.8106	26.4618	38.8068	40.2014	30.7505	33.7401	56.3242	28.7564	25.5595	18.123	21.6765	40.2969	49.5259	21.9667	29.3754	32.3745	51.2248	22.42	38.5095	27.379
Ikbke	5.00635	0.992641	1.70274	4.27099	8.42385	7.21192	5.59658	11.6022	3.95358	4.74116	8.86936	6.23136	4.2284	0	9.37878	2.46995	2.35819	5.04035	2.86458	6.55964	6.05059	4.14503	3.45956	1.06305
Srgap2	3.31153	4.11483	5.23792	4.28716	5.40025	5.32994	3.255	4.31833	3.45679	6.87085	3.18137	4.34604	4.80402	2.55841	0	4.07432	1.79724	3.11331	1.20549	1.42858	4.01168	0.707705	1.54413	1.75243
Fam72a	8.19266	5.34769	1.76289	13.8774	1.4553	3.0552	3.9525	4.6411	2.88126	14.6376	5.72698	6.25111	0	1.27964	0.920703	5.98982	0	0.0703621	2.76261	2.86129	1.64405	1.06996	2.87577	0.948225
Ctse	22.3205	12.5248	22.4902	25.8676	17.3957	15.5394	14.7349	29.3333	27.98	23.7734	6.23038	26.8878	125.049	83.8586	60.7174	49.3287	126.869	76.5014	66.0164	67.9869	84.2326	72.8018	36.6365	57.4324
Slc26a9	6.03445	2.50237	1.63734	0	0	0.198315	2.74286	2.2194	7.70858	2.84177	1.79994	4.0251	1.10245	0.0672737	0	2.58094	2.12019	0	10.8282	2.53973	1.40711	3.19148	4.45359	1.48378
Pm20d1	0.410242	0	3.93896	0	1.61425	0.296607	1.55974	0.329047	1.20495	0.621712	1.12528	0	0	2.83614	0.95809	0.174595	0	0.0836793	0.693601	0	5.27907	0	1.91291	1.29353
Slc41a1	21.5637	16.279	9.578	20.7243	14.9649	20.8235	11.7974	18.5578	15.0857	17.6126	14.5064	23.617	21.3086	16.6543	16.4244	15.1699	15.9587	27.6459	21.21	16.919	10.573	20.5494	30.906	14.0311
Nucks1	16.9343	13.9693	14.3146	15.0227	33.3795	39.3466	29.8526	32.5145	17.7009	33.5761	26.6715	43.6247	8.31086	14.1398	11.4718	16.3844	17.8855	20.0447	20.351	13.3958	10.9907	16.976	20.214	18.5479
Slc45a3	0	0	0	0	0	0.0564754	0	0	0	1.07328	0	0	0	0	8.29308	0	0.329723	0.0849755	0	0	2.18405	0	0	0
Elk4	1.48351	0	0.107213	0	3.16143	2.18092	1.73072	1.77077	0	4.37654	1.85613	2.5754	15.6455	7.27091	8.75506	4.51217	12.7926	5.97129	0.774458	3.12878	4.97756	3.74576	5.78549	3.80607
Nuak2	10.1238	27.8753	8.59898	10.4141	12.5837	9.63832	6.32719	3.58714	7.1288	7.16755	3.46417	3.6188	4.80473	2.97104	4.641	2.96009	5.71457	6.19499	4.33238	1.52056	5.34799	4.80672	4.81559	1.04966
Tmcc2	0	0	0	0	1.64124	0.423383	0	0	0	0	0	0	0	0	0	0	5.58576	0.912129	0	0	0	0	0.120354	0.0344318
Dstyk	2.64409	0	0.272982	1.4876	0.00922659	1.09974	0	0.0882734	0.38622	0.792792	0	1.54132	1.33554	0.498574	0	0.503359	0.128584	0.463938	0	2.74217	0	0.167089	0.273176	0.110333
Rbbp5	12.6286	8.23343	12.8489	17.1549	7.23421	14.4908	18.0761	15.9218	13.4326	8.84707	13.5365	16.7296	7.59603	16.0464	3.55741	10.4826	14.3767	10.8474	17.2922	6.59471	26.5271	13.0551	16.0739	12.8662
Tmem81	1.56314	0	0	0	1.04837	2.97608	8.46678	10.2026	0.5739	0	7.67259	1.71387	0	5.48231	0	0.922488	0	0	0	1.36693	1.74824	3.67462	4.7119	1.95463
Cntn2	0	0	0	0.889647	0.661097	0.481773	0	0	0	0	0	0.231938	0	0.231137	0	0	0	0	0	0	0	0	0.0860842	0
Mdm4	13.6453	28.8076	23.6824	19.188	23.5478	22.3762	16.8828	15.7406	30.0589	16.3961	9.56674	17.2993	24.7214	37.8892	16.2432	13.601	18.9138	18.1639	23.9573	30.6629	20.3875	33.5582	27.135	21.9013
Pik3c2b	32.0679	38.1805	42.1638	44.3231	38.487	44.2214	46.7041	54.1376	55.7299	29.3948	35.875	34.8088	8.44564	8.80184	4.05345	4.02223	8.65639	13.1506	10.985	10.6347	6.98342	10.7343	10.9473	7.6113
Ppp1r15b	12.6696	11.8562	10.3234	11.1073	12.3453	13.2588	18.3271	13.7914	10.8776	16.1087	22.3708	20.5105	15.3949	28.7471	13.4396	24.7315	13.3995	12.6166	9.01919	24.4396	14.814	18.5829	21.2254	17.0614
Snrpe	262.213	326.955	300.212	230.452	354.429	489.915	495.788	335.35	354.107	476.406	360.189	437.136	201.869	172.21	190.722	297.476	252.311	155.638	320.971	161.707	137.303	261.656	268.182	338.874
Zc3h11a	35.9209	53.1029	39.8504	32.6078	29.476	33.7753	33.9203	49.7068	37.563	29.0443	32.9751	11.3721	29.2751	55.4942	45.0161	41.0638	41.5456	44.0124	41.9883	60.5218	37.8908	35.8993	34.8309	46.217
Zbed6	2.09074	2.31688	4.36823	11.6326	2.24728	2.8179	1.41998	3.74475	1.41098	2.63734	4.67929	2.88201	0	5.13521	5.7416	3.48102	1.63973	3.72721	1.13562	11.078	4.61706	3.57492	4.75406	4.08024
Lax1	199.78	217.671	182.596	198.286	185.357	105.481	193.35	197.479	178.752	169.59	135.137	132.519	337.653	331.012	288.341	230.543	243.36	283.606	375.096	394.335	357.545	266.529	228.225	281.275
Atp2b4	0	0	0.0135614	0	0	0.371966	0.0456081	0	0.0884152	0	0.240201	0	0	0	0	0.894453	1.22775	0.214345	0.0467543	0	0	0.128662	0.136109	0
Btg2	291.503	253.276	257.346	180.376	150.442	162.582	91.7059	155.919	143.61	101.441	112.564	86.0796	318.98	250.595	171.198	176.539	252.828	208.693	248.943	304.674	204.029	233.313	210.694	217.002
Mybph	0	0	0	0	0	0	0.454894	0	0	0.240663	0.0286574	1.11846	0	0	0	0	0	0	1.48376	0	0	4.92569	6.00239	0.25678
Ppfia4	0	0	0	0	0	1.24391	0	1.121	0	0.0725519	0	0	0	0	0	0.835363	1.43443	0	0	0.692616	0	0.254001	0	0
Tmem183a	31.2769	18.5202	10.7873	25.4485	18.4971	25.3676	26.2067	18.7104	27.5513	25.0019	27.4394	21.1801	15.9079	28.5135	19.2646	16.695	30.9854	24.257	22.9586	14.2766	24.1562	37.1444	18.5194	28.8993
Cyb5r1	10.6061	25.7369	13.555	18.9207	6.66653	17.2335	7.44271	16.2455	5.0827	21.9274	18.4063	18.8374	28.9986	26.2045	14.3032	19.0818	14.5419	22.7725	19.3923	26.7908	31.5849	34.1916	18.1099	14.2975
Adipor1	98.0907	53.8764	90.1719	73.9935	74.8622	61.2797	79.5977	80.3482	85.9785	93.0799	93.1753	75.475	111.649	100.056	135.334	95.3973	90.7817	93.8142	86.642	113.357	140.275	103.196	116.441	105.404
Klhl12	6.45624	0.994815	13.2471	15.8317	11.6496	9.79438	15.8799	13.9437	28.0276	10.6738	4.60839	9.92974	15.3812	18.1589	12.3303	4.52527	15.1563	23.1252	16.0929	16.3035	9.91871	17.247	13.5154	15.8338
Rabif	28.3557	38.0744	28.2419	37.1113	31.4557	64.1169	36.1387	50.522	30.3476	59.2064	17.0701	43.0396	73.8722	33.5002	50.3729	60.3238	43.6699	44.91	44.1317	46.4755	86.9155	35.8829	41.6377	48.4874
Kdm5b	0.124863	0.0681988	1.77601	2.06712	0.0280532	2.30206	0.984475	1.99804	1.58688	2.20086	0.881892	1.53578	3.14504	4.46996	2.5636	0.745604	0.312766	1.6692	2.03074	2.08994	1.95558	1.73107	1.7426	2.46007
Ppp1r12b	1.17402	1.70888	0	0.280097	0.371473	0	0	0.498165	0	0.747261	0	0.0893908	0.0405509	0.633471	0.130563	0.759468	0.955744	0	0.710393	0	0.895255	0.0191658	0.149299	0.873238
Ube2t	25.1801	51.9246	75.2452	44.9003	53.9979	59.6641	77.8096	30.6451	76.9027	75.6737	28.126	44.2203	6.50843	35.1769	25.5956	42.5028	45.9583	18.5312	37.2476	16.4865	49.1365	42.4065	52.8698	57.5637
Ptprv	0.00995242	0	0.00924761	0	0	0	0.0124402	2.02707	0.76734	0.253389	0.689662	0.463766	0.825023	0	0	0.345629	0	0.292327	0	0.691135	1.41161	0.877356	0.894389	0.791762
Ptpn7	55.6165	48.0726	38.8445	41.4724	34.9247	35.9084	49.0571	66.7118	53.0292	45.5815	47.2114	48.6482	28.0467	34.8109	33.5483	64.3062	50.2064	45.0145	61.3678	48.0204	49.7903	69.7297	59.6938	34.3532
Arl8a	0.746607	6.41197	4.42668	3.65026	12.98	6.51617	4.26622	4.81278	5.83472	5.43103	10.5013	6.26946	8.84161	8.05704	6.92714	7.1902	7.13922	14.6198	2.96118	12.5915	13.2573	9.40245	4.58151	4.55301
Rnpep	16.1467	39.5108	32.6699	38.6829	14.6191	26.5521	35.7309	23.809	41.4492	16.834	25.4896	37.844	25.0698	14.0477	19.8637	42.4401	24.1201	23.2371	57.9592	21.4884	37.3595	39.6681	33.175	29.3914
Timm17a	81.4948	81.9947	105.155	65.5358	80.4978	71.7789	172.141	116.987	120.869	87.1224	87.5097	119.439	160.549	135.123	205.89	207.73	135.731	147.305	113.868	111.353	160.922	144.136	133.259	167.348
Shisa4	0	0	0	0	0	0	0	0	0	0	0	0	0	0	2.85012	0	0	0.373392	0	0	0	0	1.03464	2.66398
Ipo9	10.0528	5.56702	13.0826	10.1447	17.4393	8.74501	9.08463	8.68275	6.32716	8.96438	7.48056	8.16556	9.77327	11.6234	12.587	11.6358	18.4846	10.0467	6.69354	3.36923	6.23773	7.37552	10.349	8.24674
Nav1	0	0	0	0	0	0	0	0	0	0.499921	0	0.0736195	0.373254	0.594593	0.834921	0.106505	0.475874	0.916494	0	0	0.303596	0	0.0241094	0
Csrp1	11.2817	9.22418	10.3874	10.6313	12.5812	16.0168	0.897383	8.61891	12.6897	12.9316	19.337	26.9881	19.9795	19.6454	37.2286	14.3866	11.4107	20.4177	14.3831	9.73369	11.4184	26.454	27.1286	11.5422
Phlda3	0	0	0	0	0	1.38675	0	0	0	0	1.25051	1.8844	9.23216	28.3769	0	7.92069	2.91019	0	0	4.29663	0	0	2.79759	1.76079
Tmem9	29.4601	24.4534	18.9239	36.6961	12.8259	16.6123	15.646	16.4042	26.3549	27.0391	24.8294	18.1345	53.8877	37.7809	59.5267	42.8055	41.0036	33.7696	36.701	25.4527	52.8403	36.5105	51.1835	56.2238
Cacna1s	14.4994	18.147	16.0234	12.3961	11.6694	16.9512	10.1976	16.6807	14.5755	16.8405	11.136	12.7622	48.5989	37.1617	74.6388	29.6001	19.358	41.6181	38.4796	33.2946	42.8997	29.1049	33.6487	39.9878
Kif21b	5.24218	4.07084	4.48867	3.41958	5.0972	8.2975	2.90304	2.79371	2.9893	2.0756	4.97186	3.26794	1.4302	8.08288	0.655307	1.32845	4.73573	3.57328	2.06902	5.43753	3.40038	5.26471	1.00138	1.6867
Camsap2	0.835377	3.63582	1.52369	4.07009	2.40979	2.97797	3.8964	2.11819	2.48773	2.61639	1.81571	0.657268	1.28241	1.31469	4.50063	1.86455	5.94007	3.38899	1.96577	1.23544	0.159256	3.39423	1.88861	0.945544
9230116N13Rik	0	2.17182	5.57697	2.27899	0	4.91322	0.468896	0.0358369	0.921707	2.30896	0.499898	1.76648	1.91364	2.45227	0	0.471582	2.58401	6.14486	1.78714	0.534364	0.0660128	1.41322	0	0
Ddx59	13.4438	8.13794	0	0.375373	7.61517	6.92178	11.1689	18.2647	4.78628	6.81595	0.941011	9.92607	7.31708	0.219817	6.81401	4.99336	10.4653	2.59263	1.74006	2.45186	1.30476	6.491	12.8022	10.9086
Kif14	0.434684	0.00979823	0	0.878699	0.0604568	1.79588	0.96594	2.16796	1.07915	1.0791	3.37675	1.95432	0	0.949349	0.386732	1.00075	1.0485	1.36797	1.01674	0.52706	1.23118	0.270332	1.15822	0.910382
Zfp281	9.16551	13.2113	6.43795	6.64761	14.5744	7.19069	8.20172	10.9769	11.4977	12.2664	12.0031	5.40829	4.56445	10.5842	9.15459	5.08514	9.02723	4.74521	10.4363	5.57625	11.3105	12.0001	11.8259	4.98586
Gm19705	0.371231	0	0	0	22.5286	3.89183	14.6942	9.75875	0	0.900147	5.14497	7.34915	0	6.00924	7.92671	0	0	5.1491	0	0.286442	1.69851	4.60587	10.0713	0
Ptprc	296.851	318.137	238.477	258.035	283.091	264.687	265.128	252.64	236.271	281.342	256.965	257.55	129.299	140.417	102.73	155.749	200.688	112.692	129.046	157.4	174.148	180.907	157.271	121.536
Nek7	59.8995	52.1046	73.8481	59.4184	45.9078	60.4774	30.9197	48.4479	50.551	58.7158	44.0835	36.6289	81.5905	86.3542	78.0663	70.6205	53.9047	78.8084	47.8753	83.7258	98.208	62.3341	74.9547	60.2411
2310009B15Rik	34.0174	48.1572	33.8731	28.0381	18.1585	20.2275	32.0561	35.9299	28.8306	47.0236	36.075	32.8243	7.90635	2.14428	5.65698	3.46377	4.60111	7.00356	28.969	20.1151	5.57594	10.7953	17.0703	19.1232
Dennd1b	10.9331	15.681	17.7746	14.4297	20.8066	19.175	9.56261	15.1466	18.0954	24.0128	14.4639	10.7211	2.80585	7.86503	2.70052	5.21933	5.66895	15.8927	5.56525	9.60423	10.0912	10.7375	10.6391	8.88397
Zbtb41	2.08408	7.1112	1.2372	5.2151	3.05056	3.72777	1.50151	3.53193	2.86139	8.13281	1.89925	4.19852	1.25973	1.52279	0.88846	3.0896	4.2808	2.32034	2.44178	1.94309	3.07914	0.524516	5.71781	1.06713
Aspm	2.13437	7.142	0	6.43639	9.29118	10.4629	3.28888	2.51744	3.02643	4.28304	4.80261	2.90283	0.101685	1.36511	0.785761	3.06966	1.66432	3.40781	1.29674	4.6283	3.98478	3.58049	3.78542	2.55866
F13b	0	0	0.520168	0	0	0	0	1.24829	0	0	3.39437	0	0	1.95654	0	0	0	0	0	0	2.61955	0	0	2.56747
Kcnt2	0	0	0.397855	0	0	0	0	0	0	0	0	0	0	0	0	0	0	0	0.849115	0.778757	0	0	0	0
Cdc73	1.22016	8.15024	2.54043	0.200762	15.6849	6.12625	6.15712	7.45046	4.18112	7.06774	2.13337	3.71616	5.05735	6.21792	15.1978	9.73951	11.0981	6.80277	2.79883	13.8606	7.39183	3.93955	8.12231	13.4161
B3galt2	0	2.75924	0	0	0.0386054	0.186351	0	0.418595	0	0	0	0	0	0	0	0	0	0	0	0	0	0	0.537885	0
Glrx2	9.58762	6.88826	9.64727	3.81169	7.51797	5.78832	11.8828	14.617	9.04139	10.3258	10.2299	14.7336	14.7257	16.8065	21.6497	13.7201	15.98	9.9271	10.1166	17.5745	10.1317	7.81795	8.30715	14.5113
Trove2	0	1.52743	1.39274	0	1.94571	0	0.329609	0.0517088	0	0	0	0	1.55316	0.814382	0.833463	0.269341	0	0.747356	0	0.0160631	0	0	0.458883	1.77735
Uchl5	53.8418	61.2794	78.2175	44.6017	56.6839	55.7683	99.7863	94.2725	103.916	113.075	84.3273	101.884	70.73	73.0263	53.1375	75.7307	77.976	73.6961	103.467	58.1166	71.645	105.028	80.0969	96.9874
Rgs2	92.3648	61.7135	51.797	36.0929	53.9976	78.7318	42.4811	35.6769	39.316	53.9061	17.2276	51.889	5.75131	10.0913	1.28819	23.1287	15.4434	15.3084	18.0809	18.3409	17.7579	15.5218	12.7527	3.90204
Rgs13	1045.25	1061.13	742.913	1055.01	761.249	560.109	532.083	309.185	419.528	358.724	267.604	219.269	50.9321	62.4868	18.6644	160.854	126.799	199.561	110.928	133.24	205.193	197.013	157.638	50.4317
Rgs1	23.0669	6.8486	59.9879	18.1909	8.50456	23.4866	13.6487	17.3184	64.895	21.3467	47.0153	61.8147	0	0	10.6862	4.18241	24.0747	5.23404	14.769	16.7452	8.43063	7.93241	0	3.0898
Rgs18	0	5.63933	0	7.9372	0.760561	4.13021	2.97013	0	2.00772	0	0	0	0.404745	0	0	2.99225	0	0	0	0	0	0	0	0
Pla2g4a	2.08364	0	0	0	0	0	0	0	0	0	0	0	0	0.688338	4.02915	0	6.69271	0	0	0	0	0	0	0
BC003331	4.16221	5.32758	5.32425	5.50945	10.5213	8.66355	1.81976	9.1098	5.9207	4.3447	5.59388	4.21227	48.5832	27.7204	53.7027	46.4027	37.4798	28.4164	18.8542	42.5568	19.7694	23.6935	12.9122	35.5642
Tpr	24.4527	27.3498	27.5989	28.0096	18.9688	29.657	16.63	21.5546	20.2772	24.6904	24.0828	23.1112	21.8916	13.6547	28.7717	26.9985	14.8326	25.7382	18.1263	20.8899	12.0644	20.0812	19.2429	17.6819
Prg4	0.565785	0	0.0262859	0	0.234105	2.40838	0.0176803	0	0	0	1.32322	0.297248	0	0.457927	0.0755057	0.115581	1.5737	0.55395	0	0	0	0	1.22316	0
Ivns1abp	96.4063	133.835	100.965	108.363	107.672	79.7603	125.085	84.9746	116.785	101.326	83.788	100.171	166.657	118.282	135.663	110.729	104.187	122.177	134.95	118.241	100.173	122.588	104.129	127.809
Swt1	20.1922	9.55824	11.4352	10.1626	7.64504	12.5774	20.6206	13.0099	12.6466	16.0804	6.63039	8.74241	24.6841	9.94727	20.0783	20.2203	15.3995	7.38946	13.7402	10.616	16.8319	26.6942	18.7693	11.2675
Trmt1l	30.8117	35.9844	61.6476	46.3333	29.0912	26.4221	41.0679	40.7333	37.6135	22.4628	32.2943	30.4137	21.081	34.8248	28.1197	20.0843	31.5465	24.1759	32.8285	15.6626	34.0228	21.4396	20.0583	27.1393
Rnf2	24.6999	26.7043	47.164	37.0107	24.8644	25.7686	19.059	17.4473	27.7337	29.8003	28.1632	26.7677	22.5296	12.535	14.6679	18.5338	15.7261	28.2235	16.5164	17.1156	18.8808	13.6235	40.7967	19.1164
Fam129a	0	0	0	0	0.478593	1.34947	1.40174	4.70284	1.52282	0	2.19557	2.98969	4.39342	5.28421	5.61727	5.24078	2.08431	0	0.52492	1.92023	3.5846	1.5047	3.85505	1.78846
Edem3	3.83919	7.80713	4.08665	4.93896	8.11777	5.03809	7.71942	8.22736	6.15625	5.89873	7.24626	12.3821	31.4838	29.5898	32.9421	20.2154	25.61	14.9593	10.3712	36.6931	31.1067	14.7368	18.0376	17.0145
1700025G04Rik	0	0.00880977	0	0	0	0	0	0	0	0.225637	0	0	0.231419	0	0	0	0.791214	0	0	0.0287205	0	0	0.273492	0
Tsen15	5.13165	8.1224	9.58615	13.9318	3.79908	9.15959	23.3859	6.90425	21.7846	19.4422	21.0676	17.7782	9.52712	15.3589	1.42674	14.3051	7.54285	10.2056	17.3523	6.92926	12.5956	14.0322	18.0369	6.327
Rgl1	0	0.287393	0	1.38318	0	1.85713	1.03132	0	0	0	0.242721	0	0	0.566989	1.16341	0	3.16829	1.60039	0.0332464	0	0.10684	0	0	0
Arpc5	390.943	422.269	362.131	378.424	362.446	289.239	366.979	316.149	367.5	412.56	415.723	339.802	321.144	304.256	300.196	287.171	343.898	341.197	366.705	320.308	305.171	377.055	313.538	313.121
Ncf2	18.1113	29.9896	17.1535	13.991	20.424	17.5184	23.2504	13.1426	17.6892	10.0039	15.8697	16.2713	1.25597	12.1684	8.52327	11.0471	7.9065	18.0291	11.6485	6.52869	10.8248	17.1692	9.05076	4.79419
Smg7	7.87666	6.65469	7.16136	2.17533	5.20295	10.4887	8.66162	9.75131	9.30164	7.10774	13.7751	10.4491	3.38873	7.98904	6.30698	7.65837	6.79102	8.39523	6.0047	5.46987	2.64586	7.03157	4.85198	4.70114
Lamc1	1.00031	2.88615	1.54911	4.11472	1.53811	2.6174	3.54267	3.74666	1.36411	5.05314	1.91173	1.96577	4.17902	4.40148	2.58512	3.90853	5.79512	5.94626	4.54386	4.39212	3.39625	3.25045	6.24602	2.88063
E330020D12Rik	20.6982	18.5418	25.557	20.2648	16.442	13.2549	23.5177	12.8263	22.4914	11.8334	15.9635	11.0498	31.0515	31.3566	28.3365	26.9789	19.9807	24.7814	34.8785	20.6117	26.0013	31.4906	23.373	28.2421
Shcbp1l	0	0	0	0	0	0	5.25202	0	0	1.18384	0	1.48697	0.367932	0	0	0	3.85413	1.44853	2.02216	0	0	0	0	0
Dhx9	5.65361	5.42072	6.02111	3.22453	5.32543	10.9398	4.01711	4.14604	3.09189	4.05535	5.97658	4.72221	1.90294	1.38018	2.62584	3.85873	4.16468	3.01811	1.90496	0.910926	1.17033	3.41771	2.09073	3.74152
Rgs16	0	0	3.20257	1.02335	0	0	9.78254	0.466671	9.41934	6.88063	30.4834	11.7917	0	0	0	0	0	3.36186	4.48288	3.11933	0	3.24908	1.09852	3.41929
Rnasel	0.0127177	0	0	2.43572	0	0.0551697	1.54198	0.758134	0	0.323792	1.9939	0	0.948829	0.82346	3.63203	0.779403	2.76086	2.14791	0.407405	3.06164	0	1.0713	0	1.87544
Glul	10.8101	11.3977	12.2071	8.1168	11.1598	7.26539	7.1504	10.5216	6.30075	2.45243	6.53766	7.94942	1.89322	3.08076	1.21914	4.22116	8.9715	4.47212	0.836132	0.40279	2.5377	5.66711	5.82712	4.55807
Cacna1e	2.19224	1.57689	2.59938	2.26305	4.77901	0.501344	1.31055	3.9034	1.72698	3.01606	0.990741	0.84476	9.18526	9.62379	6.11835	4.17659	6.05234	5.49428	8.32552	14.6502	7.4573	7.26349	6.31917	3.50471
Ier5	8.56773	7.41052	10.8668	11.7284	12.557	11.3789	1.91983	22.005	4.91205	3.90367	7.66179	3.31391	10.6612	17.5233	14.5702	8.80792	6.12619	12.7277	7.66679	14.9494	4.78363	5.72765	6.96561	3.08791
Mr1	3.35233	8.45948	5.35588	20.3571	2.51238	1.43856	1.02497	2.47106	14.5836	4.38593	4.93016	4.51737	10.2962	8.10073	13.0029	8.03068	3.14137	14.4629	8.75604	5.9735	9.04836	12.0005	7.23814	4.77325
Stx6	13.3867	14.0131	17.6977	17.6857	30.9293	25.8067	20.6701	21.9735	22.5235	18.169	9.54926	30.5108	13.3614	6.47294	10.5088	13.422	14.6907	10.7214	15.6609	3.4747	15.5937	10.2198	9.05431	7.73519
Xpr1	3.86743	6.59276	7.46636	6.09793	4.61993	5.28357	3.99388	6.60056	4.52108	4.60251	2.94578	0.578102	3.08141	3.61665	1.3721	2.92433	5.55853	2.67148	0.861413	2.17858	1.2846	1.81274	3.92919	1.25837
Acbd6	26.6409	21.372	29.8499	31.5916	23.3584	37.7458	13.1254	27.8233	19.3907	26.7458	24.2639	27.9003	23.2468	17.1489	15.3024	24.2516	16.8261	10.83	13.3754	24.3067	16.6086	14.4055	28.6355	26.7231
Qsox1	2.25047	1.07381	1.82344	4.31904	0.438201	1.58155	4.09576	3.94644	1.96318	0.785788	3.16576	4.68823	21.4167	7.43153	8.26514	5.29614	5.37406	0	5.42138	7.00142	9.01991	4.47922	7.78441	4.61126
Cep350	2.58741	2.12453	2.76332	7.08397	8.35842	3.80717	1.27889	1.7987	2.72466	1.29005	2.09153	2.26438	2.46906	4.28768	1.23797	2.89828	5.55279	2.61565	3.72915	5.74722	1.49799	3.11785	3.14582	3.45876
Tor1aip1	20.5019	18.9709	18.7081	21.2898	14.8109	15.5228	15.0626	16.083	9.33896	19.0388	11.8195	14.8091	10.9612	17.7079	17.7188	14.6197	16.6459	15.8823	15.1092	14.0733	20.0829	19.2271	13.1286	14.098
Tor1aip2	8.86396	12.7889	11.9522	13.2955	11.1722	9.0628	13.2714	9.76673	11.0616	14.003	11.0904	8.42617	15.8339	14.1008	11.5902	13.5807	15.0029	7.70695	18.245	12.6944	10.4632	25.0382	10.9939	14.6512
Soat1	13.3794	10.0567	6.06319	11.1985	8.87678	7.70761	10.7013	9.07769	15.7952	7.45119	9.55179	3.67433	4.4553	3.47996	7.76312	4.26253	6.89752	8.72888	9.53349	14.2558	16.4032	6.39153	7.2904	9.22615
Abl2	2.31561	0.392999	7.11084	3.6242	5.23465	4.94296	5.16763	4.22254	2.22702	2.60882	6.13474	1.63068	2.83252	1.34849	1.37177	3.20744	2.09965	0.0552967	3.35315	4.9941	2.68744	3.44093	2.50902	1.42464
Tor3a	101.006	96.3957	85.9039	40.1421	63.1121	31.5471	48.4416	39.4262	44.3987	33.6729	27.1695	21.4352	24.0216	36.7914	32.1728	17.2484	31.4034	29.3687	15.343	23.0164	11.7334	18.6806	17.5189	16.8861
Fam20b	19.1041	7.52247	19.6351	20.2133	15.5411	15.0357	4.01563	6.49007	8.13061	13.7619	20.9509	6.87515	11.7769	7.62711	11.2803	8.0795	9.41508	11.1137	2.83584	3.99917	2.48244	10.6289	11.0639	3.43538
Ralgps2	37.9284	41.1642	39.9482	56.5722	34.0851	25.8523	24.6219	25.575	23.0323	26.1956	15.1004	22.7261	31.9618	41.0244	41.1635	31.8348	28.1996	29.2155	24.2949	33.1667	49.565	31.7249	30.5518	26.6001
Angptl1	1.2428	1.05893	3.8493	2.29027	4.08699	0.628988	0.483301	5.04202	1.39929	1.50675	1.22005	0.580387	0.686829	1.45294	1.69541	3.3287	1.34899	1.75761	1.23861	5.94547	0.189542	0.0541034	0.842916	0.37512
2810025M15Rik	0	0	1.17725	0	0	0	0.253389	0	0	0	0	2.36156	0	2.66616	1.48792	3.20939	2.20036	3.47332	8.33385	1.17312	0	0	3.6091	1.6717
BC026585	0	0	0	0	5.3016	0.4582	5.4571	3.41061	0	2.0489	0	1.50123	2.14032	0	3.50829	2.49337	0	0	8.32117	7.9326	0	1.19552	1.59196	0
Rfwd2	2.03458	1.32567	4.57054	4.61976	3.15765	0.623016	5.74455	1.4492	0.870022	1.6106	1.55501	1.38877	1.93463	6.6353	2.10827	2.64048	0.68201	4.45274	0.587868	3.37986	1.61537	2.64934	3.04396	0.812784
4930523C07Rik	24.0471	22.8776	22.2607	17.7551	13.6732	13.6119	13.0084	19.4289	8.91538	12.4947	11.115	11.2731	27.9191	27.4861	23.3121	14.3336	24.4628	18.0812	13.0667	31.1325	8.47524	15.043	7.74747	14.5513
4930562F07Rik	0	1.35629	0	2.69393	0	0	0	1.56739	0.525978	0	0	0	1.13104	0	1.63874	0	3.51729	0	0	0.631658	1.87277	0	0	0
Mrps14	86.9573	77.0757	94.4417	68.0163	79.9346	70.921	124.205	118.352	125.72	136.52	98.6826	120.708	166.271	149.163	179.625	162.831	112.024	130.519	160.782	147.82	130.348	143.392	107.862	190.482
Cacybp	102.425	96.2503	98.4411	86.7682	90.6378	66.4001	134.358	74.7592	112.657	102.187	109.537	123.856	87.0413	91.8141	111.566	104.385	128.489	78.2229	114.503	88.0819	79.1302	115.122	107.065	130.292
Rabgap1l	30.9345	19.6873	33.3833	25.0435	36.5056	26.2456	25.1803	24.86	17.9599	23.2866	21.5037	20.7542	29.5502	25.8321	13.9908	16.0753	30.9058	17.1385	16.8465	23.1753	18.2208	23.1609	16.9435	12.7076
Gpr52	2.17304	0	0	0	0	0	0	0	1.65702	1.62126	0	0	0	0	0	0.910596	0	0	0	0	0	0	2.07849	0
Rc3h1	6.34178	9.95017	12.6126	7.19394	4.75639	7.62866	4.726	3.13267	3.42597	6.87582	9.22047	3.27381	8.22281	3.86963	7.52456	9.41891	7.39663	8.68954	7.00659	6.51311	6.22308	4.18784	3.84838	2.68713
Serpinc1	1.03605	8.86742	1.61313	0.939884	3.81659	0.334044	6.82514	0.504246	0	1.22213	0.0242547	6.80549	15.2039	15.6376	7.99686	3.0317	2.8874	6.99096	8.19266	3.95385	0	1.53593	1.37688	7.82388
Zbtb37	3.17903	0.774547	4.25709	5.21534	1.59303	0	0	1.61603	0	0.566794	1.63331	0.96822	0	0.252255	0	2.96061	0	0	0	0	0	0	1.32116	0
Gas5	191.222	213.346	175.149	178.372	253.662	203.374	252.319	150.477	203.887	199.06	146.53	156.491	148.186	90.5103	120.087	115.531	138.678	106.358	167.431	118.517	86.7755	132.882	169.61	138.1
Snord47	8.37841	37.0162	70.0656	38.5999	162.234	16.1537	89.6002	57.8077	79.9788	54.175	41.1251	79.1047	104.181	3.76733	67.0874	24.7227	85.8903	18.2292	61.6322	99.1265	4.25935	63.8295	71.0319	43.3523
Dars2	13.704	11.2782	11.5874	14.1796	7.15628	17.3545	14.5528	6.98826	11.6324	14.9346	13.7586	7.62703	11.066	4.44484	6.67495	13.2899	9.53757	6.86586	8.66096	3.05095	8.3498	8.34186	13.0938	4.26239
Cenpl	18.1099	5.48112	15.489	18.845	9.28538	17.517	15.9943	5.36662	8.91836	17.0392	10.5749	10.5798	2.37649	13.4125	4.29241	6.8563	8.76605	9.13936	11.2295	6.40949	10.2694	13.2868	10.3384	15.1141
Klhl20	4.13697	5.12986	11.5738	11.3794	1.40092	4.35654	4.12188	7.60436	5.43164	10.8489	9.91938	5.14946	2.42296	4.67067	0	7.41007	5.65373	3.96238	7.2025	9.74974	10.6299	8.95587	3.60897	2.50123
Prdx6	60.4589	46.6837	35.7733	27.5398	64.8686	55.0525	69.7062	58.1495	71.3892	73.0791	53.1554	80.2792	82.3128	71.8682	56.7418	63.8722	68.9452	92.5861	84.2147	95.0004	135.048	114.731	99.5684	80.4381
Tnfsf4	7.07024	0	0	0	0	3.42601	4.08973	0	2.60962	0	23.031	4.84502	0	0	0	0	6.53135	0	0	0	0	0	0	0
Tnfsf18	6.1273	0	0	0	0	3.17948	0	0	2.61558	0	2.86958	0	0	5.81344	0	0	4.13687	3.15743	0	0.20359	0	0	0	0
Suco	7.81805	19.7798	15.0725	13.5139	7.09781	12.7545	5.81543	4.08036	4.58555	5.12883	6.43131	7.19588	5.20858	11.4907	8.78199	9.58258	12.4948	11.1765	6.04352	12.7236	6.36404	4.90474	5.90431	6.96136
Pigc	17.0112	18.8729	13.473	25.6433	6.49618	11.6696	9.05072	9.7324	11.973	11.401	5.17633	6.85031	15.8796	8.16007	16.1458	11.9082	9.84914	13.1017	8.92583	6.19516	8.55483	8.97762	13.8004	6.47352
Dnm3	7.07017	3.3696	2.32436	3.46215	3.57089	3.2014	3.70994	6.2983	2.4629	7.05048	4.14549	6.07781	6.00097	3.74329	1.99656	4.33789	3.38314	8.11143	7.54107	15.4351	7.67311	7.83127	8.04665	7.11686
Mettl13	2.49417	0	0	2.91195	1.01354	6.68005	3.25318	2.38379	2.50829	0	3.60701	5.9846	3.5059	8.16254	4.63101	6.69019	3.17811	5.36177	2.7328	1.50613	0	3.27155	0.882594	0.7575
Vamp4	9.65495	10.5547	15.2999	18.1667	12.8433	14.7214	6.48228	9.43828	12.5296	14.2552	11.1163	12.0534	13.3724	11.7022	23.7922	10.9358	9.27366	13.2786	14.5969	11.8938	13.2852	9.1293	7.73969	16.972
Prrc2c	16.7673	23.3174	28.0912	21.2263	22.7321	29.7145	20.8066	28.595	18.8192	25.3719	24.4507	25.1454	8.21295	13.81	10.2217	15.9429	11.9803	13.5292	12.9303	10.917	6.58743	14.1309	14.0483	13.0071
Gorab	3.08704	9.07596	3.71998	12.1666	0	0.88929	1.44701	0.34445	7.8895	1.92981	0.313358	2.53413	5.49796	0.780793	1.60927	3.6951	0.458117	4.3684	6.23224	1.95395	6.62075	11.1028	3.39415	9.4529
Kifap3	21.4041	38.2035	8.30358	14.7701	13.0731	14.3443	2.88453	2.42358	10.4912	4.28117	0.68419	5.66043	0.577748	1.12817	0.826755	6.35943	4.37088	0.417004	0	1.50574	2.40931	6.09845	3.30888	0
Scyl3	23.4816	7.18023	14.7853	17.5881	2.76534	16.0795	8.56929	6.16862	5.25788	13.0894	12.5851	3.04364	11.2182	6.25882	14.17	10.0859	14.003	9.60965	14.8951	10.4304	11.5329	9.87595	9.1532	5.56909
BC055324	13.4538	10.0695	3.76769	7.14391	0.323914	7.26153	10.8386	3.55091	3.52713	16.7144	7.83513	15.5035	0.086188	9.50894	1.72052	8.83559	1.80566	4.78438	5.68429	3.51379	5.42299	11.6504	9.76654	7.18193
Mettl18	10.8322	6.77778	0	12.5786	11.2732	11.1174	10.531	19.5349	6.5369	7.54753	7.47749	2.99573	7.22489	6.8861	11.9635	4.40871	2.81554	16.5585	9.12933	3.26638	7.97532	11.5451	4.99637	13.7706
Sell	0	17.8451	5.11141	17.682	3.50273	29.9706	5.57253	7.25274	0	2.56024	1.10655	3.52549	21.8281	53.5964	24.981	25.3511	22.4266	6.8281	4.45425	9.41445	1.01391	4.03477	16.4888	3.08581
Slc19a2	4.52432	3.2245	0	0	0.0164973	0.0735081	3.57955	0	1.8664	4.00605	2.05489	2.12111	1.75586	15.8405	0	3.84236	0.367857	0	0	0.27457	2.79106	4.249	0	4.636
Blzf1	6.7934	8.30555	1.39344	21.2895	10.3077	9.48179	4.57381	7.33807	3.98077	8.72708	7.28735	4.71354	20.2635	11.1059	15.3701	10.0177	5.29028	10.9019	13.4193	8.67845	13.7228	16.7161	9.91688	12.105
Nme7	5.14643	1.77	5.88406	18.5168	7.49609	12.4054	5.27697	8.8757	7.57274	7.16559	5.41557	6.70438	11.5821	16.4336	8.0485	6.16013	7.25544	14.8112	9.53116	11.7733	13.1071	10.5151	9.44207	9.16676
Atp1b1	0.0249838	0	11.1662	0	0	0.0270951	0.374747	11.4959	0.247663	0	3.63568	0	45.9778	9.09945	19.6049	18.1184	10.3728	7.09374	5.76247	87.0378	0	10.9633	3.72789	8.14422
Sft2d2	22.1741	35.6566	29.4253	49.5762	28.6883	27.6701	39.1596	37.7586	31.0088	28.6359	22.3752	29.6551	71.6202	40.8127	41.7942	31.6975	37.4105	51.7562	69.4552	52.9762	39.9555	53.2853	77.2204	53.6494
Tiprl	16.5079	34.6459	17.1171	23.9631	4.45022	14.0656	32.6295	26.2128	27.1752	24.1869	28.2286	14.7687	18.0901	16.7151	26.9361	26.3258	24.4715	19.782	30.815	26.7392	31.1819	26.0007	20.567	28.4515
Dcaf6	2.59986	2.18401	3.43647	2.78355	5.47229	2.42244	2.72337	3.18336	2.21827	5.26076	2.07754	3.24536	5.84331	4.29738	5.17994	4.45083	6.4091	4.75035	2.42426	3.77193	2.68062	5.05725	2.88713	5.04465
Mpc2	125.131	65.0013	112.056	74.8472	77.8822	83.7595	77.4964	103.749	105.983	85.3027	64.9349	85.0687	256.974	256.059	243.773	250.266	216.693	235.87	144.815	202.56	112.818	133.67	128.072	256.548
Mpzl1	0	0	0	0	0	3.98314	5.87499	0	0	2.70904	4.07123	1.76002	0	1.55906	4.45583	0	6.76044	4.08629	0	0	4.23042	1.86163	0	2.29243
Rcsd1	58.1764	70.6754	75.5569	81.0153	52.9544	63.1174	33.2008	26.7669	51.5219	28.6029	25.1667	35.3265	14.7478	6.69512	9.55732	11.7132	26.4445	24.9073	16.1657	13.5349	6.89552	11.4989	9.22262	11.2136
Creg1	56.6665	45.6948	76.3873	29.2083	41.1967	31.16	77.4162	54.2672	55.3892	44.7422	30.24	33.6933	243.961	138.744	246.63	129.314	144.343	141.63	154.649	152.924	203.832	138.511	132.296	165.262
Cd247	0	0.223972	0	0	0.307099	3.91979	3.82783	5.81907	1.52001	2.53357	23.0309	9.49891	0	0	0	3.40984	6.06307	0	0.0561376	0	0	0.592188	0.200568	0
Pou2f1	7.71428	4.77355	3.79607	6.74629	4.00437	7.43106	2.14985	4.14033	4.8858	4.25984	2.95163	3.5769	3.95619	3.63872	3.11371	2.92007	3.51602	3.28436	2.09752	4.8992	3.92407	2.55635	6.95843	4.21407
Tada1	54.6967	30.6208	33.7248	56.1157	50.2839	65.0428	39.7938	25.605	30.2469	69.5981	25.1315	44.7669	13.6868	46.257	59.8117	36.7842	37.5275	35.7846	27.3647	19.6647	33.6387	45.8902	21.2956	31.8722
Pogk	2.2086	2.18033	0.0381448	0	0	0	1.36495	1.01458	0.244169	1.01532	1.25169	0.945226	1.63348	1.59485	0	0.570265	0	1.30628	0.771515	1.3874	0	0.450357	3.24371	0.9718
Uck2	30.9116	14.5895	17.5783	23.1445	12.2935	18.4553	25.8533	23.5792	25.1741	35.7208	18.935	40.6908	33.9537	30.953	37.8097	47.7996	21.7381	23.3745	27.1603	35.0961	24.4347	39.9864	19.9524	41.0988
Tmco1	33.9206	15.6726	33.9942	17.0241	32.3264	19.0537	52.5094	38.3645	38.9555	41.0263	31.1393	39.0379	77.6414	74.3824	81.6919	79.9039	80.0825	82.6635	74.0885	49.8417	78.6204	65.4967	69.1426	72.0641
Aldh9a1	36.8447	51.2004	31.5561	26.0628	48.6184	60.5514	45.4941	54.4991	40.4176	54.6913	34.061	54.5076	118.719	126.976	101.875	74.8749	85.4917	81.1925	92.3258	91.1717	106.375	83.2252	77.9019	74.4759
Mgst3	18.4867	4.601	14.3441	0	17.9983	14.8818	8.57611	38.2259	4.6182	16.2898	13.2893	9.22921	6.31955	31.6218	0	10.7067	149.204	12.3621	7.93689	5.73515	5.44995	8.21383	32.6386	9.98469
Pbx1	0	0.618753	0.031143	1.51545	2.22543	3.78029	1.00547	1.32784	3.5809	2.9257	2.98449	2.73164	0	0.217017	0	0.534056	3.52888	1.57514	0.987791	1.25686	5.12188	2.32432	1.3412	2.26319
Nuf2	11.1209	14.292	14.7753	53.7268	46.1006	18.2275	48.2753	16.6393	30.3177	34.683	49.2542	65.8861	3.65	17.1057	5.37236	23.1293	29.4949	19.153	21.7083	15.8416	31.3695	58.5556	30.4605	26.4117
Rgs4	0	0	0	0	0.100156	0	4.39777	0.0383288	0	1.72118	0	0	0	0.416315	0	0	0	0	0	0	0	0.886736	0	0
Hsd17b7	7.92434	0	2.56911	4.3099	5.42236	2.1234	1.70323	5.60257	1.1657	2.35772	5.70668	2.19992	1.91916	4.87183	2.36575	2.59442	0.861576	0.323814	4.77474	1.68427	3.3896	1.58089	1.50291	3.38838
3110045C21Rik	11.1425	0	3.2695	3.52638	3.73714	2.48621	6.93057	0	11.9792	3.10253	2.35518	5.01734	0	0	1.99215	0	2.89343	0	0	0.12341	2.19535	3.55099	11.7517	0
Uap1	28.4663	21.1533	18.1508	41.6046	16.2569	38.7192	28.6909	39.9122	30.0986	25.3538	20.9382	23.4182	81.2953	61.1386	89.3486	74.612	48.4047	45.0889	53.8878	47.1195	36.5627	57.3751	48.2672	44.589
Uhmk1	5.23191	0.551925	0	0.0590295	0	4.11774	0.485808	0	2.60142	0	0.64741	1.36582	0	0.362959	0.239387	0.366443	1.21691	2.12216	0.255393	1.17648	0	0.23427	3.09224	0
Sh2d1b1	16.5951	37.2385	16.9893	32.4744	62.2007	21.7069	33.7277	27.6634	55.2075	22.5769	14.777	26.3902	13.8268	4.27209	7.43855	22.4281	16.8442	54.1597	65.0202	25.2185	20.9624	34.0814	19.2602	9.91411
Atf6	3.56756	8.71625	8.52837	5.30701	4.06533	8.6614	6.85117	8.72538	6.1621	6.90073	10.0643	4.22274	36.5977	32.123	37.5038	31.6031	19.1419	16.2937	21.4544	28.8473	25.5044	18.0916	28.8571	25.1879
Dusp12	27.8772	3.43972	25.5756	6.47813	0.257257	4.77616	24.2213	5.00454	10.9141	12.8143	6.86651	17.5441	25.3728	13.3666	24.802	24.1109	10.9946	22.8528	13.5436	13.2526	13.8026	18.3764	19.4898	25.2941
Fcrlb	0	1.6731	2.93388	4.65248	0	0	3.29879	0	3.94495	1.54266	1.79613	1.80849	0	0	1.25784	0	0	1.26888	0	1.09089	0	0	0	0
Fcrla	392.566	421.94	409.792	366.729	282.586	317.824	183.551	217.639	253.474	223.909	140.854	154.788	386.594	273.093	165.715	249.66	252.341	323.24	361.047	304.959	601.248	314.506	291.526	415.941
Fcgr2b	224.43	203.154	143.51	190.072	183.899	115.84	138.993	130.224	128.642	110.47	103.54	118.945	159.31	138.911	86.708	144.082	150.713	124.257	129.062	111.984	212.21	126.898	119.923	129.412
Fcgr4	2.42043	6.53072	0	0	6.31534	16.7473	4.29615	0	8.47775	13.0291	0	1.94615	0	1.76311	9.43199	38.9629	22.3315	11.849	2.48119	6.27514	7.30904	0	3.85782	1.97253
Fcgr3	2.23617	8.70102	0	9.97839	2.56896	9.79758	3.29827	0.0277716	0	5.04262	1.4721	0	0	4.88667	30.4392	49.2443	71.9674	8.6481	1.05064	3.00224	7.16188	0	0.227498	0
Sdhc	97.2072	96.0614	79.6408	70.6316	96.4874	93.9559	110.985	53.2233	91.6353	90.3492	98.2491	76.3906	179.543	154.112	181.096	176.351	144.704	185.549	183.595	182.008	195.374	156.144	144.199	209.231
Tomm40l	21.5103	6.65078	15.9626	20.5605	12.7508	21.1032	18.5724	22.5965	16.9133	12.6625	21.8632	9.75117	11.4237	12.2438	18.9715	23.7067	16.4764	16.8402	18.3664	12.3761	13.2266	12.9501	14.3361	13.1888
Apoa2	6.1556	0	0	0	4.52298	2.77109	1.59693	4.83211	4.6053	5.06916	9.25551	5.51821	7.22093	11.7503	24.1795	9.25321	5.98818	6.53855	7.4412	8.06546	7.17386	7.05327	10.0435	12.6202
Fcer1g	20.8753	40.7452	7.43407	3.17755	66.7906	131.349	3.44847	18.2736	2.53226	45.1544	9.39953	1.84854	25.9193	93.0381	291.105	175.651	500.342	334.041	37.1189	40.2329	71.3182	22.8794	82.3308	77.2639
Ndufs2	150.222	128.896	141.299	118.174	139.833	138.4	146.658	148.101	137.157	117.58	129.73	133.125	168.35	115.119	172.368	138.622	147.332	144.054	165.841	141.029	166.959	189.842	141.956	194.981
B4galt3	24.6525	13.8917	31.7992	9.80682	6.6637	35.2756	12.8711	29.1874	7.40544	25.4454	28.096	12.9781	15.3145	11.6433	15.7627	5.75378	19.9705	15.6415	10.6074	6.7301	10.739	1.30525	14.8408	13.3984
Ppox	20.9013	26.6616	31.9259	30.3118	18.4726	33.4429	24.7968	21.2739	18.6661	11.1191	13.5857	22.9836	53.9903	38.4594	38.6694	22.7405	20.9198	18.7885	27.5347	24.8449	31.6235	26.5593	28.9042	20.955
Usp21	9.15568	14.5384	13.7148	22.2682	4.97009	19.8287	19.4207	9.40668	7.79252	19.2739	12.3045	15.5902	21.8493	14.7083	8.36784	3.28729	6.6253	8.21714	9.36183	10.7894	8.75891	11.2507	18.6292	13.2432
Ufc1	83.2336	93.0616	98.5696	59.552	79.9343	63.1056	63.3966	111.322	62.9847	77.6237	55.0786	82.0147	194.61	153.175	279.956	185.805	143.932	258.736	233.926	264.302	213.1	127.763	153.264	217.773
Dedd	23.7349	25.3421	23.7204	31.4755	16.9859	22.8113	18.0166	21.7091	21.631	24.2393	16.9728	16.1232	23.3095	20.7872	23.8153	17.8206	17.4836	19.7266	20.8525	17.7842	25.8826	22.6845	20.1599	24.9174
Nit1	21.1391	20.7634	18.7009	16.9127	18.9941	27.5584	14.3126	7.87599	26.679	13.455	10.6049	18.2282	13.6903	17.6439	10.6966	17.7233	4.66076	12.2888	12.0388	24.4664	15.8176	14.4078	26.4345	15.0397
Pfdn2	82.0105	70.1812	69.8751	50.0377	61.8479	52.8582	87.9183	60.8329	53.8978	67.5827	76.4306	100.088	58.4679	49.9989	60.7597	54.6522	30.6229	46.1958	60.6669	45.7142	51.1875	44.405	67.1364	60.9714
Klhdc9	0.311309	4.0893	2.56721	5.49358	6.25109	4.34682	2.91845	1.28069	3.64319	6.79365	3.60665	3.4844	2.09678	1.25981	0.311588	3.10027	2.95669	0.285747	2.74248	0	0	2.43942	4.75069	2.18969
Arhgap30	49.6951	49.4479	68.2801	54.1995	58.7805	50.3847	42.6309	62.4548	42.0956	49.9326	49.5174	45.6155	31.0225	36.6196	24.6921	41.8748	48.9276	41.4926	30.5576	57.4078	46.1224	40.5262	40.405	31.6362
Usf1	15.1194	38.9778	25.6272	29.2949	2.55576	25.7669	27.5797	32.8498	13.2493	16.7995	14.075	30.1186	16.6654	17.2126	21.2859	19.4822	20.4689	17.4872	22.851	20.3067	27.5945	18.0317	16.6777	23.0183
Tstd1	8.56595	20.118	7.14298	32.0915	0	8.09884	6.45175	17.9351	8.58816	0	0	6.72289	0	0	12.8971	9.42243	5.96015	5.10732	4.45617	4.32158	3.26602	6.23897	2.42073	3.40944
F11r	0	2.97745	0	0	0	1.85081	1.5237	0	0	0.886729	0	0.0222757	0	0	5.66119	2.14157	12.636	1.43219	0	1.01582	2.50979	0	1.48818	0
Alyref2	11.4081	14.5805	7.90602	4.17649	8.74653	3.55702	10.4572	18.3005	8.21986	7.60706	4.03504	6.86217	20.0961	16.1584	16.4932	11.6525	6.32043	5.35206	14.1106	14.084	11.7442	4.37659	10.8808	26.932
Cd244	0	0	0	0	0	2.47969	0	1.12985	0.177352	1.93263	0.0836844	0	2.40262	3.64904	8.46642	1.84203	6.94735	2.60123	0	0	2.61534	0	2.02036	0
Ly9	13.7378	24.1405	28.813	34.467	11.9556	21.3299	22.5458	28.8602	70.2685	17.6141	14.4252	35.9859	20.38	3.89962	25.2581	19.3319	16.494	11.37	15.3555	14.2415	16.053	13.6982	17.4703	13.2323
Slamf7	134.685	89.9061	82.1257	77.7329	62.9113	82.8019	82.3691	81.2535	119.908	84.1717	66.5953	80.4925	250.176	258.853	320.739	190.533	156.027	239.393	196.719	171.592	267.216	152.729	159.023	219.532
Cd48	264.244	315.354	350.4	248.158	328.761	266.463	355.73	298.034	292.333	400.857	267.625	261.82	432.433	440.005	292.607	428.534	312.157	398.944	555.277	452.346	408.741	387.177	283.457	427.085
Slamf1	42.9293	13.8103	47.3775	53.1374	41.8388	33.4714	43.8962	41.8805	50.3339	51.5827	18.5634	33.321	3.35902	2.0953	4.80675	15.9115	11.4844	0.661216	15.144	15.8934	12.5657	6.79138	6.98515	3.88754
Cd84	7.07394	17.274	19.0266	22.5749	17.7499	14.5249	4.91099	9.51244	2.22767	7.07457	8.508	4.21757	9.46593	10.8477	8.42014	12.1182	6.11852	11.5591	5.93134	12.6339	5.57877	5.11849	5.72653	6.83482
Slamf6	163.178	186.318	155.558	240.786	153.585	149.972	200.5	208.901	223.518	200.267	151.536	146.311	188.388	167.193	126.468	189.038	194.919	234.082	365.046	224.582	362.363	220.777	221.121	180.709
Vangl2	0	0	0	0	0	0	0	0	0	0.0973832	0	0.489276	0	0	0	0	0	0	0.800532	2.78901	0	0.262258	0	0
Ncstn	81.5782	41.8968	53.0745	32.4321	35.5947	46.1324	27.0225	31.034	33.8964	37.3876	29.5576	26.5693	72.2992	62.6129	65.8472	59.1439	47.1039	46.0679	61.8307	64.9081	76.9965	52.6478	48.7313	50.8308
Copa	44.968	42.5104	73.4976	66.8486	53.6811	33.5565	67.0745	69.4598	77.102	66.0401	47.8738	66.6707	133.829	123.893	135.339	109.487	103.367	91.6063	143.355	103.305	167.616	149.117	121.686	108.256
Pex19	18.5533	17.9491	10.8105	21.1401	5.38128	20.1421	21.0652	16.1893	22.9472	27.6953	16.2382	21.8257	27.3957	27.2954	14.1853	19.7797	32.4104	27.5316	16.0968	11.721	17.4639	19.3845	22.0539	27.6
Dcaf8	26.9332	16.0244	30.8992	29.047	17.2344	25.1066	18.894	23.1795	34.4552	17.3458	28.7908	31.5215	23.9215	24.5989	11.7365	23.9103	10.7041	16.6196	15.9508	16.1663	19.3053	20.6488	21.9293	18.6329
Pea15a	14.5108	19.2537	8.71643	14.1808	17.1241	20.506	23.0238	11.0435	28.6292	15.016	16.1454	15.9146	20.8584	22.7378	12.3233	9.28223	11.6672	18.5963	18.4165	13.2888	18.2746	21.2961	15.6988	21.4727
Igsf8	0	6.66038	2.89692	7.65459	5.54278	0.793843	5.21865	14.6462	6.42004	1.38047	3.45202	6.01928	5.95554	2.74279	4.84809	1.66147	3.31053	7.29944	3.53179	1.50613	2.7909	1.1153	2.80408	2.26198
Kcnj10	0	0	0	0	0	0	0	0	0.727259	0.284927	0	0	0	0	3.04673	0	2.58132	1.06832	0	0	0.947266	0	0.0759028	0
Pigm	6.93927	3.39453	5.48958	5.87198	8.89631	3.34668	3.86727	7.56068	4.91348	5.40838	5.19365	4.36813	15.3751	7.11756	13.1655	7.5125	6.83362	12.9738	7.00011	16.8587	3.4749	6.68738	9.54307	5.8016
Slamf9	0	5.70368	0	0	0	0	7.79486	4.20053	4.83132	3.07544	3.57058	2.46262	26.2855	46.6227	31.8782	3.77857	6.16654	36.2196	16.4781	20.4294	8.5838	18.7387	16.0399	6.97297
Igsf9	0	0.0404474	0	0	0	0	0	0	0	0	0	0.286265	0.531246	1.095	0	0	0	0	0	0	0	0	0	0
Tagln2	59.8539	111.113	88.9355	59.5218	113.39	80.1073	146.128	228.659	132.864	145.238	137.407	162.304	65.8777	103.302	112.54	168.604	170.38	68.0545	200.856	224.7	131.818	157.911	169.196	138.567
Slamf8	0	0	0	0	0	0	0	0	0	0	0	0	0	0	3.00846	3.75688	6.51979	0	0	0	0	0	0	0
Dusp23	0	0	3.13466	0	0	0	4.05672	1.85621	0.940705	0.93191	0	0.975445	6.72595	11.5785	9.00425	12.1258	3.12876	4.49459	0	4.54709	4.49381	1.92409	4.92372	7.70597
Apcs	0	0	0	0	0	0	0	11.9904	0	0	0	0	0	0	4.43158	0	0	0	0	0	0	3.97544	7.09035	0
Aim2	5.46195	11.1097	4.29947	2.33112	7.98804	6.31153	3.84593	1.17005	3.33639	0	7.99541	9.06578	0.296579	0	2.29178	1.07193	2.71836	3.9699	2.90345	0.110422	3.00102	2.71003	1.13238	2.73052
Ifi204	0	1.34793	0	4.50312	0.0256696	0.228756	1.05463	0	0	0	0	0	16.939	21.7668	17.1007	31.4016	15.1681	9.55147	2.02712	0	3.67937	0	0	0.358121
Mndal	40.2771	37.4257	44.114	66.2815	34.7666	16.8188	10.9808	38.8551	12.0862	21.4549	32.0859	15.213	52.4486	71.6148	71.6961	50.469	49.9147	36.7176	20.7931	34.21	8.85132	12.8605	13.82	25.4148
Ifi203	17.5465	31.5834	16.7193	20.3802	7.5233	5.99104	2.69418	8.94266	0.615492	2.03246	12.4328	5.99563	33.088	23.3246	15.3836	20.7436	22.0525	10.0044	9.41086	20.8072	2.48368	5.72372	7.7425	6.93942
Spta1	0	0	0	0	0.00700914	0	0	0.670584	0	0	0	0	0	0.291346	0	0	1.32846	0	0	0	0	0	0.21973	0
Fh1	109.268	64.1846	73.8304	43.1196	49.4902	101.251	79.854	67.345	88.947	90.6237	93.3952	93.9764	62.2407	59.8687	81.4461	96.1942	61.9782	50.0061	77.6798	52.183	61.326	68.8581	70.35	76.5484
Kmo	30.8852	89.3017	66.6918	36.9476	44.29	18.3633	20.7713	38.6129	12.4867	24.1407	13.3868	14.2315	19.9802	19.7038	15.3877	23.6043	40.3603	8.00447	20.8484	34.2045	7.09323	10.5823	4.55916	19.3651
Opn3	0	5.79531	7.09356	7.32831	0	6.25721	0	0	8.44737	0	0.457102	3.02157	10.2073	0	8.73263	4.31209	3.05492	1.4639	0.901596	0	5.3118	0	1.07374	2.38921
Chml	0.277027	0	0.330954	0.175815	0.857284	1.33051	0.581249	1.01986	0.17436	0.143941	0.471352	0.750314	0	0	0	0	0.590655	0	0.295815	0.114511	0	0	1.79502	1.32463
Exo1	7.30832	2.66875	2.38953	4.92572	3.74485	11.2989	12.748	3.92402	4.20036	10.8324	6.37806	10.6138	5.92171	0.80054	2.25863	6.66785	7.54507	4.89583	12.6037	5.44406	1.98617	10.8938	8.68368	7.33562
Cep170	10.251	2.49236	7.22899	7.04269	0.408047	9.4412	2.25927	3.31831	3.68349	2.69947	5.9297	7.17231	4.63251	9.29329	6.57213	5.06583	8.15087	4.80884	3.43118	5.59876	3.63551	7.16717	4.75254	5.69273
Sdccag8	20.4244	11.0571	14.2764	6.36383	14.3737	17.0137	3.55223	15.1792	18.9081	26.7229	14.4094	8.88749	8.52303	5.3295	23.9886	13.4044	8.58942	9.95333	21.9082	11.3382	14.2182	12.3112	10.8517	3.9003
Hmga2-ps1	9.77789	1.87795	8.22903	24.2116	0.0390144	12.7337	3.40615	6.86802	6.79731	0	12.4267	1.79412	3.32195	5.02726	5.77573	2.37403	2.93606	0	0.085582	5.65846	10.8176	8.79241	19.8408	10.2639
Akt3	0.0127795	1.48813	4.44104	1.58965	0.261277	2.23137	0.670905	1.9839	0	2.37051	1.33942	1.40118	1.43016	2.32723	1.19382	0	0	0	1.17357	0.887456	0.643175	0.901258	0.628394	1.81016
Zbtb18	1.23249	0.0168293	1.27735	2.35161	2.2614	1.0796	0.0592531	2.13411	1.13562	0.431034	1.84774	1.9274	0	1.77447	1.70806	0.363141	2.21895	0.46412	0	0.137162	0.433776	0.580398	0.321509	0.50589
Adss	52.144	55.0655	57.8772	42.5864	45.2049	44.3922	75.4588	41.8285	55.3189	54.0517	60.5855	59.4245	35.3664	23.3079	27.4555	31.0849	52.6759	59.2913	47.3788	25.8414	37.6301	47.8712	46.9001	42.5408
Desi2	12.5388	4.6912	9.47546	1.72989	8.39	6.97833	6.08611	5.47616	7.78336	9.08972	16.8452	8.13641	10.6562	7.84674	5.13693	5.48676	9.35402	13.1835	5.30657	6.94865	9.79155	7.45626	14.1007	16.6657
Cox20	104.678	168.984	105.548	127.61	180.549	158.202	123.416	130.926	112.024	167.03	125.771	132.05	66.0608	74.8841	72.8222	76.7065	98.9611	81.9908	112.21	70.3477	34.2982	93.139	80.8446	93.8252
Hnrnpu	80.3952	70.8283	76.5555	109.791	107.261	91.8205	97.8947	120.65	106.62	117.179	131.978	114.795	40.6622	69.1259	66.1429	82.5549	75.2556	70.989	68.5934	69.9587	71.2513	75.8401	100.868	76.6541
Efcab2	13.6614	11.0037	4.25346	3.6483	8.00811	7.42088	3.93381	5.46304	7.82561	5.11626	5.22491	2.39626	1.48231	6.17497	7.89079	2.58137	5.95216	1.1088	1.98579	1.04859	1.69082	3.59638	2.26387	0
Smyd3	11.6163	21.614	13.4397	8.3865	12.2961	17.8849	7.62197	11.6092	9.62254	7.54882	5.64419	11.9073	7.60223	7.35736	5.58252	2.99091	4.10396	4.45006	9.27726	9.23621	13.1399	4.85383	6.13809	3.9023
Tfb2m	5.14143	6.28332	6.27024	5.46621	7.84528	5.70996	7.35355	4.19035	3.40324	9.70968	5.03161	4.42667	2.56135	5.40168	6.86139	3.13073	1.81105	4.23524	7.0738	3.89084	4.8631	3.68018	2.76622	3.16553
Cnst	40.2207	40.9328	48.37	46.5811	65.639	43.0421	47.6951	52.109	40.2533	56.7527	38.3334	49.6195	13.1336	19.6117	11.2291	14.8227	28.1799	26.103	29.4283	26.1341	32.1021	26.7596	30.9949	21.5708
Sccpdh	19.0788	8.80765	9.41967	22.7825	19.0038	22.8081	28.1768	23.1081	26.6665	12.596	46.5239	28.0468	22.0533	36.0562	16.8061	26.4978	8.0307	28.0504	14.9265	20.4056	10.1553	10.6699	23.5418	25.6573
Ahctf1	25.709	18.5756	17.5597	10.7151	28.4653	19.6777	8.56489	21.5766	11.2604	11.7632	11.2058	16.7223	10.3095	8.76242	5.1391	20.4506	14.8937	12.1596	9.77521	14.8143	6.31716	9.51707	10.991	6.62116
Psen2	60.714	66.0147	65.6144	54.0336	68.9472	36.0556	78.0319	74.1584	81.4243	60.7243	57.4445	56.7474	39.1134	24.5581	17.4371	29.717	19.6192	37.952	33.4234	34.4798	57.1916	42.4334	40.6665	21.2965
Gm5069	0.844886	0.0479925	0.157011	0.183501	0.148061	1.77759	0.12673	0.0629573	2.12175	0.0614594	0.146368	0.0617573	0.210115	0.341911	0.992222	0.0690385	0.0917074	1.03402	0.0360874	0.0391148	1.12104	0.827566	0.200562	1.34429
Itpkb	1.47095	0.454837	0.242494	0.0819771	0.381119	0.964875	0.341039	0.589297	0.313581	0.647185	0.914502	1.49574	0.0983364	0.192022	0.284956	0.0969327	0.0643804	0.377467	0.709352	0.356971	0.244238	0.371819	0.241368	0.18414
Parp1	94.6636	112.179	98.3762	87.3669	79.4932	98.3423	77.3165	60.5796	84.1341	81.2024	82.0797	66.1812	61.1453	41.3993	61.868	59.3034	75.7295	50.7382	62.3013	47.5806	41.308	56.0644	53.03	53.506
Lin9	19.3161	20.9928	11.3883	13.5679	8.9144	10.0662	3.00127	3.70521	7.73657	10.232	6.82923	9.00459	1.70819	6.30863	9.46944	10.1394	3.54953	12.8946	10.2939	7.30007	3.56627	2.56247	8.90206	1.00828
Acbd3	3.29488	3.96107	23.407	7.17681	4.34498	7.80838	11.5928	15.253	15.3613	5.64323	12.5033	3.15387	21.0993	23.5634	16.7044	13.7111	18.0712	15.9591	17.0146	26.19	10.6484	13.7631	14.4842	9.13321
H3f3a	147.846	137.521	111.719	102.598	122.094	125.333	100.029	130.29	110.503	104.93	83.4927	119.671	52.4457	56.6675	51.3339	53.8798	74.1656	75.1574	77.3451	76.0232	82.5942	71.0582	67.225	71.4732
Sde2	38.5637	33.7526	17.1849	25.3746	26.1871	34.0054	36.0163	33.6762	25.4687	24.6303	18.6819	30.6945	11.4789	16.3507	18.5809	18.4451	13.8465	28.0903	30.9906	17.0367	34.4119	27.5356	27.4355	30.1077
Pycr2	120.605	114.037	131.263	66.1637	81.7176	172.413	269.86	152.791	251.09	251.055	186.777	195.289	176.93	157.431	217.766	115.883	189.361	168.027	245.527	213.653	325.425	251.241	184.542	253.182
Lefty1	27.5769	11.5717	27.9375	14.7855	12.561	33.5077	60.0282	27.9704	55.3053	54.8843	30.1284	29.8501	3.75272	2.74799	1.10759	5.47166	1.63793	11.3577	17.4024	3.31837	24.6825	24.3141	25.1387	12.81
Tmem63a	22.1194	33.189	34.0061	22.9619	22.608	42.2233	35.1678	36.3337	42.615	35.5372	23.7556	31.3909	7.04645	8.54308	6.43234	6.44972	10.7474	16.2334	15.3606	19.8061	37.9087	22.6541	16.0285	12.7236
Ephx1	168.958	163.139	171.952	176.2	128.757	138.501	48.3347	94.5808	81.4599	38.7299	61.0399	32.4756	20.3357	18.09	11.7371	25.1681	16.1737	57.9995	42.3777	14.5538	25.6904	43.9988	26.2512	19.5335
Nvl	19.9923	23.1114	26.2569	26.3159	14.4199	15.5697	26.4728	18.3577	29.4693	20.4982	23.3809	22.4947	21.5563	15.1247	20.9536	22.1373	15.7226	15.8761	23.1007	13.7781	30.0382	13.8297	18.6091	25.5929
Cnih4	23.3859	27.7407	28.4224	26.0851	42.94	27.4707	32.8422	28.5952	45.6019	30.9791	24.9401	32.1274	23.3309	34.0939	43.0948	58.932	36.026	52.5282	66.9079	38.7464	40.2409	48.7873	46.5914	51.1255
Wdr26	25.6486	26.034	22.1328	28.5423	33.849	23.1133	28.518	34.7171	17.2226	24.2666	25.8985	10.2542	8.39938	16.8185	14.9887	17.0852	18.1515	20.1771	23.8762	35.7977	20.3115	20.2866	38.1608	26.4915
Lbr	130.374	162.329	123.215	137.421	124.707	155.137	175.506	128.149	168.255	176.032	137.219	170.145	113.682	117.061	91.1203	138.787	163.694	123.761	119.297	118.657	153.16	164.095	141.915	113.148
Enah	0	0	0	0.571188	0	0	0	0	0	0	0	0.10315	0	0	0	1.5567	0	0	0	0	0	0	0.50248	0
Srp9	54.9305	53.3041	69.1881	70.2824	46.7729	57.9178	61.2503	83.9753	72.3151	108.616	63.3655	67.3974	236.171	192.831	277.4	192.456	144.446	177.137	195.054	207.683	212.73	174.822	129.878	241.085
Degs1	85.8015	82.0733	35.7824	62.1512	35.112	66.5736	69.6384	75.5624	64.1891	53.5671	70.609	68.1107	171.249	137.766	338.963	116.523	93.6894	147.004	98.1623	105.559	96.6585	73.8439	97.689	133.048
Fbxo28	3.28849	4.05778	6.82076	7.66026	10.3842	1.62959	1.97058	8.30582	2.79456	2.6878	4.37408	6.12188	2.34828	3.88772	2.16964	4.35276	7.58679	2.95441	1.94645	6.10116	6.42414	4.7532	5.07474	5.64001
Trp53bp2	3.58633	2.4383	3.31949	0.20505	4.66441	1.47167	0.813482	2.60532	3.35533	2.7196	0.815601	5.7439	1.26264	3.25007	0.18479	0.70717	5.11018	4.54166	2.72061	5.00021	1.42547	4.66567	2.70004	5.05116
Capn2	3.68574	0.458656	5.59607	18.3434	10.987	6.69637	2.70724	5.59201	9.08184	8.2921	5.57879	3.17669	13.4656	23.2959	20.1313	7.37411	14.4354	8.41706	6.69474	18.5587	2.43391	7.55533	7.98907	6.89361
Susd4	0.23788	0	3.09447	1.26227	0	1.83813	0	0	0	0.865203	0	0	0	0	0	0	0	0	0	0	0	0	0.352929	0
Disp1	9.01044	1.86211	1.3749	1.3539	0	0	0.601483	1.06077	2.4513	0.831339	0.864889	0	2.14408	0.0486832	0	0.0983009	0	3.68072	0.231225	1.19742	1.04578	0.659868	1.73382	2.00745
Brox	18.6119	12.8548	11.3069	18.1322	16.4155	15.7605	15.8014	14.8735	13.5188	16.4937	15.6515	10.0466	8.34572	9.49463	14.9076	5.93745	20.3827	7.02848	10.2082	12.5642	14.2595	17.2186	13.7752	13.7253
Aida	6.78058	3.67938	5.1735	3.99099	9.24913	10.861	5.19097	13.1678	4.93846	3.00755	7.21035	6.9509	3.3512	2.67706	3.237	5.4055	7.37987	6.79167	4.86619	7.78404	5.42281	2.66383	6.94812	2.67414
Mia3	16.4809	11.1668	13.9125	18.8049	15.5997	15.4496	15.9441	8.16049	13.3575	12.831	11.6787	13.8938	18.7147	27.9713	21.9224	25.6175	25.2843	27.8164	20.8959	25.745	30.187	19.6424	20.4107	20.5006
Taf1a	3.36311	7.36137	10.7141	0.0499272	11.1521	3.04401	11.5051	2.15118	1.33688	3.86277	5.65102	5.22154	7.65103	15.4519	4.85937	2.58281	7.68518	8.78895	1.72809	5.67773	4.10717	1.6347	1.4149	11.7756
1700056E22Rik	0	1.77726	4.94226	4.07725	0	0	2.89406	3.34173	1.86093	1.36558	3.6316	1.71525	0	0	0	0	1.86786	2.60384	1.47003	0	0	0	0	0
Dusp10	30.657	57.6038	84.3175	53.5042	67.5357	46.0968	26.4951	42.452	53.501	67.8436	51.506	50.7216	0.924805	0.361175	2.08434	4.01105	6.47848	15.4557	7.71942	8.16043	14.8535	18.97	13.2792	12.1655
Marc2	54.0515	48.8293	58.9726	20.7163	34.0706	52.1371	44.1849	43.761	40.4566	33.8954	42.0873	38.5814	131.863	102.606	103.525	91.4463	72.5524	108.154	48.3836	82.4948	42.6387	51.0549	68.0015	91.2238
Rab3gap2	11.7159	5.25076	9.45406	5.52242	6.76963	4.40438	7.03545	6.68371	10.644	6.99186	4.50787	7.80902	11.1262	10.3025	12.3418	8.03098	5.96842	7.03682	8.43279	5.15141	9.80571	12.4512	4.16984	8.03137
Iars2	17.2473	10.3893	5.70196	13.8882	10.8671	6.35852	8.76016	13.13	19.1475	12.0612	9.72775	13.2598	5.8805	16.9477	25.6403	16.3421	14.9823	12.7611	5.32978	20.0609	15.0942	9.61049	13.1295	10.1824
Bpnt1	18.6635	20.1633	10.5648	13.6614	23.7321	12.6016	22.3582	8.93742	9.22456	21.2824	22.0515	21.2082	31.7244	43.6558	41.2279	23.9069	31.1548	17.1055	22.2094	26.1909	39.397	24.6099	12.3197	26.3667
Eprs	20.8606	29.4821	26.7912	39.8951	50.2876	33.1911	47.3001	39.5584	49.3477	45.9231	45.9301	31.6568	68.3643	61.9512	74.8925	74.3974	57.1152	55.0001	53.4235	61.2843	72.2399	52.3045	55.3626	58.8515
Tgfb2	0	0	0.809171	0	0	0	0	0	0	0	0	0.526554	0	0	1.26471	0.627877	0	0	0.8205	0.918979	0	0	0	0
Rrp15	59.7618	27.2964	11.0874	11.8293	52.5443	32.6498	55.0424	31.0335	70.6633	31.9597	30.6615	64.5485	47.3885	21.8207	26.3847	22.2341	47.5536	26.6407	34.6529	17.6821	51.5111	49.5875	38.7719	51.0531
Gpatch2	0.944441	10.4273	5.68558	6.89435	5.80182	4.21242	7.91448	12.2662	11.4134	8.95052	8.97577	8.13098	19.5728	28.9071	27.4089	16.2499	13.2473	18.7542	27.2434	20.3223	32.6216	9.95438	23.8178	25.3977
Kctd3	3.97086	2.94712	7.44005	8.00162	2.92729	7.08878	1.40938	3.09489	0.593955	3.74438	5.78922	1.64237	5.75711	1.5871	2.13714	7.04359	2.26149	6.71965	1.74492	1.70218	1.90653	1.88871	5.73549	3.20245
Cenpf	4.21105	8.02749	2.41645	11.2633	9.02057	7.1041	3.73354	8.69273	3.91912	4.31386	3.08209	8.42596	0.541213	2.11366	1.04554	1.11143	4.26672	3.18278	2.57946	3.36259	2.12833	1.8865	3.74539	3.3465
Ptpn14	0	0	0.0313992	0.278006	0	0	0	0	0.0248135	0.553083	0.336615	0.437407	0	0.11396	0	0.0575267	0	0	0	0	0	0.24273	0.525232	0.0218564
Smyd2	0	20.7197	9.38843	0.186099	4.73497	8.91347	2.68616	14.3979	2.82376	17.9634	10.4502	22.0464	4.37545	2.89885	18.616	13.4011	5.42225	5.16778	6.44131	7.06896	3.10495	15.5838	13.5524	10.5342
Rps6kc1	1.3329	1.89284	4.40515	0	0	1.49482	3.14284	2.56771	0	2.03834	1.15456	2.57412	0	0	0.121282	1.1758	5.09664	1.40883	1.94086	2.66466	2.14833	1.0682	0.462285	0.822916
Angel2	43.4	22.169	34.1651	38.3329	35.3049	43.6777	35.684	25.5699	25.0755	19.4522	20.346	31.8786	29.5816	25.0068	13.7442	21.851	27.3098	37.8573	27.204	14.3876	23.5193	27.3963	15.7165	30.8519
Vash2	0	0.451186	0	0	0	0	0	0.77123	0	0	1.326	0	0	0	0	0	0	0	0	0	0	0	0	0
Mfsd7b	4.9599	0.63076	0	6.95748	5.63604	6.27823	5.01529	13.8091	0.505534	8.93914	9.73391	2.08328	0.368202	3.89453	6.24371	6.83548	25.3917	3.40655	6.92467	6.06616	3.42092	6.23592	9.06268	3.87832
Tatdn3	0.482542	6.78399	0	0	8.45624	4.0819	1.80949	0	4.51767	4.03667	1.21213	1.14633	4.60013	2.73387	4.50776	5.61879	3.79734	7.79539	0.515266	0	5.96105	0	3.84551	2.24713
Nsl1	0.692016	0	12.8791	10.3682	9.25389	7.10765	5.57161	1.28915	4.75263	5.47809	10.7015	9.07523	1.43415	0.164733	3.09649	9.52151	6.62773	1.59421	8.43269	2.26148	4.70276	7.29664	6.212	2.2116
Batf3	0	0	0	0	0	0.0921691	0	3.06089	0	1.54555	3.82801	0	0	0	3.62936	0	5.5349	3.12034	0	0	0	0	0	0
Atf3	0	0	0	0	0	0	0	0	0	0	0	1.17515	0	0	0	5.63016	6.31547	0	0	0	0	0	1.0904	0
Nenf	5.42573	27.294	11.1084	15.4338	18.9807	23.8362	9.65573	10.5073	5.57096	10.7033	8.60296	2.01659	10.2915	17.4912	5.89082	12.0232	17.2188	23.4099	8.64144	15.1139	7.57361	13.5115	12.0066	26.9442
Tmem206	7.52786	10.0974	2.42075	6.20967	5.71742	5.97863	4.83973	7.15928	2.99635	4.60694	4.35124	2.85384	4.47444	3.7279	3.5344	0.352845	7.30395	9.86476	4.73388	1.43269	7.80391	2.48134	7.12647	4.0776
Ppp2r5a	12.3299	9.50756	3.53918	6.00868	7.1107	7.92092	4.02479	15.8127	13.6671	13.2109	7.05774	7.64204	12.4508	19.1483	6.76001	15.8427	16.8358	11.2934	11.6147	17.3156	17.1576	15.6157	20.3406	12.8384
Dtl	10.5123	11.3906	11.6813	15.4392	24.5069	16.9293	19.0081	24.4211	42.3813	30.3784	20.4443	25.5126	3.87969	8.45004	5.65004	11.8848	23.2509	12.6541	20.8513	2.76673	3.26141	23.2454	26.6149	18.7212
Ints7	12.839	26.1596	29.3576	24.3213	13.17	28.6754	12.8619	14.0155	18.7937	21.386	21.0979	18.6334	13.5738	6.85232	7.5489	12.2397	4.7968	18.0814	12.756	17.1857	8.34319	16.8042	15.5543	15.2362
Lpgat1	15.5535	5.48921	8.68051	7.67329	17.8654	13.0923	10.6651	12.5406	9.64608	13.9679	6.9423	5.37779	2.21463	3.31097	3.92179	6.32734	5.36919	4.29133	4.5822	5.5657	3.18952	6.78729	8.25286	5.79935
Nek2	19.0031	5.34882	13.0671	35.5961	23.7895	33.3151	42.1833	22.5662	31.7297	31.1163	28.0352	55.8416	0	9.72765	7.52721	11.8703	9.70729	35.2097	28.457	24.8858	25.1571	29.8113	28.0173	16.4532
Slc30a1	0	0.443618	0	1.61052	5.46314	2.67266	0	0.517285	0	0.210407	2.57562	0	0	1.17054	1.91461	0.141813	1.94656	1.61423	0	2.46395	0.820515	0	3.23695	0.448996
Rd3	0.113864	0	0	0.0642343	0	0.158769	0	1.76764	0.465826	0	0	0	0	0	0	0.365523	0.0441404	1.15464	0	0	0	0	0	0.063125
Traf5	31.8246	28.9302	29.5708	32.777	6.48619	23.8254	12.2505	10.6673	18.5574	9.41223	11.1124	9.86032	13.4646	7.35297	15.2836	7.64851	3.58585	8.62529	1.64623	4.97064	12.344	12.9435	7.56208	12.3929
Rcor3	0.835154	3.88143	3.28041	4.94693	0	1.77029	0.854114	3.96023	0	1.933	0.394587	6.06991	0	4.14784	2.22908	0.697942	0	0.185837	0	2.10896	0.347375	1.71043	2.25286	2.94636
Hhat	0	0	0	0	0	0	0	0	1.71618	0	3.21696	2.59377	0	0	2.33572	0	0	0	0	0	0	0	3.36577	0
Diexf	0	1.67276	2.11808	1.36747	0.138041	2.70872	0.995218	0.812726	1.99418	4.72066	0.406239	0.787269	0	3.79585	0	1.9607	2.54531	1.86876	1.11806	1.56531	0.823387	2.07254	2.29319	0.91001
Irf6	0.660277	2.56291	3.89925	0	0.0571404	1.00251	0.0733623	0.109336	0	0	0	0	0.243266	1.60322	0	0	4.45942	0	0.470037	0.679292	0	0	1.21908	1.11035
A130010J15Rik	2.6357	9.86161	7.52313	9.1461	4.4253	5.32321	4.75441	3.36156	4.67621	2.58317	5.38635	8.11874	12.4946	17.3726	16.6814	11.7359	14.2189	8.73067	5.39296	10.3756	5.34363	7.76048	9.23254	5.63482
Traf3ip3	75.4316	105.377	88.6724	59.4844	43.4686	71.8743	43.1139	78.4806	42.7358	37.8743	47.3978	33.8872	55.1042	36.3678	52.6172	44.9344	54.1921	55.3064	37.5318	33.8123	40.5301	51.6973	33.5717	31.4429
Hsd11b1	6.23951	7.73077	5.91438	0	0	16.2585	3.97812	4.52461	0	7.92005	31.63	10.8663	30.5481	125.743	51.3021	26.1769	23.4087	92.3524	22.0002	7.94862	24.1412	11.649	47.147	63.9472
Lamb3	0.089535	0	1.80254	0	0	0	0	0	0	0.868404	0.336072	0	0	0	0	0	0	0	0	0	0	0	0.759075	0
A330023F24Rik	0	0.297738	0.010823	0.0114991	0.816487	0.0505289	0	0.860718	0.295077	0	0	0.351205	0	0.377095	0	0.0237947	0.568939	0.114042	0.0995025	0	0.0266466	0.0228182	0.869003	0.135606
Cd46	5.93634	0	4.867	2.61015	0.048567	9.62996	0.187065	0	0.879129	0	0.216053	0.911595	0.413532	0.807506	0	1.32479	0.406106	1.09894	1.06537	0	0	0	4.31384	0
Cr1l	92.8778	71.3502	85.2178	81.3039	118.32	65.5454	68.4916	72.4371	48.9641	61.0467	55.978	46.8719	180.183	145.423	106.505	116.696	85.6578	113.713	81.4095	104.168	124.186	100.21	56.2395	102.789
Cr2	23.2216	34.7626	33.661	42.5104	21.9531	29.8148	1.73037	1.9856	7.54861	5.035	10.0826	1.03326	11.7181	10.1391	2.10763	12.1682	14.206	6.39505	3.60183	4.49073	2.34172	0	3.73578	2.3456
Mthfd1l	7.94797	7.20055	13.2906	11.5559	16.0063	11.4676	16.9187	11.1459	12.4775	17.6292	13.6239	15.7237	2.14217	5.76579	2.90801	5.90673	12.0536	11.5221	11.7833	9.05347	10.4812	7.52508	3.36321	7.20954
Akap12	4.78506	8.67971	9.1444	13.3782	6.16749	12.1962	1.35606	4.63147	6.79613	1.62061	6.23401	3.06223	1.28475	0.705582	1.75804	0.969594	3.20676	3.67495	1.11707	2.01798	2.63695	2.77044	0.870479	0.507466
Zbtb2	12.976	14.5658	10.5935	6.31256	6.99201	11.2865	10.2661	4.44799	11.8964	13.7767	4.36921	7.41859	6.91721	7.20894	8.6584	5.63098	2.34066	4.40619	7.28839	5.81636	2.53093	11.3141	5.37331	10.8062
Gm5512	2.72929	5.74015	5.36092	7.75928	3.44759	4.53357	2.09442	1.63043	2.70173	1.1309	1.49627	1.9571	1.71835	3.35543	3.08905	4.26983	1.87499	1.35301	1.73387	1.47947	3.39848	3.01173	1.75738	2.17865
Syne1	3.03038	1.33325	3.05172	2.76079	6.45685	4.18147	1.19859	2.44193	1.68177	2.36965	3.17189	1.53248	0.276967	0.31098	0.321034	0.334441	0.979174	0.703311	2.42603	2.56768	0.481532	1.26323	1.52393	0.48622
Fbxo5	49.3596	13.9809	28.5639	13.7857	36.5142	59.85	29.7607	24.038	31.1668	52.0071	56.8233	57.124	9.99342	11.6543	10.1891	25.7214	27.7154	19.5898	27.7481	19.1463	25.2037	34.834	30.0934	21.6372
Mtrf1l	3.85551	3.70475	10.254	8.11396	13.1714	7.63657	0.721447	3.69873	10.4004	7.97717	10.3989	7.40411	6.98547	10.1837	3.26587	8.67793	2.13005	3.27757	2.909	8.17655	4.70056	2.985	11.6655	5.42042
Ipcef1	0	0	0.00682348	0	0.00714949	1.0433	0.00917919	1.14458	0	0	5.22235	1.16749	0.0608755	1.63449	0	0	0.119565	1.09646	0.423444	0.0509964	0	0	0.921422	0.356227
Cnksr3	0	0	0	0	0.392973	0	0	0	0	0	0	0	0	0	2.5294	0	0	0	0	0	0	0	0.624894	0
Ulbp1	12.3417	8.83398	9.24212	6.86378	6.02397	10.6788	6.90251	4.04877	13.8867	15.7291	2.73742	12.6746	8.41079	11.3082	3.9067	16.2417	8.5757	10.341	7.24648	3.46518	1.52203	3.64941	10.717	3.0983
Pcmt1	131.533	107.626	113.829	50.6385	80.9461	81.7481	101.322	99.5337	50.656	90.0091	83.6934	75.3327	89.4898	77.2823	62.9345	79.3137	102.016	83.9071	78.4676	60.4267	69.3227	72.1632	70.542	81.2149
A630066F11Rik	3.71854	2.88035	0	2.24077	7.75774	7.85607	0	2.7589	3.82979	12.8223	0	12.9285	2.60215	9.38074	15.4675	4.9327	3.80037	3.66439	2.68152	5.70118	5.41342	7.47382	5.32251	9.27681
Nup43	24.345	35.2382	15.037	26.3032	16.8972	14.2949	31.1927	6.4664	44.381	30.7097	14.6273	30.7728	17.887	11.1998	33.0525	28.8431	28.0035	17.2224	11.9211	15.4186	34.5536	30.2324	52.0166	49.1494
BC020402	13.7449	2.27786	2.49263	1.96578	8.07749	4.25899	0.898789	3.02249	5.42208	0.100588	2.15598	1.74355	4.12662	0	0	8.24842	0	3.99389	0.118125	1.72847	1.26535	3.84661	4.36104	2.30747
Lats1	3.21214	5.89544	4.13801	9.18217	6.22187	10.0779	8.54384	7.82748	6.04136	8.32758	8.86285	8.19936	14.9476	9.57105	5.93198	9.81711	5.14341	9.07355	6.46592	13.5702	10.1303	7.4591	8.87365	8.52726
Katna1	83.4877	67.3405	35.6992	66.267	54.929	85.552	56.3758	65.7299	100.555	69.1876	60.1215	56.1604	25.8579	21.3836	24.1123	26.9512	24.0521	29.3721	30.2869	29.5923	55.9954	45.4795	51.9655	61.1868
Ginm1	26.5439	40.123	52.3616	20.4114	18.1995	31.5688	34.4421	31.8314	39.2103	25.5848	17.8081	22.1224	87.6294	80.5245	59.5407	51.5254	27.7361	31.1064	42.7443	53.0773	32.4512	31.6717	34.53	38.8359
Ppil4	38.9475	39.3749	45.8968	18.7919	26.018	27.2831	31.9418	43.0764	42.369	35.3384	34.0983	39.5189	36.4606	38.5579	51.5862	31.3729	33.3394	24.0376	56.3591	52.2845	53.4404	31.8455	50.2379	24.488
Zc3h12d	47.6635	62.2067	68.6025	75.1504	45.8139	67.2919	71.7374	52.7042	73.2438	60.439	53.9895	71.9166	23.224	20.3415	40.8403	24.4629	23.7898	31.3377	18.2808	27.0011	33.0768	37.3317	23.2126	17.183
Tab2	10.8065	17.9976	15.1932	17.8041	24.6774	21.5833	6.029	26.306	12.9154	21.5044	24.4306	17.2275	4.27978	14.3675	7.09753	21.498	26.561	22.1234	12.9591	18.401	15.2731	17.9556	30.1953	11.088
Ust	0	0	0	0	0	0	0	0.394696	0	0	0	0	0	0	0.678599	0	1.76314	0.10372	0.0603309	4.34858	0	0	0.838248	0.246665
Sash1	0	0.610115	0.0156552	0	0	0.0730886	0	0	0	0.122559	0	0	0	0	1.57392	0.0344183	0.982972	2.04136	0	0.0975011	0.0385435	0	0.157123	0
Stxbp5	0.0266743	1.25951	4.49853	5.11531	2.7268	3.8475	1.70878	3.114	1.35883	0.945929	1.66358	1.85838	3.01278	0.350826	2.06467	2.91528	1.17623	1.0773	3.0762	5.31013	2.53242	2.01182	1.5717	2.05737
Rab32	4.97873	1.67343	5.11887	6.02032	0.0286815	16.0067	6.81244	1.18908	1.46018	0	10.1562	1.07669	0	0	8.02029	16.7305	0.239828	5.84085	1.63581	0.0681938	0	3.23187	2.24784	0.514466
Shprh	7.45228	7.28036	8.92804	7.51145	2.1246	4.147	1.36796	2.87607	3.86017	3.57767	6.18432	3.19623	7.91113	1.50263	1.7213	4.63101	6.77031	6.1069	1.55815	4.50866	4.97742	4.50477	1.78937	2.52799
Fbxo30	4.75661	7.8638	2.78159	0.584062	0.875498	1.7067	4.27434	3.9456	3.74037	2.88341	1.54763	2.3244	2.10886	3.30396	3.0318	1.54698	7.12805	0.376508	0.707549	1.15036	0	5.58629	1.38434	3.48977
Utrn	0.879658	0.964653	0	0	0.0856414	0.0953997	0.0183258	1.314	0.452149	0.0888734	1.70594	0.580477	1.57995	0.158214	1.53915	0.968381	1.77702	0.921067	0.803636	2.25117	0.547812	0.440386	1.823	0.26551
B230208H11Rik	1.84297	3.12607	0	0	0	0	0	0	0	6.14453	0	0	0	0	0	0.836639	2.08378	0	2.62394	2.60706	3.04497	0.200576	2.6041	1.68867
Stx11	3.13161	14.2739	27.2914	24.9323	12.5151	16.1596	33.967	38.2964	23.1435	29.2101	41.3452	29.3286	5.44322	14.4105	13.8184	24.8155	8.29234	31.7119	29.179	15.1996	30.2163	22.4119	19.741	36.9977
Sf3b5	168.177	124.096	131.984	178.074	136.524	148.862	161.887	124.448	153.093	164.315	149.602	167.672	150.006	166.476	179.11	148.875	160.846	151.543	145.074	130.719	194.63	170.22	134.752	186.196
Ltv1	41.2075	22.3089	22.9291	39.9041	34.0209	15.9978	48.1284	23.8244	56.433	30.4983	32.3439	46.7511	61.7087	50.6927	47.9587	32.7212	51.6382	40.2953	56.6472	28.838	46.8998	58.1304	22.9229	34.5995
Phactr2	0	0	0.64975	0	0	2.49598	2.76647	0.375202	0	1.23464	4.84567	0.545873	0	0	1.12346	0.0554755	4.73465	0	0.391471	0	0.714431	0	0	0
Fuca2	38.7336	54.0706	38.735	29.9445	17.2087	23.5843	24.0453	22.0471	27.3574	17.4777	20.1094	18.9747	7.67518	23.3481	29.0009	28.9181	17.8156	14.1594	27.4538	23.5221	15.5094	28.9306	30.3861	29.8431
Pex3	19.927	12.97	15.8273	28.6394	15.4077	11.5423	10.4413	19.1703	18.4844	11.8965	8.41245	15.2876	29.7214	25.4549	24.3099	20.7136	22.1895	13.1176	15.0454	20.7339	23.8869	17.7934	9.0443	20.9927
Adat2	8.82882	2.60216	0	0	3.56795	7.13603	0	7.05987	4.17416	2.57499	10.1366	11.187	4.83317	1.85385	4.77962	3.06268	12.657	6.42194	5.4253	6.07324	4.57301	2.28433	2.11841	10.3433
Aig1	3.73169	0	3.04066	0	0	2.42823	8.68313	7.20129	2.27644	4.59383	6.41504	5.14065	18.0848	24.8594	7.66161	6.80225	19.9411	1.96734	16.1843	5.71444	21.6706	9.22232	12.3628	15.5956
Hivep2	2.76288	2.02334	6.58497	2.39123	4.60173	3.60101	1.88936	4.58532	3.20008	2.54604	5.18348	2.85271	0.0770292	2.80775	1.40541	1.50594	0.756459	3.74526	1.34944	0.129057	1.30379	0.643187	1.6491	0.396664
Vta1	90.1496	61.9997	124.078	47.2042	105.641	43.9312	78.8903	86.8621	91.2965	104.811	93.1986	86.2496	88.3976	73.9249	74.7197	101.316	58.3692	85.1786	94.3127	64.8022	128.504	117.825	73.2537	116.881
Cited2	8.42049	2.66214	2.48432	3.36765	15.259	15.1646	4.37916	12.2897	14.6228	7.93606	5.45705	19.6275	35.2837	24.8732	39.2898	21.0312	23.0166	15.6462	29.0092	22.5506	19.1227	40.6373	29.5455	33.572
Txlnb	0	0	2.08149	0	0	0	0.441227	0	0	1.53078	0.65856	0	1.74445	0	3.11635	1.83049	1.0684	0.46524	4.37818	0.094281	0.559057	1.11705	0.368325	0.316121
Heca	1.41912	8.67038	3.06657	0.048872	1.3013	3.68656	2.57828	7.17276	1.79936	1.6805	1.04343	2.26158	2.66743	10.9517	1.76173	2.02258	9.80645	6.4625	0.493374	10.6189	4.34124	1.39003	3.32959	4.19445
Abracl	248.542	220.555	147.575	163.8	163.935	169.732	162.759	199.472	143.336	190.198	177.885	162.384	192.285	198.924	254.223	270.576	133.186	209.917	187.142	233.623	231.057	178.542	160.363	216.416
Reps1	4.8538	3.70899	7.64564	5.95553	28.3983	4.08586	4.85368	24.8587	5.95717	15.0479	13.3138	9.67227	6.13126	11.879	7.15614	2.5497	8.34182	8.65592	8.58893	21.4546	10.5752	2.03756	9.91528	8.11752
Ect2l	0	0	0	0	0	0	0	0.777415	0	0	0.777178	0.285974	0.17297	0.844401	1.55937	0	0	0	0.401055	0	0	0.981025	0.0707597	0.485845
Ccdc28a	3.78841	19.456	21.1207	13.2182	2.02099	2.58896	8.8221	11.3434	2.11493	7.92763	10.6537	5.78487	11.6154	13.6509	12.1892	6.99698	7.60456	22.1025	16.7355	4.92528	27.4246	21.7561	18.9188	15.3059
Nhsl1	0	0	0	0	0	0	0.168367	0	0	0	0.411793	0	0	0	0.359515	0.242792	0	0.135758	0	0.055023	0	0	0	0
Tnfaip3	12.3392	22.0483	4.78437	5.00524	12.7311	6.48389	8.69121	15.3408	11.4297	8.09457	16.5855	18.6259	10.0432	22.0096	12.1262	9.68462	2.1441	7.22027	5.87787	14.6014	6.47708	9.41617	7.07828	7.20573
Ifngr1	81.9302	81.55	27.51	52.6513	49.4814	65.937	52.142	69.529	60.9652	45.0867	37.3068	54.8668	16.9674	28.1159	18.9284	38.2795	76.7424	38.3864	26.3506	15.0147	26.0502	18.0154	37.443	20.9206
Pex7	36.1339	28.1293	54.4443	25.0748	20.6533	29.4166	50.0783	50.4109	36.21	19.6381	30.0815	37.8027	36.8133	29.9954	32.9153	20.0366	21.4139	26.7447	40.7337	28.3986	33.2551	36.1755	26.8693	29.5081
Map3k5	2.69286	3.66475	18.8287	7.5877	16.0688	9.45488	1.0659	9.18996	5.59837	3.46881	10.6617	3.91621	5.72024	4.04116	3.89317	10.0624	10.9915	15.5171	2.56397	3.84394	1.18074	3.56083	4.68014	6.61847
Map7	0	0	5.86073	11.2267	8.42461	1.36472	1.45642	2.96163	1.76248	3.44679	6.0152	3.97451	0	0.880172	0	0	0	1.67316	0	0	0	1.58257	1.71222	1.38664
Bclaf1	42.0934	42.5083	39.2362	66.3754	43.552	47.5518	49.4536	45.2085	46.2779	45.8815	42.6407	46.8642	36.4668	45.8862	45.8698	41.8164	35.5259	44.1839	39.2141	42.812	41.8282	56.8577	42.7413	37.3722
Mtfr2	0.131146	0.260734	4.26505	2.90015	1.65985	0.284458	0.098357	1.90563	0.202229	1.04939	0.999667	2.99568	0.108716	0.63687	2.17022	0.107164	3.06055	1.79764	1.79251	0	0.600038	1.07904	0.622637	0
Ahi1	5.26232	0.0337379	2.35101	1.89979	1.07554	3.98075	3.6378	0.767139	2.02799	0.864099	4.87719	0.596948	0.886244	0.576858	1.14139	1.21332	1.54725	0.755972	0.380532	2.91469	0	2.11763	2.63856	2.51236
Myb	7.12927	4.73221	5.49304	3.28978	10.3723	12.4403	8.31061	11.759	5.59378	3.72928	5.93946	5.41611	1.59369	3.30651	2.69392	3.50189	9.99907	4.98021	1.43702	10.7547	1.79587	1.91447	6.4109	0.341948
Hbs1l	7.66741	7.92043	7.85985	5.81141	7.30829	10.3137	11.81	12.8629	10.3113	13.0891	19.5282	13.4802	31.5751	32.5301	31.1593	24.9096	21.4104	19.5546	20.9439	12.4812	18.6722	25.2198	18.327	25.4838
Sgk1	0	1.3643	1.25787	1.45141	1.99821	3.83611	1.34643	0	0	2.38246	4.00956	0	0	3.59333	1.16555	1.21918	0.237001	1.63896	1.55435	5.72815	0	1.56837	1.57963	0
E030030I06Rik	0.63362	2.32447	10.9409	3.4404	3.31572	4.81016	3.26702	3.50831	3.19869	4.03299	1.55505	2.6052	7.33162	3.52571	4.58025	8.30561	3.08058	3.6188	4.05954	5.92792	2.11388	3.62035	7.11765	5.73744
Raet1e	0	0.741943	0.044133	2.25072	0.184966	0.154532	0	0	3.03425	1.72752	0.53484	0.694357	0	0	0	0.776222	0	1.39509	0	0	0	0	0.724815	0
H60b	0	7.40936	3.07437	7.9148	13.6903	1.51812	3.02228	2.29164	0	3.23996	0.055115	0.813917	0	0	0	0	4.48923	0	0.815324	6.03877	0	0	0	2.46924
C920009B18Rik	4.57013	5.44322	7.33484	2.77851	10.4515	8.56097	5.49475	6.48305	5.10754	2.09606	6.15274	1.29802	4.99948	6.67105	6.86806	4.70908	4.03686	3.70691	2.49012	5.21191	5.54942	5.59228	2.22701	7.46343
Raet1d	1.19022	0	0	0.987015	0.509858	1.80712	0.119019	0	0.996326	1.21212	0	0.217499	0	0	0.381212	0.680797	0	0	0.711724	0	0.544567	0	0.16145	0.0923781
Tbpl1	22.1627	32.011	35.4367	29.8793	35.7774	31.5225	40.1466	39.4309	35.3761	21.5876	32.7065	38.8267	32.8884	36.5398	57.0189	33.1069	32.0979	26.7375	32.3184	26.0165	53.3493	40.1595	21.9835	32.0179
Rps12	14.8356	11.1146	0.65126	5.42023	10.3494	6.46109	10.2212	5.00517	4.76064	5.09852	5.86879	6.40404	1.45255	1.89094	4.67683	3.57954	5.70586	2.57338	3.49267	2.70406	2.93961	7.32297	14.0632	3.62664
Snora33	13.831	10.639	0	11.3786	21.3205	8.12492	15.8477	10.7357	8.25178	16.7685	0	11.0576	0	2.33216	9.22895	5.88635	7.81915	0	14.769	6.67001	0	6.77374	3.90863	5.59107
Snord100	65.8499	0	0	8.78498	22.5251	0	16.6845	25.4184	5.88079	29.129	13.1036	18.7004	0	0	16.6257	3.63569	4.82947	4.35624	5.70127	2.05985	0	24.4054	7.54424	6.90662
Stx7	157.594	128.689	152.214	127.313	131.656	131.144	97.6619	93.0358	153.319	149.482	89.2721	104.871	59.5917	66.2146	28.1022	48.1103	88.8662	56.4012	76.7619	46.3352	77.5755	67.3784	59.1806	47.9982
Enpp1	62.2375	51.7875	53.191	55.2538	59.0763	43.8649	97.7832	78.0405	112.274	85.5359	46.8055	59.9527	121.825	145.908	127.041	54.7135	81.2862	76.491	76.0382	59.3908	163.805	103.833	92.8634	131.324
Med23	4.84477	7.07111	13.2095	2.25859	5.99123	4.56425	8.79317	6.07764	11.4001	7.03065	1.65318	7.29947	12.5251	11.8329	6.92265	10.022	14.2756	7.30679	7.68162	8.77916	6.3253	7.57355	11.036	8.37983
Arg1	0	0	7.91801	7.60374	4.98576	0	0.614515	0.508802	0	0	0.567792	0	0.339617	1.98952	4.92065	0	6.33685	7.62122	2.01236	1.99152	1.49957	2.24721	2.36185	5.48508
Akap7	0	0.715399	0	4.05521	1.0941	2.24842	0	0.324856	2.19816	0.140945	0.117483	2.9742	0	0.0784106	2.89605	0	0.31547	0.806247	0.537936	0	0	1.93582	2.49687	1.54144
L3mbtl3	3.37058	1.9146	2.37364	2.627	0	3.92477	0.266092	4.80291	0.566643	0	0.0307325	1.70192	1.69116	3.73309	0.0946975	1.59454	0.770224	2.69216	0.113658	2.25853	0.0811661	0	1.7747	2.03088
Arhgap18	0	4.20622	3.59184	0	0	0.0725933	2.15447	0	0	0	1.62345	0	6.58923	1.76073	1.3846	3.58944	5.94869	4.71043	2.21576	3.6412	3.36884	0	0.737733	7.11099
Themis	0	0	3.22015	0	0	0	2.22293	0	0	0	14.0614	0.791617	0	0	0	2.35986	4.20714	0	0	0	0	0	0	0
4930519F09Rik	0.195828	0.889895	0.655054	0.65731	0.0762612	0.169901	0.783291	0.802574	0.215692	1.42451	0.135701	0.608349	0.487004	0.950976	0.83628	0.560061	0.425119	0.191731	0.418216	0.362641	0.716784	0.690527	0.597679	0.455971
Echdc1	2.32148	3.70204	0.742601	3.94496	0.944812	3.96223	4.25753	2.61135	4.46422	1.79945	3.52725	1.79078	1.49853	1.07807	1.37128	1.78812	1.23926	2.00278	1.90999	1.4976	1.9589	1.52835	2.25853	0.886132
Rnf146	3.46247	2.16582	1.67247	3.60815	1.0434	3.62096	2.52465	3.82235	3.93477	6.29674	2.08277	1.9961	1.53765	5.56032	4.36405	9.34679	5.74185	3.36313	2.81698	2.16275	2.64033	1.34583	2.77239	3.8391
Cenpw	10.2452	9.77516	31.3479	13.9467	22.7543	43.7496	40.8197	29.0262	18.4254	29.5486	21.7353	33.4581	21.5641	25.9128	52.5537	58.9453	36.7066	15.8692	38.8028	37.5188	21.8813	37.0831	31.5541	75.3242
Trmt11	3.822	16.1006	6.00628	7.97687	16.6571	8.79072	17.9553	4.02988	14.5221	14.8341	13.3091	19.031	23.7092	7.993	24.5101	14.0434	15.1046	12.4944	10.6275	10.8066	11.0907	26.2307	8.82922	18.0673
Gm20300	7.89806	6.26993	10.4769	6.52949	14.9335	1.04923	4.74927	4.51119	3.48745	3.32688	4.11392	7.3289	3.64545	15.8743	8.96737	7.97737	0.0477332	5.68338	7.47574	5.8634	3.13879	4.27297	4.86165	5.01734
Hint3	65.988	28.3966	44.6734	35.4479	42.7449	53.2727	39.557	68.5636	49.2206	61.3458	28.1652	63.2319	41.4408	46.0902	83.3059	93.2428	32.0855	57.4574	65.9141	64.1988	52.1097	44.2824	55.7233	71.5272
Ncoa7	5.01044	3.0264	1.87489	3.0104	0.485597	2.36041	4.83178	3.24505	1.89783	5.81344	1.07028	2.71366	1.73845	1.97259	1.63383	4.53882	7.13655	1.02663	3.4135	4.69699	1.4263	3.24221	3.65199	1.07778
Hddc2	39.7786	90.239	34.4557	15.8913	89.5984	52.8285	31.4977	47.8846	81.037	99.9276	73.6575	85.3964	64.2737	46.7243	21.8191	39.7698	57.4021	96.9537	70.3739	34.92	72.8776	33.1847	45.0132	63.1215
Zufsp	35.5795	35.4409	38.7204	54.0522	46.4018	53.2157	18.7172	9.52092	35.5236	23.9264	29.0895	20.3004	22.2798	9.73705	27.1911	24.6808	20.9768	25.6878	16.6183	18.1902	16.396	17.2997	5.55542	13.9564
Rwdd1	27.6828	41.4563	26.346	22.6916	28.6936	36.6332	43.2708	35.4914	31.2918	37.8336	48.7327	33.2649	34.7699	29.1951	33.1372	42.7277	31.1104	37.5072	31.0531	34.1761	36.2064	35.1677	28.9219	44.4909
Fam26f	0	6.51229	0	0	4.95469	0	5.66225	0	6.59098	3.0511	18.408	5.92739	0	1.58423	12.3891	11.7673	22.7637	8.07637	0	0	9.08359	0	0.0948259	0
Dse	0.472628	0	0	0	0	0	0	0	0	0.0520914	0	0	0.593626	0	3.01989	2.80873	10.3379	3.54067	0.0611734	0.530443	1.47439	0	0	0.528009
Tspyl1	7.04761	20.4308	32.8052	21.737	30.177	51.9445	38.5477	56.2092	44.7458	47.0214	39.1358	64.168	59.2597	45.8689	46.0677	53.5994	40.9287	52.8502	41.8939	47.2269	47.4951	44.7605	40.6449	31.4
Tspyl4	1.25676	0.0440669	2.33552	2.74182	2.05436	2.87738	0.989093	2.96746	2.75141	0.338594	1.62619	1.03488	2.89393	2.63713	1.07671	1.33122	2.7367	0	0	6.82393	1.49077	1.51975	3.44636	0
Nt5dc1	12.2091	7.40344	13.0006	5.96059	12.7975	14.2798	14.8154	11.8563	19.3616	14.0187	13.779	9.50648	17.2684	10.639	9.33599	15.702	25.0293	10.7976	8.89757	12.6868	17.9407	14.3156	16.6973	7.99754
Col10a1	0.947292	0	0	0.400797	0.0188217	0	0.169155	0	0	0.070315	0.586103	0	0.08013	0.312941	0	0	2.62304	0.189281	0	0.671263	0	0	0	0
Hdac2	7.2166	15.3937	9.06229	13.9806	0.999502	4.45355	13.5497	9.93751	8.21472	18.5602	34.4198	25.7129	13.892	10.6309	36.3471	13.5703	15.3223	8.12992	16.7662	12.022	4.42088	12.5402	16.2811	26.4823
Marcks	6.20141	9.27869	3.35795	11.117	12.7506	2.9473	1.31903	7.60298	1.35336	1.99791	2.9926	2.24534	7.07005	11.6998	18.674	11.8121	26.1248	12.6317	0.74092	5.75539	1.9511	0.424775	4.65702	2.24391
Fam229b	4.89059	0	0	18.0032	0	5.1241	0	3.80898	0	0	0	2.95375	1.71786	0	1.54869	8.46667	0	5.07234	0	0	0	0	0	4.18182
Tube1	0.557798	8.03856	7.56328	6.13899	15.9901	2.6662	11.982	2.42461	8.00971	8.34058	3.13162	3.81298	2.22635	4.93264	1.87478	11.4793	7.96063	2.68008	1.63246	2.91713	6.61661	6.79918	1.5413	5.09095
Wisp3	0	0.1212	0	0	0	1.43467	0	0	0	0	0	0	0	1.38153	0.91118	0	0.810589	0	0.364538	0	0	0	0	0
Fyn	8.19399	6.48268	12.481	15.9355	19.4241	17.3989	15.2299	25.3287	18.3759	19.7092	50.4372	17.0141	3.26696	5.51553	0.745078	17.2757	21.7005	29.8636	12.3442	26.2655	16.8669	18.1108	18.989	10.3871
Traf3ip2	31.5112	28.5336	16.748	26.8373	2.81511	16.366	13.5866	11.1401	25.0137	7.59976	12.3952	20.8271	10.7601	14.1784	23.9978	13.6677	8.99188	21.336	18.7059	12.9468	9.22215	17.1588	11.9171	12.6955
E130307A14Rik	12.0367	3.66651	19.2261	22.9761	15.3652	25.4768	13.8637	6.72918	6.20829	9.78748	3.52789	8.37297	16.5798	3.97335	0.0970593	9.21157	8.38773	3.6494	1.94154	13.7208	8.90137	7.69374	3.08298	2.04625
Rev3l	4.61845	7.77524	7.03807	14.3617	9.62806	10.7559	4.8935	5.28129	4.26203	7.82115	4.94901	3.79993	1.05826	7.41632	2.65013	5.19257	2.9715	7.01329	2.15684	6.39608	3.20599	3.39005	4.28108	3.19265
Slc16a10	0	0	0	0.410037	1.26702	3.31325	0	0.234987	0.0101661	0	0	1.09632	0	0.26146	2.09397	0.395955	2.95544	0.790716	0.433654	0	0.380067	0	0.469501	0.197001
Rpf2	29.1028	16.2768	20.497	14.4446	32.1989	24.722	50.5044	35.2887	52.6139	37.4961	36.5791	50.9003	36.6258	34.9823	25.7214	42.1201	50.1294	46.001	42.0506	33.35	41.016	38.6981	52.278	58.9547
Gtf3c6	44.4339	73.7149	63.0056	56.2239	57.0636	56.2954	53.3163	90.0327	56.1289	58.6896	71.5302	68.8934	89.7496	78.7445	102.921	102.89	64.393	47.3379	60.0534	83.4928	71.6573	81.7	70.4129	86.6781
Cdk19	5.65823	8.5235	3.14677	8.55897	7.61887	4.65598	5.78313	12.0289	2.16922	3.71421	7.25695	3.45611	0.475095	7.00008	1.36281	5.44946	7.09742	3.21373	0.867905	6.4644	4.26705	4.4297	3.44538	2.79024
Cdc40	29.3652	39.7093	15.3388	37.476	29.3071	16.8693	24.8825	7.69367	11.6859	23.1532	18.7539	15.7896	12.2236	17.1013	13.1509	14.694	19.1284	13.6888	19.0099	10.3648	23.6543	27.5127	13.9648	14.1663
Fig4	11.5903	17.9867	17.1278	16.6234	7.18569	17.4569	16.5274	8.42934	27.3704	7.35194	4.064	9.7089	18.7548	9.53089	19.7985	14.5093	21.0851	12.4827	27.9606	15.1961	26.8543	13.9865	11.0683	9.75139
Zbtb24	11.2215	5.25114	18.808	9.5167	12.5482	12.7494	10.6067	23.3201	20.482	19.0467	7.46131	16.5806	25.8692	12.5422	12.665	8.47086	7.54019	12.7133	13.9226	6.48152	14.0825	21.8992	9.85787	6.59434
Mical1	34.2888	40.4209	29.3357	33.633	12.2685	21.4021	29.6984	38.0918	30.4905	19.2104	30.0687	34.3243	7.03921	7.01021	6.70867	11.9346	15.1621	10.1845	17.9535	17.6906	16.512	26.5161	20.2151	8.83148
Smpd2	10.9161	27.5707	8.91465	0.0745791	6.36189	14.1736	9.82047	12.8065	15.643	10.8532	8.89931	5.79801	26.9281	19.4128	9.98075	8.48781	6.04739	22.4665	10.5674	16.7	20.9976	7.76951	26.7072	18.0296
Cd164	142.19	202.984	138.756	147.867	172.843	147.806	128.956	120.838	155.577	160.282	160.818	159.379	224.486	249.03	232.901	196.733	183.349	167.006	206.583	186.546	225.253	168.344	179.208	193.212
Ccdc162	0	0	0	0	1.45726	0	0	0	0	0.720544	0	0	0	0	0	0	0	0	0	0.66239	0	0	0	1.36675
Cep57l1	24.6403	12.0958	10.1757	20.897	9.1317	28.3722	15.0196	21.7705	12.9277	24.0647	21.2336	9.89027	2.6268	6.5656	8.86358	8.23399	2.61403	4.03322	15.8085	9.74095	17.5138	17.4806	10.7029	6.64042
Sesn1	51.2139	51.3421	20.2068	33.3487	42.7503	30.5029	15.6981	27.627	22.396	24.8495	13.9866	17.2041	18.8537	19.288	26.2164	12.6242	26.2605	15.5254	4.68304	10.026	13.7227	6.53233	8.57318	4.36033
Foxo3	0.733082	0	0	0	0	0.86318	0	0	0	0	0	0	1.04177	0	0.55904	1.58314	0.909392	0.563944	0	0	0.57499	0	0.39066	0.731542
Snx3	232.771	212.174	185.132	145.332	285.617	183.767	234.49	233.009	213.112	250.614	209.124	195.376	152.269	176.233	209.36	236.813	203.911	192.105	256.393	202.018	223.879	239.664	218.168	228.089
Ostm1	27.0679	22.2751	17.0227	17.7486	46.2053	8.54927	23.2515	18.4816	20.5108	41.8376	38.3919	12.0719	110.525	77.8005	95.9164	71.5635	56.8077	59.0677	52.4818	40.685	60.5425	48.3775	64.0706	69.1442
Sec63	2.79882	0.441619	8.59415	5.25876	8.95592	3.88394	4.67713	6.92073	4.27605	11.0554	17.9783	3.04305	15.5507	29.5134	28.7028	41.8466	26.8407	26.8134	21.2739	20.3882	21.8475	17.6081	26.4328	20.6134
Scml4	0	0	0.0118494	0.679841	0	1.50749	0	0.285079	0	0	0.474988	0.0466076	0	2.21911	0	0	0	0	0.0272347	0	0	0	0.756808	0
Pdss2	5.18408	3.1309	5.95198	0	1.04423	3.1342	2.60687	1.79457	6.46472	2.92581	0	3.15777	3.4577	3.73765	6.1231	4.68647	8.16564	7.36551	3.81769	9.79318	6.95211	7.76262	0.505178	2.31241
Bend3	2.49085	0.880756	4.29429	5.11559	2.33738	3.44992	1.78807	4.27991	2.6664	3.01986	1.46438	2.03823	1.82435	0	1.65538	3.84184	0.895796	0.58765	0.40591	0.254715	2.03673	3.11588	1.3739	1.57223
1700021F05Rik	21.4281	35.597	26.1092	37.253	27.291	35.0045	24.0049	34.646	39.4105	28.1847	23.9308	22.103	17.3163	25.0876	19.7837	20.7858	22.3081	22.4313	37.4159	15.91	24.0478	40.5255	16.2243	33.7332
Cd24a	343.605	504.936	391.38	360.171	410.209	347.274	392.76	518.664	409.179	382.848	319.075	393.685	789.296	712.38	678.488	571.099	555.9	365.713	538.833	629.004	565.378	480.102	571.315	471.396
1700027J07Rik	4.16725	0	2.91736	2.70511	5.33541	3.96223	1.85524	2.02054	2.82944	0	4.74696	3.286	0	3.23422	1.06655	1.04955	0	0	0	4.7571	0	1.11831	0	0
Qrsl1	37.7501	22.5077	39.9572	39.2087	33.1641	45.7039	22.2686	19.0545	31.8697	19.8859	26.9788	23.6027	15.6595	32.6916	26.4805	24.2207	39.1751	29.021	32.012	30.1471	16.1617	28.4618	17.4996	23.6613
Rtn4ip1	31.6255	21.216	50.8689	39.0771	39.2679	35.5309	14.4372	15.0628	35.8845	20.5246	16.0179	20.3459	14.7237	17.4149	8.93948	27.5756	30.3507	13.6635	18.5975	16.2577	6.08325	27.0404	21.4772	7.68046
Aim1	2.56208	2.95473	5.23134	3.82625	4.0911	1.13268	0.540552	2.68031	1.63567	1.75095	5.34321	2.68389	0.202918	1.75006	1.85114	0.233359	2.36915	0.579188	0.76673	1.37879	2.50128	0	1.0238	0.047497
Atg5	37.6134	17.6464	25.3875	50.8483	30.4077	32.9796	39.9729	27.6061	43.9509	37.1489	37.0377	26.3512	103.01	50.5994	108.014	80.3066	54.8737	67.6329	52.252	72.8341	41.8465	41.8319	40.1769	52.4662
Prdm1	98.702	58.8798	83.2286	82.2253	68.6369	52.3668	80.7103	74.0615	83.1719	73.6901	61.607	42.7212	72.8574	98.2743	61.9271	95.4921	85.214	74.9057	106.237	82.3045	155.79	100.608	122.232	78.3968
Prep	23.7681	42.823	39.4964	49.0602	39.6284	44.7713	60.5315	34.6453	75.4979	53.18	57.8505	86.3383	31.3624	25.3072	30.7094	31.9604	43.4209	20.5908	38.3551	24.0061	47.1951	62.7798	49.131	49.8755
Hace1	10.0238	7.08331	8.0216	12.9735	3.09734	8.66901	3.03745	4.98353	7.78305	6.10543	11.203	13.8768	9.14435	10.869	6.69922	4.31095	2.38603	5.04795	1.74126	10.6209	6.94887	10.6483	4.49983	14.1143
Ascc3	8.2224	11.9409	5.26385	9.89107	3.03344	5.93314	2.49863	4.65354	4.03798	6.38741	3.54009	1.68593	14.3232	14.181	14.3211	8.81181	14.4284	5.92291	9.14298	6.33191	7.33153	12.7308	7.36887	9.79877
Fam162b	0	0	0	0	0	0	0	0	0	0	0	0	0	0	2.32802	0	0	19.2146	0	0	0	0	7.94931	9.73149
Dcbld1	15.9628	20.112	5.20434	15.7787	4.98559	3.2758	6.07593	4.84438	0.110164	8.65793	6.87884	5.62935	1.74114	7.77128	1.65511	1.10333	5.86242	0.53859	0	3.05608	3.20331	3.6052	5.52862	0
Gopc	17.8995	22.1345	17.205	7.54162	16.5668	25.3407	7.60395	15.5279	7.82743	7.49424	7.63693	10.2585	4.41541	9.41614	1.57129	9.30608	20.9199	6.24425	5.32841	6.61902	5.06643	9.94016	7.22513	2.50219
Nus1	9.44251	4.33936	8.98097	9.80095	14.147	9.47244	6.21288	5.97748	9.62033	8.20433	12.0528	7.98048	16.0899	15.7625	8.78591	23.1742	15.1604	23.594	8.62646	28.9308	15.001	13.5908	7.07137	24.3528
Zfa-ps	0.336171	0.376888	0.0986412	0.209607	0.292836	0.153507	0.0221159	0.395527	0.058464	0.386116	0.091955	0.0969969	0	0	0.0944483	0	0.0960246	0	0.0755724	0.409562	0.0404763	0.207966	0.210003	0.137325
Cep85l	11.9627	8.43019	0	3.64066	3.39328	8.07197	0	5.33395	0.643951	1.47215	0	1.76692	1.21163	2.00196	0.360104	2.15898	1.2814	0	0	0	2.9836	0.0881015	1.29634	2.18158
Pln	0	0	0.272059	0	0.0475095	0.820305	0	0.166663	0	0	0.443831	0	0	0	0	1.84423	0	0	0.416867	0	0.223272	0	0	0
Mcm9	0.281227	2.70682	1.97435	0.462726	1.27772	0.0508322	2.53879	3.2695	0.550676	0.568257	0.636063	1.59883	0.777094	0	0.834013	0.0319167	0.339173	1.14727	0	0.144663	3.25252	0.918207	1.13913	0.0606313
Asf1a	63.478	53.1257	74.0311	62.4209	62.2057	50.2258	68.3571	61.7353	47.7111	88.9624	89.1668	85.1621	70.3455	41.7479	54.9211	60.8436	66.8999	44.5966	52.8286	22.4677	64.7101	71.1134	52.2883	64.3025
Man1a	32.0836	17.2126	46.5823	38.0332	16.3753	20.8398	29.8151	38.8021	17.3092	20.7692	34.0983	36.3944	90.3524	109.31	102.66	91.2876	83.8955	89.8805	53.8647	107.151	48.16	71.5084	80.0446	94.1957
Gm16998	1.03311	0.0698622	0	0	0	0.960357	0	0	0	0	0	0	0	0	0	0	0.800986	0	0	0.569391	0	0	0	0
Msl3l2	0	0	0.183915	0	0	0	2.04996	2.38795	0	0	3.91883	0	0	0	0	0	0	3.46057	0	0	0	0	0.383557	0
Gja1	1.11082	0	0	0	0	0	0	0	1.09472	0	0	0	0	0	3.22493	0	3.06722	0	0	0	0.133748	0	3.23831	0
Hsf2	9.61989	10.0247	6.10914	8.19887	5.00851	10.633	14.3891	22.7628	10.7736	18.2077	11.9096	14.9866	7.07576	8.02873	8.25082	13.007	8.13811	7.96181	11.233	7.2625	9.65783	6.37217	4.92863	9.08682
Serinc1	37.404	45.0851	40.7137	41.5965	33.5294	20.6587	55.7156	49.3385	61.8552	51.2362	31.5615	38.21	214.467	120.566	207.018	79.7603	81.4164	145.488	136.817	82.105	212.213	129.332	94.2594	144.583
Pkib	9.53903	19.0672	11.6473	17.4891	9.91131	6.62873	11.7106	8.50556	7.01917	11.0061	8.28874	7.55303	2.74106	3.32503	1.17673	6.85717	8.75527	5.27308	7.70365	6.58717	5.61601	9.83421	9.59926	5.13279
Fabp7	1.90585	1.35324	0	0	0	0	0	0	0	2.88827	3.64562	1.74136	0	0	0	0	0	0.194373	0	0	1.99832	0	0	0
Smpdl3a	17.4674	50.33	9.70054	22.581	14.4401	18.1374	35.1788	24.8822	15.5551	32.8101	56.5115	14.4163	25.0667	16.1337	41.2108	20.7748	30.3467	34.4024	9.23578	7.97719	20.946	26.4747	6.87448	19.3393
Gcc2	12.8159	8.02423	10.9239	6.53254	11.8077	9.67584	8.66608	3.35296	8.12767	6.52382	8.49288	4.93357	5.93216	4.17467	6.59818	7.19543	8.85193	7.07463	5.43829	4.88342	5.4215	7.90149	2.85223	5.69841
Lims1	29.6492	32.1739	36.5505	57.6826	38.9526	24.1858	24.3549	35.7575	35.3411	42.0039	37.51	28.8918	42.8418	53.5744	57.235	45.7327	38.4501	46.1034	54.7411	48.9863	40.5677	50.9573	42.1121	38.8761
Ranbp2	3.19284	5.85807	11.3982	6.56259	13.0121	8.67743	7.63868	17.0507	7.98297	12.356	7.74378	7.50907	15.8806	15.3242	16.6858	15.3799	22.0242	18.0217	15.1922	13.7764	16.1276	11.7214	13.0796	14.5093
Ccdc138	5.07937	0	0	6.71022	3.87012	3.22001	1.93232	4.76926	5.10813	0.535489	2.97567	2.08508	1.32218	1.48952	0	2.45623	0.0665864	0.660679	1.93896	1.87442	0.56135	4.90314	0	0.0476125
Sept10	6.40675	7.7059	9.40622	16.6339	5.37176	7.96196	9.2907	14.2004	5.17321	6.88287	10.4276	6.3746	1.60653	4.24428	3.46868	1.72332	6.74379	7.92462	1.41207	5.54158	3.49462	3.3052	2.66749	1.106
Sowahc	10.0583	7.14183	2.0312	1.1651	3.77338	10.0793	1.44165	2.12359	0	1.41456	0	4.99947	10.0612	1.35681	2.72041	5.67109	3.93037	5.77743	2.52042	2.79395	2.54645	1.28734	0.977808	3.66914
P4ha1	2.97839	11.6685	2.46152	5.95458	2.75398	3.4411	7.689	10.4556	7.46772	2.83069	11.5382	7.76743	10.2358	6.60191	8.30902	4.3416	6.86375	8.60905	9.36533	6.61721	11.1962	3.51839	4.08579	7.28928
Mcu	14.7063	12.3271	23.0031	23.1505	15.3228	13.07	24.9927	36.7508	24.506	15.0198	21.8636	28.3756	11.964	15.4327	8.26653	14.5048	13.7788	10.6237	15.4787	11.1685	22.5573	25.4251	25.9005	17.6609
Micu1	66.4979	74.5184	59.7859	66.2003	75.803	114.828	42.6744	59.5847	90.3601	68.2325	61.0348	62.2904	22.169	21.6447	7.03129	22.0699	26.8616	47.7425	38.7004	19.2181	64.4053	54.1095	62.8514	33.6644
Dnajb12	2.62645	8.62211	11.7268	18.184	4.25068	9.28507	17.0971	14.4031	18.6722	15.0115	10.5774	17.7022	19.369	15.184	21.3946	18.8138	7.68251	10.2693	14.3507	10.5803	18.3375	13.6983	14.0542	9.86159
Ddit4	2.69336	2.24388	4.37124	5.28246	0.804137	3.66094	3.4115	7.8718	3.7181	2.48168	2.64405	3.18276	1.93501	1.74393	2.10869	0.73361	1.16939	1.93381	3.45121	4.32264	0.410768	2.60297	2.0703	0.905853
Anapc16	57.278	97.4396	55.0832	51.5121	97.1225	80.043	53.7822	60.9287	87.9124	53.3241	60.6965	61.0292	58.5028	38.3253	40.3463	43.6228	65.6067	75.3378	68.747	75.0413	57.913	64.845	43.8508	62.5493
Ascc1	22.7778	2.83168	14.2523	23.1305	21.2799	16.0526	8.96326	5.61959	26.1443	7.25252	8.83537	8.93441	37.1919	13.5008	32.1376	22.2473	13.8396	12.2019	18.0167	8.61014	39.3882	22.6865	12.874	26.5629
Chst3	34.8095	27.4438	27.4044	47.1882	46.2176	26.9498	19.5774	41.8539	20.6315	11.5228	25.1438	33.0897	2.70832	7.89277	2.03469	4.67191	11.6059	6.47022	4.24983	9.37315	3.57849	7.15665	7.26873	2.30522
Psap	39.8534	40.5914	70.3179	43.6286	13.0628	52.2498	27.1494	19.3718	30.1664	18.9243	29.2661	29.2322	49.2804	50.9823	94.2565	73.8605	82.071	78.2562	41.8942	54.429	30.7957	31.793	46.1388	55.2049
Cdh23	0.413978	0.167967	0.099912	0.127384	0.225074	0.653037	0.369614	0.647673	0.284243	0.234654	0.852228	0.186668	6.8412	5.80915	10.7336	6.0626	4.84363	3.1978	2.05526	5.82433	3.17322	1.96953	2.99919	6.24879
Gm17455	0	0	0	0	0	0	0	0	0	0	0	0	0	6.57194	6.97287	0	0	0	0	0	2.26138	0.414961	0	1.91806
Slc29a3	2.97934	5.72323	5.38649	9.87271	11.0403	3.23112	2.12186	4.43873	1.42456	6.04817	4.70129	2.33181	1.62737	8.69217	4.46917	3.13751	8.14743	5.70967	1.80033	4.1433	3.14371	5.99489	3.05455	1.52367
Pcbd1	0	0	0	7.22755	0	0	0	0	0	0	0	2.18423	0	5.74401	0	0	0	0	0	0	0	5.41481	0.886681	0
Sgpl1	29.1766	54.8346	39.7792	48.0743	23.6619	42.8476	27.8661	35.2784	40.914	23.6474	36.8032	25.8941	21.7776	38.2489	24.13	27.2231	39.0692	32.7622	18.806	24.0528	20.1784	28.3485	29.7876	17.9408
Adamts14	6.64825	4.24021	2.30841	0.0460585	4.41725	3.21291	1.64744	0.99949	2.06833	1.01813	0.060618	1.16161	0.628468	3.02083	1.77446	0.405055	0.0316504	2.11263	3.63674	0.0269989	0.693745	0.754016	2.15566	1.81052
Prf1	0	3.6397	0	0	4.44563	0	18.7434	0.804918	0.0648968	4.9289	10.2838	2.53023	3.6632	4.76877	3.93152	4.03218	1.83868	9.15787	6.22865	7.84229	2.96537	4.15527	6.39387	23.4939
Nodal	0	0	0	0	0	0	0	0	0	0	0	0.818498	0	10.057	0	1.88903	0	2.54634	3.64112	3.27767	0	2.09456	2.59689	5.10245
Eif4ebp2	6.77612	8.41984	5.28885	13.7805	5.11273	8.59804	0	5.72251	7.50081	10.5976	14.8498	0.681042	2.10644	0	0	5.12172	7.35508	8.62468	2.74955	2.50965	6.43314	1.59293	3.21707	1.70925
Lrrc20	1.87004	0.983561	3.28214	0.410256	0.269722	2.1783	5.36757	6.1072	0.915438	3.35881	1.31986	6.28611	0.0956913	5.60572	1.17078	6.55561	0.250595	4.63381	0.246526	6.30609	0	0.0904544	9.86479	1.25431
Ppa1	46.6007	40.4379	41.6904	66.9508	96.5752	55.5674	132.305	86.0561	100.283	102.718	89.1287	97.867	316.032	351.962	400.516	544.396	337.174	213.8	419.594	250.11	418.394	299.838	302.166	305.89
Sar1a	75.3012	73.5132	34.2496	57.442	47.5234	50.5928	81.6828	74.1825	82.7605	109.874	66.5553	70.7145	265.747	242.712	277.454	230.979	198.532	159.838	190.714	239.443	223.338	188.335	173.579	216.008
Tysnd1	5.77049	2.70647	5.60779	0.810094	10.566	16.7649	9.26432	11.3909	9.88364	3.36965	11.6247	8.22309	8.00915	17.0321	12.3638	8.00297	9.69698	8.61721	4.12673	10.2939	13.8671	7.8301	20.0176	21.4178
Aifm2	0.279253	1.38797	1.60552	0	3.43242	3.6153	2.1598	0.0216758	2.78745	2.03137	2.63054	2.79072	4.05111	0.0706306	7.17393	6.31081	2.74696	3.9303	3.95104	0.888821	4.87116	6.22278	1.12456	5.52012
2010107G23Rik	0	0	0	0	0	1.89556	0	2.30096	0	0	0	0.734621	2.31826	0	0	0	0	0	1.19449	0.0809186	0	0	0	0
Tspan15	0	0	0	0	0	3.18565	0	3.95033	0	0	0	0	13.7057	9.84939	7.25772	7.50938	5.55691	2.34186	2.76023	10.413	8.10222	3.78146	5.23681	8.20748
Hk1	4.18704	1.16251	2.50639	2.45099	1.17588	5.79253	5.30076	4.08334	4.78915	2.09885	7.28849	8.95107	4.44989	5.05068	4.08333	3.26236	3.0954	2.6607	5.53142	4.19372	2.36394	2.5764	4.80127	3.02059
Supv3l1	6.12703	8.55709	8.37501	7.49848	0.591583	8.04517	17.216	7.04335	16.0906	13.9971	14.4304	18.5759	3.88279	18.8524	7.97397	10.4994	13.4659	2.4169	13.4095	11.6627	8.74592	12.0524	9.70208	23.6299
Vps26a	45.6994	39.4509	33.7491	28.4361	45.0353	25.2246	40.9349	24.8536	25.393	25.0405	28.9955	29.1232	29.847	9.03603	36.6022	20.1461	28.1749	31.1072	34.8902	23.2158	28.137	16.1845	17.6997	22.8182
Srgn	1407.75	1019.35	956.852	1162.66	976.315	815.827	1190.91	1472.72	1090.12	1286.49	1412.62	1474.39	2811.82	2256.1	2320.67	2246.39	1401.67	2010.89	2266.46	2538.88	2310.34	2140.43	1601.59	2111.05
Ddx21	22.7473	16.5955	12.459	18.5902	29.2385	16.3404	30.2195	25.1213	18.3239	25.2892	29.2959	23.8032	19.3539	19.0511	25.4365	19.1558	29.9116	18.3306	20.1622	16.0063	22.8526	25.8425	27.7109	22.7993
Ddx50	37.0981	25.1587	28.4828	29.4758	24.1804	17.9047	21.5113	23.0216	34.9861	27.9168	15.5968	25.119	44.7191	48.8385	38.3957	35.6985	31.7008	24.5771	48.7636	42.0713	46.7687	29.9779	38.9207	27.5383
Stox1	0	0.581734	0	0	0	0	0	0	0	0	0	0	0	0.947297	0	0.438345	0	0.143242	0	0	0	0	0	0
Ccar1	56.619	50.9289	74.5823	48.6921	45.2034	39.3336	35.6056	38.0869	48.1784	50.8685	38.6845	38.0029	47.6074	44.0209	51.2868	45.2439	46.2391	48.1249	49.4348	46.5128	39.7542	39.7341	46.2601	53.069
Slc25a16	0	1.20374	3.27579	7.05596	6.02059	3.38464	3.13045	0.119628	2.88579	4.97488	4.10504	2.55231	4.71112	8.73166	8.07276	7.87096	14.3762	13.0618	5.67767	3.7905	4.67159	2.22664	2.74388	2.91569
Dna2	4.0957	6.71267	7.42035	4.92743	7.07456	8.29459	12.4776	6.94619	9.73379	17.9401	8.03636	11.3608	3.28568	2.31688	4.93688	6.20766	6.93138	8.26439	6.61506	2.03887	11.5189	13.0849	12.2216	2.39269
Rufy2	2.37005	3.13489	4.55542	5.16757	3.24358	6.1835	4.40141	4.39413	5.19856	2.83235	4.19972	4.73934	1.26302	2.4937	1.31938	1.60465	3.08706	1.25968	1.40277	2.16312	2.94332	1.85717	1.90598	0.854053
Hnrnph3	7.9825	7.4119	7.10599	6.00685	2.69016	5.05501	2.09326	7.34862	5.16468	5.1773	6.14079	9.58873	4.16469	4.96981	5.2147	5.35962	3.93843	1.36635	4.70898	1.6152	4.98037	2.84322	4.30662	3.68268
Pbld2	0.164208	0	0.508598	0	0	1.66213	0	0	0	0	0	1.07526	0	0	0	1.73316	0	0.803866	0	0	0	0	0	0
Herc4	29.305	41.6369	31.958	45.3612	50.5187	24.0877	27.9311	27.3797	23.623	18.0184	24.8135	22.1809	32.01	33.0701	13.2225	25.2547	21.7691	19.7092	14.6074	18.3965	15.3049	25.7136	17.7643	16.6985
Sirt1	5.83441	4.52728	5.55065	21.5729	12.2042	10.1877	12.806	13.0023	4.27849	8.33062	8.92786	2.71492	0	7.51539	1.23918	11.16	5.24943	7.19727	2.37966	8.27524	8.81555	0.272855	3.62123	3.18305
Dnajc12	3.19177	0	1.85359	0	0.0863177	3.74996	7.42512	3.6061	2.73432	0	9.71489	0	4.40979	3.58793	11.9503	13.5839	0	6.0764	0.852058	7.38831	2.12967	15.1975	4.96096	8.68767
Reep3	14.1846	9.46009	16.0876	14.9937	17.5674	8.65532	9.75779	6.33021	9.47496	5.3931	9.60457	5.60852	9.03809	6.04469	5.52906	9.48816	8.04738	11.0751	5.77455	11.2056	3.54178	3.71641	5.76787	6.87551
Jmjd1c	10.3478	9.46033	14.7618	12.2187	26.4501	17.6182	8.06497	13.9599	14.8092	14.3165	13.0055	7.18679	9.86745	14.6701	9.31457	14.7557	16.646	11.2239	7.8141	14.7632	12.0837	12.5072	10.4586	8.62189
Nrbf2	6.76475	9.79867	2.3257	7.88046	5.43345	6.05256	7.18737	4.15867	9.20195	6.88922	6.67997	12.1146	7.0097	8.76025	12.5486	11.0554	8.35237	11.0939	11.2687	5.63725	10.8329	9.07772	7.39833	10.2383
Egr2	60.1434	28.9816	31.1184	91.4907	42.3609	17.1531	35.9943	19.4275	49.0932	16.6271	57.5585	58.8125	0.761303	1.23883	7.8983	34.1865	15.4511	9.59108	25.0177	11.952	6.25614	36.1419	33.4969	24.7497
Ado	8.48103	27.9153	24.1472	9.40754	13.7306	12.6672	26.9195	24.092	34.0217	10.4968	16.2255	19.1923	18.8458	20.108	20.311	12.6255	24.8243	19.8927	20.5254	6.77504	10.3393	24.1881	14.0572	13.7355
Zfp365	1.7768	0	0.59435	4.02743	1.96511	1.32575	0.0888378	3.35413	2.66157	7.59987	3.42288	4.27292	0	0	0	0	0.231434	0	2.18569	2.23744	0	1.16953	2.77171	0
Rtkn2	0.0153893	0	0	1.27619	1.76795	0	0	0	0.661066	0.391811	0	0	2.23251	1.37011	0.1643	2.92371	0	0.0753369	0	0	0.880143	0	1.35689	1.31387
Arid5b	2.06011	3.11675	9.67118	4.82529	2.88398	7.22832	3.2483	4.62372	2.50638	4.45657	2.07605	5.86837	1.2278	4.08672	6.39701	1.92544	6.28455	2.93324	6.6426	4.76874	2.92629	5.7503	9.13232	2.32526
1700040L02Rik	0	0	5.99496	0	0	4.4527	0	0	2.26111	1.4222	0	0	0	3.1648	1.04366	0	0	3.94807	3.65348	10.2959	3.3545	2.48954	4.14385	6.35431
Tmem26	0	0	0.0222587	0.28379	0	0.0129898	1.19773	1.99329	0	1.26336	0.840372	0	0	4.16852	6.01014	1.76171	7.18303	2.40404	0	1.02585	0.109603	1.22013	1.50287	0
Rhobtb1	0	0	0.23103	0.322977	1.15938	0	1.1123	2.32406	0.302688	3.47454	0.476082	1.39894	12.8007	9.10872	13.7965	8.55456	8.62913	8.93671	8.69164	13.2982	20.0878	12.0489	13.0915	16.2509
Cdk1	27.4837	15.0228	44.2923	52.5944	63.7731	44.3997	53.1307	42.5675	37.9153	70.4891	54.4303	74.5038	9.38334	35.3615	24.6213	45.9876	55.4039	29.3635	59.373	35.6052	52.0802	50.7735	62.2426	62.1137
Ccdc6	17.6558	18.9605	17.6502	8.6718	9.26811	14.2895	23.8809	16.1932	10.9207	12.1005	20.5244	13.1223	22.4821	24.3943	23.8553	22.2509	20.529	27.3595	16.4848	23.7136	13.3882	16.7776	28.094	18.9616
Slc16a9	0	0	0	0	0	1.65765	0	0	0	0	0	0	0	0	0.317302	0	2.2121	0	0	0	1.43752	0	0	0
Tfam	19.1664	28.9505	21.8128	17.1834	17.1713	24.8897	25.3473	11.8729	25.5335	21.9075	15.1036	19.1914	24.4534	25.4376	16.736	24.3251	31.558	16.4065	27.6401	21.2	19.4677	18.244	16.3147	18.7297
Ube2d1	12.8971	23.5393	11.7087	27.0094	18.1964	8.80495	3.54133	12.5775	6.66024	6.45955	6.66625	24.2248	7.88701	17.9679	11.3991	6.56507	2.40967	9.00473	6.05055	21.6321	1.83798	6.46133	3.72836	11.651
Cisd1	96.5036	105.877	76.2103	110.562	141.388	83.3056	193.05	127.171	135.232	161.244	172.614	180.761	96.6842	182.452	173.222	182.025	143.443	181.572	188.687	175.197	132.834	156.007	181.387	177.031
Ipmk	10.1317	1.12628	9.45568	3.0106	3.74112	1.78084	2.45745	3.44051	2.19005	2.55961	9.24048	5.47064	14.7234	12.2958	12.9694	9.67548	14.3984	8.06593	6.84672	14.7129	8.71409	11.4011	7.10275	7.43446
Zwint	29.6674	27.5196	26.747	27.4357	31.4813	28.0547	37.5639	13.859	31.3569	30.1015	20.1744	29.8548	28.2111	35.0477	35.7898	37.7861	37.3075	29.39	50.7547	28.0036	58.9719	44.8735	40.4885	39.1814
Gnaz	14.5872	8.9283	9.49022	6.23139	4.23391	20.0242	16.1213	18.9187	14.0688	29.8269	26.4978	39.4851	0.721006	2.6147	2.25512	4.06122	6.40624	19.9511	23.5637	27.4388	26.833	29.8907	22.7957	39.1054
Bcr	1.20336	0.565246	1.66862	0.1188	0.757013	1.35525	1.00664	2.29922	1.19289	1.88539	1.32299	0.312936	0.153469	0.749201	0.617663	0.756392	0.301427	0.158603	0.652371	0.792809	0	0.634682	0.408083	1.09563
Specc1l	7.66018	6.46014	9.76392	11.1533	9.61732	8.89874	3.45404	8.02511	2.89868	8.61474	4.83599	1.63168	9.31079	8.40598	7.40051	11.8084	9.13084	9.75452	3.95435	16.0783	4.23586	5.41331	6.90067	4.68702
Adora2a	2.74615	1.01733	0	2.33388	0	0	0.925309	1.61629	0	0	4.67468	0.850924	0	1.25627	1.52966	0.439037	1.03679	3.0394	0	0	0	0.4678	4.17047	0.787692
Upb1	0	5.68878	4.89769	0	0	0	0	0	0	0	1.24187	0	66.4158	17.5765	22.172	17.6591	8.23871	14.3468	7.11434	14.9343	11.1901	8.17806	5.57695	13.8277
Gucd1	14.743	17.8948	10.3177	22.9919	5.20286	5.79569	1.16964	14.2811	8.22233	5.52106	14.2473	4.97784	8.87736	12.7066	15.4292	14.0605	15.6867	11.7065	7.41622	19.013	12.7963	7.78049	4.16048	11.136
Snrpd3	99.2817	103.43	76.6119	109.091	137.721	93.5473	262.599	146.816	124.25	112.958	197.248	333.377	168.174	124.06	154.554	159.019	98.1407	76.0179	138.429	95.3126	85.0283	91.653	135.896	140.74
Susd2	0	0	0	0	1.68319	0	0	0.0230876	0.900938	2.77221	1.90012	2.41196	0	0	0	2.01275	0	0	0.0794033	1.50613	0	0	0	0
Cabin1	4.72081	10.5973	5.55472	7.29507	6.23075	8.69127	8.29366	13.6147	11.132	4.66134	9.45706	6.39594	2.79048	6.33527	4.63303	4.7722	6.8014	5.00326	5.40474	4.75037	4.50914	9.45464	8.26589	7.08252
Ddt	273.441	244.528	281.404	259.06	286.24	434.91	635.148	387.103	501.892	696.758	460.799	620.154	586.04	355.453	441.558	486.537	328.404	418.071	1345.97	767.281	1153.35	943.458	927.121	727.032
Gstt3	32.0161	51.3381	58.687	57.9837	93.4159	70.9851	51.1243	32.6399	70.5276	129.49	41.6404	63.0811	35.7531	14.6429	17.6769	31.7448	51.0228	43.6508	62.993	40.5328	78.7115	82.7189	55.9297	39.0539
Gstt1	76.7908	85.2676	130.831	132.668	107.825	92.4563	251.271	212.116	203.546	290.123	147.892	202.226	96.7433	36.8377	58.0926	113.243	118.283	163.966	409.37	229.893	356.685	355.164	393.488	189.309
Gstt4	0	0	0	0	9.05394	7.49604	2.04211	0	4.9831	8.45606	9.25279	10.7935	0	0	0	4.62106	2.04613	0	17.1768	0	16.9622	8.37046	5.32719	0
Gstt2	249.728	245.121	264.67	264.983	346.247	333.391	667.81	550.131	652.625	558.729	505.703	612.569	214.559	116.54	101.855	236.85	339.671	365.74	731.416	318.787	600.7	673.604	563.859	350.609
Mif	224.567	197.919	181.566	130.474	340.285	294.836	494.368	367.815	527.778	388.527	501.153	525.338	224.549	232.942	255.67	341.61	288.391	169.768	506.185	295.816	200.147	369.958	407.999	434.257
Derl3	56.2532	55.6361	111.778	103.379	120.469	65.2314	105.472	219.516	135.493	104.113	96.9822	106.314	913.869	731.88	842.349	490.382	396.125	551.984	721.785	829.517	884.763	599.268	474.532	635.047
Smarcb1	97.7958	107.089	76.7544	130.832	78.2883	85.783	90.6086	86.9192	80.1638	68.2705	109.858	90.1895	57.5176	41.8226	58.774	51.9967	51.8272	53.0058	65.0433	48.268	84.8785	48.289	66.5641	62.568
Mmp11	0	0	0	0	0	0	0	2.15718	0	0.58768	0	0	1.33942	0	0	0.715164	2.48459	0.263662	1.38028	0.872711	5.29812	0	0	3.5532
Chchd10	214.277	188.721	212.803	258.486	268.956	208.641	356.72	317.446	318.34	217.068	241.117	253.813	350.019	241.002	342.776	305.382	253.232	284.507	400.091	373.225	271.163	200.444	283.453	232.72
Vpreb3	580.682	601.942	465.028	812.019	479.123	407.7	502.568	781.523	448.939	331.957	287.321	350.281	90.8238	47.5922	114.289	314.783	213.299	320.828	533.874	665.915	520.373	313.483	230.087	248.478
Gm5134	2.45371	0	1.66535	0	5.77485	2.17514	0	0.105994	0	0	2.2363	0.565359	3.27216	13.2109	0.797282	3.09469	0.115798	1.51455	0.227836	4.04998	1.22028	0	4.30522	3.14646
Zfp280b	2.96719	3.80816	3.79528	1.63011	2.1273	3.71611	9.07825	3.73129	7.09701	5.05737	8.22671	9.57391	22.7445	20.8502	17.3635	13.0613	7.68118	7.08046	4.63993	17.128	1.64729	3.42926	6.42049	5.56469
Prmt2	22.1165	19.5563	3.72645	0.465793	3.76094	2.27063	6.59792	3.97358	2.63088	3.32489	7.58629	3.44878	9.16692	5.60877	5.6669	3.01202	1.12029	3.03154	5.66793	1.97955	2.76588	6.52782	7.65012	11.4437
Dip2a	0.00952175	0	1.15901	0	1.02899	1.15656	0	0	0	0	0.107221	0.0956995	0	0.308263	0	0.816957	0	0	0	0	0	0	0.435916	0.0184756
Pcnt	2.62234	4.83303	4.67857	5.535	4.05521	4.62745	2.8572	4.0611	4.85356	4.87284	2.86546	3.96822	1.18429	1.6445	1.20325	2.93144	2.32605	3.35701	2.96969	3.88022	2.28052	2.74895	2.76691	2.66119
Ybey	0.307772	1.52022	1.61639	2.20615	1.91509	3.04757	0.434885	1.58709	1.29702	0.827391	0.869322	1.80952	0.610101	0	0.321442	0.355368	3.26807	0	0.0285778	1.05316	0	1.83499	0.113447	0.4414
Mcm3ap	7.10051	7.60625	4.56287	7.97379	6.08223	5.00691	5.00057	12.8449	13.501	2.13776	4.38497	4.92856	0.432223	3.87475	1.59407	2.51758	3.34424	4.36239	6.55963	4.0158	3.49163	9.32278	3.72921	2.06019
Lss	4.52562	7.31323	10.3497	6.31658	2.241	5.58505	18.8238	3.52493	13.4716	5.53408	15.4945	12.1734	9.7024	18.867	7.39328	16.1789	19.9562	13.8467	14.2477	15.3526	20.1262	13.9864	16.1411	5.45048
Slc19a1	9.95009	2.22916	2.61131	0	10.0076	3.73427	16.8046	8.1596	13.6923	14.7338	5.70198	13.6023	18.3645	8.50407	6.28457	17.0162	14.7026	0.619717	10.3816	7.32584	9.03552	13.5404	8.41419	10.6605
Pofut2	10.526	8.2484	5.27035	9.12625	5.68144	9.13832	5.96503	10.2955	1.62192	6.64523	5.9288	10.1906	26.6744	7.5041	20.2338	6.68481	13.8377	12.2815	13.2199	13.319	15.783	16.6138	12.8541	16.4028
Adarb1	0	0	0.194962	0	0	0.801383	0	0	0	0	0	0	0	0	0	0.857261	0	0.915514	0	0	0	0.339555	1.19106	0
Fam207a	25.0716	13.5195	46.8237	32.9444	18.2947	40.9477	32.9586	46.2724	42.9869	24.1116	22.9043	24.7294	28.4069	25.1129	32.3279	26.0158	34.1524	25.4377	36.4587	19.0952	50.742	42.7195	39.0461	37.8641
Itgb2	173.138	173.362	166.005	91.3602	118.832	146.772	241.683	118.673	205.955	167.333	197.021	167.256	202.959	147.422	208.853	124.909	195.815	163.017	295.122	213.433	381.623	318.303	208.143	200.857
Pttg1ip	14.9998	23.2131	69.6375	35.864	34.4242	35.1048	46.6543	25.8861	30.4622	17.0427	28.2949	33.045	89.2949	52.7459	59.5138	40.4343	70.08	90.6339	52.2206	55.2301	51.3179	46.6354	48.5383	59.7252
Sumo3	113.06	132.98	83.1767	88.7562	143.463	126.879	120.569	105.099	134.1	106.732	69.1709	120.379	136.319	103.726	117	83.4006	99.7859	114.01	139.181	89.6157	103.391	113.738	83.423	114.728
Ube2g2	40.2387	42.8352	35.8005	17.4512	40.2158	51.1552	61.593	36.665	62.0084	35.9777	52.2821	57.0735	80.8606	99.5814	105.851	66.1724	124.436	55.4487	111.559	57.0316	107.558	82.7152	110.729	102.01
1700009J07Rik	3.0454	0	5.16733	7.51626	2.19147	0	2.97912	0	4.52105	3.85271	3.67015	5.26266	0	0	0	0	1.43722	0	0	0	0	2.46419	0	0
Lrrc3	1.57793	4.48159	19.6495	10.0699	2.66098	5.56165	3.68057	1.68847	6.34678	1.94721	2.42851	1.94378	1.81025	0.627157	0	0.115123	3.3261	3.00018	1.35397	0.195674	5.70475	3.50516	3.24885	0.874785
Trpm2	0	0	0	0	0	0	0	0	0	0.543273	0	0	0	0	1.37321	0.135615	1.59879	0.649972	0	0	0.284755	0	0	0
1810043G02Rik	12.202	9.52531	12.001	12.962	21.3625	9.01561	0.802746	15.8187	5.93396	9.86235	1.82338	9.12777	0	6.93046	3.14252	5.83082	4.84086	18.514	11.8866	3.38613	2.53024	8.94645	2.78283	1.86919
Pfkl	19.7795	20.5521	7.74481	10.0126	10.8251	14.9893	25.5174	25.3735	37.87	19.6579	21.4339	34.0029	12.0781	25.3638	8.55981	11.9722	14.7106	17.0945	25.1365	19.897	30.3523	23.4083	19.5432	8.11811
Aire	12.4844	1.31483	5.68915	5.04204	4.56523	5.57127	9.7439	19.3625	7.50048	13.5789	11.2279	14.4906	1.73312	1.69214	0	0	0	2.70491	3.06169	0.829635	12.2987	22.7017	10.5843	4.86804
Icosl	28.5378	34.3972	13.7085	14.5867	13.6989	14.3285	9.16556	25.5559	14.7947	11.7732	7.85834	42.2911	1.55157	7.39619	1.82195	5.0381	3.34619	7.43796	5.03184	4.58745	7.65691	7.67839	3.69635	1.40998
D10Jhu81e	17.9357	11.6633	22.3169	7.62611	18.2398	9.91829	12.2639	20.8965	12.078	16.9545	7.72948	17.564	30.1778	15.9897	8.88701	14.7828	23.01	10.758	7.39534	16.3398	7.51558	21.3077	15.1305	29.9777
Pwp2	2.50109	13.0083	12.6656	11.6513	2.96766	4.17039	5.58823	7.01802	3.7362	12.2238	8.85533	14.3255	5.83121	6.45244	3.54639	4.40678	5.76892	8.41765	6.50985	6.07899	9.76261	5.29773	8.79972	2.36584
Trappc10	1.95428	0	0.479036	1.23098	0.536941	0.715146	0.254769	0.923183	0	3.13973	1.38124	3.06731	0.298166	3.15375	0	1.83693	2.66784	2.93466	0.614522	1.44316	1.8651	4.58003	2.92741	2.46597
Agpat3	30.0882	21.5388	28.0228	33.2823	23.8457	20.0938	23.8192	21.4043	14.3802	15.0393	27.2817	14.4852	20.2017	11.6065	15.9205	20.7041	10.9818	14.8586	19.6906	23.4197	17.9124	9.58251	17.5428	11.1643
Rrp1	127.048	176.953	108.447	138.278	143.055	120.17	179.599	124.233	161.511	136.129	123.153	165.341	91.1798	116.585	104.722	106.869	106.879	95.2256	137.917	98.635	129.398	125.802	111.492	121.973
Cstb	337.734	239.092	248.625	153.314	313.935	211.263	245.882	232.566	240.8	254.086	238.215	215.826	229.976	204.606	274.722	287.062	196.388	222.168	305.684	271.531	157.745	252.44	230.768	277.928
Pdxk	1.49673	1.45073	3.96249	0	0	2.53789	3.16266	3.96109	0.405598	2.33307	0.781996	2.64828	1.32937	2.30743	1.23651	2.52371	3.64249	3.19834	4.36344	5.11446	2.28269	2.42014	3.66578	0.945016
Ilvbl	47.9097	22.2113	34.4982	42.7835	17.0993	12.9615	30.3975	18.118	14.566	13.7967	28.8065	8.3324	26.1684	17.9793	35.4358	18.0988	12.0561	14.3088	18.1997	21.0496	25.6174	13.2334	17.974	20.9215
2610008E11Rik	5.09383	11.6227	25.2476	5.00052	0.222887	6.03639	4.84689	5.33105	13.5851	7.9104	13.3732	3.54294	3.49908	11.1755	0.992947	7.80439	5.00877	5.18341	4.06418	4.20641	11.293	7.96063	3.66348	6.94091
Mier2	6.84938	1.50932	3.66497	0	6.09353	5.81449	10.6871	5.86652	4.70861	7.13003	10.5565	6.79773	1.37053	7.26409	0	0.337741	1.41001	2.89056	3.88393	6.2873	4.32252	0.832837	8.45002	0.916569
Madcam1	0	0	3.60318	0	11.7824	6.70108	6.44508	0	3.80181	3.56477	0.959699	9.77278	0	0	0	1.47988	0	5.21522	13.0139	7.20079	8.77366	12.6888	9.53761	2.7286
Tpgs1	35.1743	38.1653	57.9618	41.236	39.2745	55.3128	46.5086	57.2669	38.1975	35.3817	56.9845	32.49	60.8224	65.8341	30.8051	62.761	28.933	79.7735	56.3395	62.7199	66.5112	57.9244	46.9675	77.9551
Cdc34	5.54443	10.928	13.6789	13.7312	10.7493	12.026	20.7313	19.7373	7.79151	25.3812	24.9237	27.4694	15.6507	30.3678	30.8725	20.114	24.3839	27.9612	21.9464	44.0347	19.0258	14.7942	42.386	33.7584
Bsg	85.4472	101.675	101.796	101.745	117.42	92.2562	121.398	106.119	117.282	128.76	93.1013	126.387	360.464	339.78	367.446	345.158	261.111	284.051	255.065	289.254	351.366	276.662	219.083	349.423
Polrmt	12.2405	6.30431	5.58967	11.5919	11.8074	10.5013	8.60511	10.5174	9.40739	4.03667	10.4634	5.54058	13.267	3.18951	6.82604	5.98023	2.18238	2.04727	3.98473	6.66469	6.69698	3.40308	9.5456	10.7051
Rnf126	7.49462	6.81572	3.80783	5.39427	15.0245	7.28715	10.3371	20.3808	13.2566	10.2053	9.43394	11.8065	6.73307	10.309	6.01092	9.8046	11.421	3.8858	10.8808	6.7514	8.19256	8.10039	22.9116	10.9604
Fstl3	0	0	0.950047	0	0	0.705639	0.0774568	0	0	0.563456	0	0	1.92632	0.125385	0.74427	0.822823	0.504461	0.45503	3.37464	2.00817	0	1.21393	0	0.360714
Prss57	0	0	0	0	0	0	0	0	0	0	0	0	0.372532	1.72768	0	0	1.46337	0	1.24766	1.92447	0	0	0	0
Palm	0	0	4.70843	2.47875	1.37779	2.35168	2.88166	1.63	3.29348	1.57738	1.58172	0.458823	0	1.20083	0	0	0	1.00567	0.0487472	3.75141	0	2.81707	0	0.708638
E130317F20Rik	0.454462	0.0239028	0.735076	0	0.22942	0	0.105197	0.240397	0	0	0	0.353722	0	0.204347	0.179701	0.85962	1.14188	0	0	0.233775	0.346553	0	0.627882	0.0653199
Ptbp1	68.9282	65.5978	86.7824	54.9312	97.6574	71.3523	109.367	115.851	86.4187	123.662	108.385	99.3416	60.9701	78.4807	67.6202	79.2339	78.3781	64.7897	88.0765	94.7013	63.244	84.3889	145.139	79.7028
Med16	12.3917	14.3663	2.48105	14.721	5.30902	11.053	6.44015	5.81491	1.96757	4.3771	6.07537	9.39797	3.66312	4.64184	1.20452	7.60579	2.65336	16.3853	5.10008	7.31255	5.89334	3.27847	9.31003	1.45945
R3hdm4	67.356	47.5661	66.7234	55.2436	57.4883	62.8495	60.6421	98.0129	36.2708	31.061	63.9276	53.0718	27.8215	24.4742	32.3723	29.3251	21.9116	46.524	40.5925	53.6128	51.3122	34.5011	48.1174	29.1436
Arid3a	2.09049	4.48529	6.598	3.75745	5.51952	6.85076	5.42493	6.41301	14.5411	4.29759	3.68062	5.20079	5.32129	8.22998	8.49077	9.39981	9.0641	8.6765	10.7003	22.7489	7.77135	7.74542	7.12779	9.39124
Wdr18	26.7321	42.3544	19.4524	14.1761	27.0827	21.0824	54.6662	20.492	24.999	24.959	42.1586	37.7322	46.5275	26.7756	45.9261	39.3353	45.4696	45.3763	39.9848	20.2471	62.5601	42.6168	53.489	49.008
Grin3b	0	0	0	1.05828	2.48315	0	0	0.906667	0	0	0	0	0	0.0747942	0.838611	0.302049	0	0	0	0	1.05703	1.23103	0	0
Tmem259	8.76494	4.67728	11.3058	7.9543	13.648	9.68277	8.09784	19.2523	6.74585	7.52431	8.98329	4.37729	4.85142	9.25309	6.10282	4.39292	8.56835	13.8585	8.13857	22.3054	5.66668	11.9447	12.5079	4.11974
Cnn2	292.876	385.289	377.329	299.025	306.493	345.467	284.168	317.153	301.716	230.707	316.251	286.866	93.8767	92.7562	37.5217	93.6465	96.4757	112.206	173.175	145.494	121.65	144.218	123.847	84.2049
Abca7	1.48661	2.38479	1.79915	3.81402	2.17993	7.04611	1.52558	12.6903	5.69053	0.834418	4.9203	4.77085	1.36928	2.82235	0.220437	1.72466	0.498035	4.5148	3.09647	5.94778	1.76342	2.73251	5.39927	1.33545
Polr2e	162.803	152.51	154.062	119.357	163.059	133.462	214.153	119.174	122.851	142.576	109.509	170.911	197.809	201.877	270.139	168.129	196.945	204.242	179.741	198.572	127.168	157.113	157.16	184.389
Gpx4	28.2652	36.7762	22.5183	14.0267	26.6844	22.7308	30.4184	28.5645	30.0781	24.7391	37.8815	32.9151	50.955	37.1087	41.1499	19.35	30.6255	46.3699	38.6288	36.038	25.3575	23.7871	42.1171	33.4347
Sbno2	9.68954	13.3526	14.8804	12.0892	12.5188	12.6723	13.9699	24.359	17.8688	16.6013	21.9259	21.0191	10.4323	10.7133	9.64167	5.38144	6.05141	9.35278	16.1258	22.7916	23.3002	21.7409	27.5078	12.2473
Stk11	20.979	15.5322	25.2859	24.2858	34.8892	33.6421	6.62578	28.1175	21.627	20.5015	27.3874	24.0799	9.59287	16.164	9.46523	12.0487	39.1006	21.1067	18.894	20.1335	16.3963	22.5966	24.2421	6.59133
Atp5d	269.666	258.53	350.7	206.612	255.896	280.402	286.623	288.654	273.325	223.632	339.764	275.016	338.36	299.323	287.798	278.03	256.974	288.588	292.882	340.772	302.432	328.756	302.405	356.021
Midn	3.73704	4.54217	5.86819	2.17492	3.78129	4.08825	3.08013	7.51906	3.55893	3.32385	3.70349	3.62326	0.608755	0.72644	1.56803	1.33348	2.08131	0.718992	2.85781	2.45538	0.223995	2.68538	2.40732	2.34318
Cirbp	110.422	79.773	82.0104	84.2799	99.015	80.045	50.2236	53.1017	69.7798	53.4445	59.5504	80.1151	41.5349	37.6283	61.3365	41.0404	25.4932	51.6506	44.4481	47.5079	41.6609	29.1632	51.7092	62.2585
1600002K03Rik	14.5003	38.0153	14.1643	16.7927	30.7681	27.4191	43.2209	31.4568	36.959	33.4693	23.3489	21.9115	19.2632	60.937	24.0647	30.3812	26.232	16.6086	38.1136	19.7949	22.3272	22.5791	43.6569	40.5804
Mum1	9.71883	11.7672	21.631	22.8377	5.34121	12.5352	12.7384	10.6953	17.9667	12.079	16.9779	19.069	5.66796	6.91741	8.51636	8.21429	5.78705	9.64304	5.14551	8.2904	5.69804	10.0139	10.3236	5.08566
Ndufs7	199.334	179.343	226.237	118.136	192.979	199.903	171.23	195.559	169.612	172.178	205.508	208.388	254.778	266.844	237.359	230.43	272.731	220.996	271.415	191.626	257.317	189.227	204.797	366.178
Gamt	4.16652	0	0.0595609	4.93597	0	0.208552	2.64407	5.13472	0	0	0	0	0	0	0	0	1.04366	0	0	0	0	0	0	0
Dazap1	8.82267	2.84374	6.74166	2.00559	11.2455	10.7013	15.0548	19.8958	7.67182	12.139	14.1783	23.998	0.601456	4.58042	2.47876	3.67579	4.56773	5.11467	4.83446	8.33031	1.92539	5.28742	9.10374	7.54594
Rps15	550.972	543.568	566.671	459.02	584.039	722.371	707.535	678.078	624.355	591.112	648.251	728.279	558.31	481.309	658.093	594.149	491.663	336.516	771.659	677.274	269.167	500.731	567.65	762.956
2310011J03Rik	31.8785	51.5894	37.4159	33.7398	40.979	46.5186	40.2574	42.9655	36.9201	29.8489	39.2397	58.1209	42.6327	24.5024	14.8948	17.4355	23.2595	19.6412	38.7141	26.5956	38.3829	30.8677	48.5487	40.8361
Pcsk4	0	0	1.81156	0	0	0	0.601723	0	0	0.875442	0	1.27554	0	0.292215	0	0	0	3.71165	0.0514037	5.85018	0	2.87628	0	0.747255
Reep6	0	0	0	0	0	0	0	0	0	0	0	0	0	0	4.72663	0	0	0	0.897422	0	1.78529	0	0	2.38785
Mex3d	0	0	0.655791	0	0	0.624419	0.278588	0.21913	0	2.83721	1.94663	0	1.23171	1.35291	0.347006	0	0.151199	0.0454611	0	0	0	0	0.598352	0
Mbd3	56.893	39.8557	41.2226	30.0757	45.2312	54.804	41.3645	36.2035	22.9434	43.0754	49.3467	34.6552	13.1007	17.5682	12.2985	24.9716	27.9009	46.4191	27.8952	39.2267	34.4112	16.0392	54.045	21.1328
Uqcr11	207.069	222.316	220.904	110.022	260.104	264.605	426.583	249.926	277.144	307.919	289.962	296.223	455.019	409.438	474.148	480.561	393.181	232.36	449.337	401.898	233.678	247.684	428.526	517.854
Tcf3	22.877	9.95699	30.5777	30.7531	23.7175	28.1406	15.6092	29.3545	16.3287	11.2928	33.7213	27.8545	17.8895	18.6401	13.5689	10.9778	21.3412	18.0391	6.26652	24.4047	6.98584	11.8307	18.3682	15.1607
Rexo1	3.34313	1.63708	7.19823	7.34063	8.40635	9.35169	5.11544	6.07758	6.62807	2.38996	7.37935	10.7754	3.72699	9.37705	5.78458	4.42738	10.9489	2.53955	8.0014	6.40443	3.19106	7.00087	10.7703	2.21449
Klf16	8.28258	8.45696	4.53705	6.03686	9.39657	2.59825	6.67381	0.4959	2.36237	3.40254	1.36372	4.66989	3.97206	5.72486	3.654	2.09751	3.15773	3.7419	3.75212	3.01056	2.5055	4.15696	9.43997	3.23194
Adat3	9.4347	0	9.68306	0	4.96846	4.18582	12.6508	0	5.33759	6.70709	10.6612	4.03592	16.8864	9.3716	13.85	5.0812	9.77532	2.30933	1.46539	8.43796	14.716	2.68837	12.7979	10.568
Scamp4	48.8921	51.7395	28.8616	28.4766	32.8886	49.6007	42.7292	42.4544	43.2737	37.7395	24.7819	34.1793	80.7259	48.9209	57.5401	60.0231	36.0844	74.7959	70.1364	58.0646	74.8991	57.231	58.5888	80.7292
Csnk1g2	12.4829	8.5554	30.7214	15.8682	25.3619	19.7317	10.0005	36.3929	9.79429	11.0437	18.035	12.0661	3.99533	20.9671	6.94652	9.79652	5.03527	7.37317	10.293	17.8504	10.8053	7.31732	13.5249	10.6611
Btbd2	2.69959	0.198782	3.34454	13.5427	0.0973427	7.24341	0.299947	1.72602	1.80609	4.3639	2.14784	4.65912	0	0	0	0.898709	4.66668	2.78995	0.298943	4.35115	3.11076	0.861828	0.983294	0.543217
Mknk2	50.4881	51.1324	69.4981	73.2164	56.6836	64.1694	59.508	76.8285	50.7636	45.4955	61.5574	40.1998	18.1543	17.1661	12.217	29.5834	31.4805	28.9753	37.1212	40.6007	25.772	39.6939	37.2336	29.0564
Mob3a	52.4868	47.2017	43.0347	51.839	16.8256	48.865	43.0902	33.7707	45.3475	34.7548	50.85	46.7036	36.4793	29.4185	20.6841	30.0277	45.4704	37.5457	40.3748	35.1366	50.4138	38.9612	33.0635	27.8117
Izumo4	2.83846	6.50433	17.6229	14.2658	12.4983	11.124	9.35377	15.3024	4.19221	1.4078	5.30849	9.54871	7.48678	1.04425	12.2249	9.35666	4.7265	19.5799	11.1594	5.2265	4.27978	5.81329	2.6252	5.50762
Ap3d1	27.9526	15.6601	20.4575	31.7002	25.0344	22.4899	22.7069	26.5965	16.6552	19.3099	32.59	16.7969	24.9747	31.0625	22.57	24.3568	22.2871	20.479	21.8842	30.7384	20.6912	20.5253	29.2404	22.1421
Dot1l	1.42403	1.04131	9.90414	4.72112	6.30089	2.58164	0.464924	1.76855	1.19392	2.86027	2.62348	3.98106	1.58571	1.84926	0.113457	1.97556	3.0568	1.69078	1.61139	4.67392	1.48299	3.47669	4.93727	4.49525
Plekhj1	104.357	123.031	121.42	68.8408	89.2093	114.009	91.6643	77.9235	92.568	59.039	82.615	95.438	53.5453	49.1696	37.3003	60.4332	77.6702	69.2366	65.0247	67.2559	69.2144	83.1665	69.8668	61.8745
Sf3a2	6.90415	3.74727	4.76943	4.31797	3.83595	7.87963	3.208	10.0335	6.37027	6.70513	10.8649	52.0845	2.3972	3.21821	1.06127	3.98753	4.21786	2.47739	2.77911	9.12046	4.13467	5.45258	6.92591	4.20833
Oaz1	1.12578	1.99838	0.784542	1.50039	1.86326	1.15987	0.985034	1.18842	1.23998	1.63785	1.2677	2.26296	0.933235	1.82234	1.50239	1.60985	1.06922	0.964452	1.08192	0.651489	0.772626	1.21297	0.763547	1.52909
Lsm7	12.1539	11.7512	7.44868	7.27577	9.81863	16.4061	19.2324	11.8024	19.2257	7.99458	13.4396	15.3578	9.64642	14.1275	14.1491	6.07502	16.1395	6.64607	11.0452	5.38731	2.36631	14.9442	12.2771	19.067
Sppl2b	5.37826	5.96032	5.17376	4.91396	6.67352	10.7277	2.26725	1.54544	4.69261	6.44379	3.12403	2.00417	2.18549	2.98734	3.26503	0	3.54846	1.96175	2.83772	1.46466	0.0964997	1.77666	4.07689	1.39143
Timm13	123.639	107.466	105.612	80.7559	153.892	151.552	148.618	170.33	150.11	85.3395	149.841	142.531	102.165	122.738	111.802	120.687	127.608	138.319	145.158	141.785	136.621	138.571	145.652	205.208
Lmnb2	3.14132	3.26286	4.47002	4.05814	5.19039	6.15168	6.26004	0.0780259	7.47354	6.85525	7.2301	4.59232	1.04162	2.46983	6.56375	6.82055	7.6475	2.10899	4.44691	0.623273	2.83346	7.52527	6.51342	3.692
Gadd45b	48.4659	49.1419	60.8443	56.718	48.1625	46.0304	79.5199	47.4288	71.1238	114.215	72.5769	63.8042	83.9986	62.6698	51.029	51.5544	59.4033	64.6968	79.1093	58.9711	133.29	113.016	125.861	113.517
Gng7	0	0	0	0	0.0505681	0	0	0	0	0	0	0	0	1.47136	0	0.495161	0	0.0423783	0	0	1.14862	0	0	0
Slc39a3	0	1.04248	2.90709	2.86438	1.24222	2.08512	0.546191	1.0528	2.4257	0.31786	0.545036	0.36731	4.12941	0.0707326	0.513164	0.535587	2.2292	1.96799	3.65812	2.75123	1.27953	0.513607	3.64529	2.81492
Sgta	59.3297	40.3834	22.1494	46.606	31.6496	37.2782	60.5248	52.6668	73.7007	52.1108	44.9843	53.6412	73.0393	42.6364	52.0106	49.9025	57.0954	41.0028	67.7671	52.6612	94.5611	64.8411	66.3459	61.9325
Thop1	0	0.33242	1.84881	3.25843	4.28449	3.40181	7.43198	0.27618	8.43103	4.00156	5.88014	6.20255	0	5.87324	3.81118	1.91278	4.19239	1.66161	4.99918	2.22161	2.03493	4.86085	6.19182	6.44974
Map2k2	56.9663	36.7549	53.8324	30.1836	28.1029	37.6103	52.1455	39.1901	34.5743	32.1828	33.22	45.526	87.9357	73.4732	75.0703	60.2179	47.6068	68.4075	55.3838	76.6165	85.4607	63.4914	56.2515	76.3948
Zbtb7a	8.02981	5.00581	8.79014	4.92535	6.11814	7.98778	4.75808	7.61571	8.32337	4.4648	4.57516	13.0786	4.90131	6.2894	3.75737	3.72704	4.15624	8.46277	7.0471	5.96986	1.82923	2.86809	5.27043	4.54528
Pias4	8.92424	21.9463	32.8656	10.7084	20.5556	29.9401	11.7445	19.9814	19.2994	17.4169	32.2719	26.9812	24.81	17.9106	11.4255	7.6332	6.89098	7.81408	21.1508	13.436	6.63927	18.1933	12.856	11.4738
Eef2	212.217	223.946	333.762	291.752	368.921	345.883	348.831	458.209	268.273	290.656	439.756	255.253	232.199	388.089	301.236	337.106	353.511	331.246	339.288	443.661	302.668	296.351	442.709	278.306
Dapk3	9.35528	11.4951	0.770634	2.71834	0.775155	0.431739	3.40033	2.22484	6.43104	3.98182	3.59199	9.54813	4.40012	4.02757	5.93254	5.76049	2.70069	3.24808	3.8967	12.3636	11.384	9.16349	5.11883	11.3293
Nmrk2	0	2.33507	4.95029	1.13632	4.16225	0.713309	0.0822136	0	0	0.837284	1.76614	0.510815	0	0	0	0	2.49873	0	0.0702331	0.532875	0.677098	1.03079	0.724903	0
Atcay	0.0658262	0	1.78906	0.211203	0	1.58841	0.102851	0	2.21136	1.07739	1.3827	0.962319	0.204629	0	0	0.67236	0	0.161123	4.92032	0.342842	0.301178	0.257907	1.98116	0
Zfr2	1.35837	0	0	0.143042	0	2.08207	0	2.14811	0.678259	0	0	0	0	0.293177	0	0	0	0	0	0.0419246	0	0	0.767746	0.913716
Matk	121.021	98.3195	115.92	55.776	52.8304	59.2663	46.106	62.7334	108.775	53.435	50.6611	53.6621	24.5889	8.75567	4.47077	44.9827	12.4051	35.7895	54.926	11.9552	51.6514	44.9825	110.767	25.1211
Mrpl54	258.227	223.683	192.335	181.351	188.979	261.491	307.443	274.867	282.492	176.969	237.784	201.468	264.052	267.82	328.791	302.611	220.148	238.443	341.455	290.162	223.561	248.188	260.437	337.836
Apba3	2.49854	18.0262	17.5588	13.4956	6.06733	14.2648	12.8514	14.8017	25.97	11.0722	10.448	16.1902	25.5926	14.8762	28.9746	21.0618	16.7553	20.3857	31.1572	14.6253	28.4479	16.2592	32.7721	39.7319
Tjp3	6.72785	7.20104	14.3949	8.61282	8.31879	4.78489	1.84662	4.4257	2.96853	2.54141	2.92248	3.33809	2.48242	2.18135	1.59855	1.87602	5.63412	6.74348	0	0.3697	0.548052	0.899516	1.32018	3.29266
Pip5k1c	33.1755	29.2593	31.1678	21.9742	33.3728	25.8111	30.5975	47.0237	38.8461	38.2669	38.5237	39.1889	25.2038	27.1258	7.69978	13.5198	33.0783	17.5492	27.8752	27.726	21.9338	31.415	42.393	18.2745
Cactin	10.2406	11.8296	19.2372	9.03525	20.2212	15.4665	8.57991	4.8831	20.8217	12.4425	20.6271	18.0032	3.49878	7.46136	6.93696	7.16994	7.11301	7.286	9.15608	4.62787	9.09646	18.6253	22.5241	9.95679
Tbxa2r	13.622	7.07505	10.9287	0	7.52131	0	11.2726	9.94691	7.22407	7.5694	7.53849	3.77423	5.35857	7.78398	2.94567	8.76051	0.171133	7.17793	11.1787	10.7297	6.13155	5.99189	3.1545	16.0914
Hmg20b	19.842	18.0252	30.8749	34.6401	26.7038	36.2338	9.93898	30.735	18.9622	15.1235	16.492	31.2267	19.1998	16.5317	17.426	17.4355	10.6895	15.1773	13.5538	14.522	15.0194	12.2185	18.6773	17.4102
Mfsd12	0	0	0	0	0.623039	0	1.82203	3.22324	0	0	0	3.31339	0	0	1.80295	0.508398	0	1.04427	0.0759276	0.987568	0	3.34309	0	2.89737
4930404N11Rik	1.13186	3.70923	1.618	4.64151	2.11913	5.00445	2.50308	4.16299	2.58924	0.316671	2.11166	3.26161	0	2.11404	0	1.60075	2.12636	1.49178	1.48753	0.403079	0	3.92292	2.95256	7.09543
Fzr1	50.0945	31.6425	38.5147	45.6118	25.3263	44.3125	40.6706	52.445	18.1259	37.3971	38.9968	64.1922	30.1547	37.0465	30.0944	20.0172	35.0405	29.1099	19.1493	31.2579	22.4778	33.5532	39.6933	29.7438
Dohh	31.0935	31.8966	30.6437	20.3125	25.7433	40.1745	62.5416	31.1998	66.0951	46.7911	31.4341	37.1779	38.7327	69.1894	63.8645	48.1099	35.0237	40.4129	90.7465	59.3649	67.0095	61.733	55.9904	49.3555
Nfic	1.54761	0	2.56342	0.740199	2.18053	1.79307	1.1775	1.33706	1.33404	1.64322	1.69025	0.720196	1.59369	1.94501	4.38723	2.8866	2.08676	2.94107	2.48399	5.74076	3.10063	2.46685	4.4985	1.28697
Ncln	19.7989	15.64	14.901	29.9208	11.8683	13.9728	33.0762	24.0146	42.4803	10.473	18.8976	29.0748	26.6575	28.4087	14.4733	21.8975	18.1369	28.5524	13.9149	22.0395	9.03947	26.3927	17.1418	25.0404
S1pr4	13.9835	24.9209	22.2505	20.2954	14.4018	17.0574	3.28717	14.7913	8.71756	3.31095	11.2582	8.10955	17.6078	24.6616	7.69401	18.6996	12.2826	5.01341	21.0611	36.9345	16.7757	9.41191	16.4214	17.9087
Gna15	8.08455	0.0876395	0.688124	0	3.60501	7.26185	0	4.08133	0	2.69356	3.44796	1.57886	0	1.62335	0	2.08018	5.1915	5.28703	0	1.14285	2.82364	0.423143	0.0523211	1.31722
Gna11	12.7069	7.05989	11.6346	3.73591	7.58521	6.79983	11.7791	11.3347	14.8949	9.37828	6.00949	6.94916	3.53682	13.1371	16.9825	6.13898	14.7993	21.0681	8.2006	22.887	12.2642	11.2653	7.29723	6.26296
Aes	34.2157	16.1584	41.9917	41.7967	27.8706	26.2498	25.0279	33.6552	21.4782	24.129	42.6977	42.2835	22.1643	15.1319	17.814	22.0122	21.0571	16.3366	19.6634	46.8141	25.9382	32.6873	32.5189	26.6031
Tle2	3.51603	0	2.56309	0	0	0	1.94251	0	1.60471	1.41307	0	1.20693	0.805159	0.550284	0	2.02385	0.527134	0.903414	0	1.43892	2.79968	0	0	2.18617
Tle6	0	0	0	0	0	0	0	0	0	1.85681	0	0	0	1.21527	4.80913	0.981545	3.34109	0.441029	0	2.98909	0	1.00009	0	0
BC025920	0.0320163	0	4.1946	0.695362	2.77415	3.57636	0.160077	10.7158	2.89165	8.38423	2.9951	1.17012	0.398106	0	3.93085	2.55075	2.86702	2.35099	0	0	3.29592	1.2544	5.10294	0
Sirt6	19.7355	21.7846	26.9798	27.0136	16.2877	40.7769	31.1549	26.5349	29.0457	22.3799	25.9124	15.6486	18.0995	13.6552	9.76305	18.8258	18.6209	19.7113	23.3145	26.1237	28.6069	26.7744	18.4144	31.4714
Ankrd24	0	1.26852	0	1.87804	1.25618	0	0	0	0	0	0.128958	0	0.822768	1.8744	0	0	0.224442	0	0.45926	1.03387	0	0	0.140243	0.288877
Zfp433	0.431494	2.0185	0.117923	0.57633	0.543649	0.688175	1.06285	1.59978	0.461287	0.230795	0.461703	0.034787	0.105204	0.462225	0.203238	0.751843	0.723206	0.528085	0.542067	0.940068	1.13228	0.870159	0.516451	1.13275
Zfp781	0.215738	0.147901	0.193547	0.168917	0.0362133	0.0645433	0.0650917	0.157063	0.213041	0.135288	0.16754	0.0475802	0	0.0301053	0	0	0.201871	0.200299	0.31775	0.172203	0.153167	0.204028	0	0
Zfp873	0	8.03263	15.6454	19.0642	0.0256138	10.5855	12.7596	3.34908	8.4905	10.5259	1.89147	4.83171	0	0.958212	0	10.6952	4.64049	3.21983	3.59593	2.2533	10.4123	3.96853	12.2676	7.81048
AU041133	10.6365	2.2184	14.7074	16.3293	0.514416	4.23544	5.91539	1.22682	13.183	6.4338	2.10931	2.62378	2.38048	0	10.7303	11.404	3.74037	4.44225	3.97401	0	8.51385	5.71551	8.68647	3.74436
Zfp938	14.6286	2.45395	16.8593	32.825	27.614	6.20378	28.117	7.06729	21.4616	8.34398	32.0267	9.90887	16.0536	18.8088	12.9619	15.9462	15.442	0.510481	25.0695	33.8623	25.6274	5.2529	6.66835	22.2569
1190007I07Rik	17.8782	6.20354	8.26845	22.5215	30.5585	17.3712	18.6058	15.8237	15.0584	26.4809	22.6335	20.1787	15.7593	20.2972	30.2285	30.5728	10.098	12.0787	24.0144	20.5985	7.95781	24.0884	19.8893	16.7956
Glt8d2	0	0	0	0	0.711429	0.121922	0.526961	0	0	0.408892	0.413861	0	0	0	0.0750147	0	0.6864	0	0	3.18785	0	0	0	0
Hcfc2	13.8977	13.4694	14.6101	9.33874	9.53058	3.79554	14.7723	14.9292	30.6429	11.3456	1.09837	12.4433	56.132	32.0207	38.8537	38.7004	23.2608	38.0523	26.4307	35.8688	26.978	18.9784	17.8456	36.2178
Nfyb	55.8159	54.7167	63.452	62.266	45.6382	40.5781	39.9522	41.4768	42.7525	40.6193	60.4654	38.9097	26.8301	42.2201	20.0618	25.9627	22.1982	20.7195	32.1047	19.1005	24.084	19.6948	35.219	27.3748
Txnrd1	8.97347	4.44726	5.73587	2.69036	4.41216	6.6947	13.6255	9.20911	9.38624	14.8951	11.5288	13.2477	15.2269	14.3185	17.4004	13.8408	21.5314	9.43438	16.1737	18.611	15.9474	24.2449	26.729	15.3083
Chst11	0.175425	3.48767	10.5544	7.23046	7.31194	6.27825	3.26173	2.34887	6.98009	2.95096	3.33347	3.36598	2.95388	1.28672	0	6.31617	3.00497	9.15135	4.56598	5.91345	5.94449	2.1049	12.0653	3.29751
Slc41a2	48.6597	34.188	26.5488	46.8124	38.1866	41.0564	35.2833	19.4043	35.4975	19.6201	23.5422	25.6902	6.29019	15.3536	11.1206	9.8079	19.1681	23.7736	25.0738	12.8701	37.2426	26.2432	25.8025	11.0559
D10Wsu102e	78.7381	87.3753	75.6296	68.8458	59.3987	51.2989	72.1877	42.2973	86.1745	58.0164	66.9183	48.324	40.0977	84.0912	21.9546	34.9457	47.8708	32.9232	65.1852	27.3035	85.0929	78.8468	85.0871	41.0559
Aldh1l2	1.75612	5.62895	1.66905	2.73427	1.92465	1.9154	0.827863	4.42426	2.32111	1.09496	3.26829	0.916886	3.90976	3.73609	7.71375	2.97246	5.80017	3.2177	0.964394	4.73869	4.66021	2.02482	1.9057	2.82335
Appl2	0.164375	6.97365	9.88958	15.6394	9.38188	0.690783	3.74972	1.96487	2.76101	8.51946	5.89105	6.53321	4.42851	0.1663	10.6391	8.81454	1.61693	13.1767	2.80837	1.33174	1.26913	4.38741	3.34457	0
1500009L16Rik	0	0	0	0	0	0	0	0	0	0	0	0	0	0	0	4.6588	0	0	3.35519	0	0	2.38272	0	0
Nuak1	0	0	0	0	0	0	0	0	0	0	0	0	0	0	0.482782	0.394144	1.37435	0	0	0.976974	0	0	0.306701	0
Ckap4	1.74371	1.47394	4.89924	0	0.485037	1.30573	0	14.1406	2.44646	0	0	0.265535	65.7347	86.0217	81.0026	75.0585	43.6558	54.8752	8.95514	63.2358	20.6575	13.4603	21.8226	43.3399
Tcp11l2	29.2216	30.2189	13.9392	7.69125	5.71935	24.3631	24.9601	18.6153	14.3851	14.0305	5.85293	15.4346	55.7001	36.7314	50.5381	20.0357	57.2655	43.2611	73.7143	57.6038	65.5807	51.3182	34.286	48.0902
Polr3b	19.7443	11.3151	8.98676	3.78464	3.70791	13.1113	4.25945	11.0858	7.13406	2.91625	4.55777	11.7902	3.21947	5.1206	7.02203	8.82953	4.35153	4.38511	4.33438	4.64	1.40435	8.78623	7.56235	7.80319
Ric8b	1.1707	4.95287	3.82995	10.7148	5.22394	0.608368	3.27728	7.16364	2.17596	0.0443543	1.8908	3.68811	0	6.02074	1.1392	3.03926	2.54808	2.50734	3.88051	3.61326	4.10098	1.05115	3.1223	5.2767
Fhl4	0	5.95398	0	4.25101	0	6.09545	0	2.1391	0	0.329717	0	1.05607	0	0.275142	0	1.80559	0	0	1.69401	0	0	2.75263	1.38339	0
Cry1	1.00316	1.65251	0.46606	2.33723	5.1372	0.087035	5.26647	9.09475	7.86705	2.77297	2.88487	7.186	10.6443	5.19631	11.9416	8.81196	3.32106	0.196435	5.6559	6.31616	12.8056	5.81697	5.51109	8.9928
Pwp1	13.2565	58.4421	27.1426	38.0108	30.5181	36.1837	35.428	24.5061	38.3251	41.3035	27.2945	31.0206	40.3586	34.5618	33.4411	28.9022	5.47553	30.2083	42.0407	16.1306	31.5075	30.5199	44.5575	32.87
Prdm4	5.71293	5.679	4.79186	10.8836	12.6572	10.3318	7.23748	4.88984	2.10882	9.99625	13.2674	10.7078	1.66394	0.374906	3.62658	5.83528	1.29887	12.0183	4.88029	5.9688	0	6.4125	9.34646	1.67775
Ascl4	0.784495	0	0	0	0	0	2.02656	0	0	0	0	0	0	0	0	0	1.98689	0	0	0	0	0	0	1.42072
Fbxo7	53.9014	34.9007	21.1069	17.0091	19.5852	40.85	30.5594	27.8326	47.0359	25.7895	13.6733	21.957	24.8679	28.5646	25.1765	29.232	29.9499	29.2926	30.7655	15.7449	15.6338	30.1694	26.9288	19.1122
Syn3	0.0562272	0.166954	0	0	0	0	0	0.285669	0	0.725068	0	0.541767	0.148306	0.496455	0	0.396799	0.277415	1.66404	0.098248	1.14773	0.514518	0	0.225346	0.396731
Timp3	0	0	0	0	0	0	0	0	0	0	0	0	1.92887	0	1.96665	0	0	0	0	0	1.7152	0	0	0
1810014B01Rik	2.65201	8.48696	1.14533	2.61814	15.2734	5.99531	3.26825	2.01792	3.86729	7.06449	7.50625	5.93836	4.95421	4.98822	0	4.57827	2.83806	5.75992	0.717938	1.55633	15.6373	5.56116	3.35672	3.7688
Hsp90b1	362.253	246.766	427.081	355.05	415.351	209.456	615.126	728.021	612.91	922.064	426.211	534.987	7270.22	4581.56	6641.27	4784.36	3131.62	3911.96	4102.35	5158.63	5465.61	3538.21	2666.38	4559.55
Nt5dc3	0.0203329	0	0	0	0.742336	0.55128	0.203324	0.90276	0	0.406745	0	0	2.10691	2.22166	1.35674	1.22533	0	0.273729	0.564508	0.0235333	0	0.338573	0.775718	0.0591797
Stab2	0	0	0	0.00734512	0.67365	0	0	0	0	0	0	0	0.33922	0.60218	1.52908	0	0.847964	1.20194	0	0	0.0510619	0.058301	0	0
Igf1	0	0	0	0	0	2.37581	0	0	0	0	0	0	0	1.28437	3.55368	0.917177	4.62127	0.738951	0	0.465885	1.824	0	0.0262509	0.0150202
Tyms-ps	1.84183	2.1052	4.09064	0.665233	3.9362	3.26417	3.1445	1.36687	2.86981	3.75797	4.43596	4.59709	1.11718	4.36305	2.51792	3.94608	3.77896	2.41906	2.39846	1.14385	2.98028	3.69614	2.66597	3.5738
Parpbp	5.40393	10.8479	1.37929	4.75861	4.15695	8.77283	4.66995	5.27169	1.43292	2.91183	5.41769	10.5913	5.94526	3.6448	0	4.80416	2.5798	3.71506	4.23876	3.51334	6.79171	4.50898	6.98528	5.04861
Nup37	36.4656	28.7481	20.6174	36.1307	31.1987	47.6004	35.5254	38.2338	46.7857	32.1528	19.7942	44.2629	25.6486	22.7168	21.4713	45.5988	38.6217	28.5622	35.3987	15.7566	23.2569	39.5712	20.6852	34.1345
Dram1	0	6.21442	0.86131	0	0	1.42611	3.82629	0.977192	0.712315	1.3329	7.74918	1.37876	0	0.436189	0.345223	0	0.818963	0	0	0	2.66304	1.73144	0.621385	0
Gnptab	25.9996	12.6485	13.581	27.2632	4.08669	10.4666	13.4588	20.9103	17.1233	15.7748	21.8561	16.5631	3.8556	4.37615	9.71399	9.43015	13.4416	7.713	7.79743	16.7417	3.56446	7.927	12.559	6.36248
Chpt1	0	1.78864	3.00001	4.39584	1.07081	1.26978	0.798275	0	0.410328	5.35536	0	0	2.42645	1.79475	3.07767	2.39182	9.19455	0.173688	3.37185	0	1.33924	0	0.421115	5.50748
Mybpc1	0	0	0	0	0	0	0	0	0.401802	0	0.276489	0.555521	0	0	0.811387	0	0	0	0	0	0.173862	0.0297766	0	0
Spic	15.5941	13.3821	0	5.28905	0	25.8866	0	0	3.47734	17.0501	7.6239	0	5.35319	6.38808	115.034	18.1756	105.66	32.3154	0	6.20073	19.6974	0	0.81108	0
Arl1	38.5918	41.3324	24.7072	40.1564	25.8876	25.6418	54.7062	28.2482	37.3614	58.2888	32.3076	33.4881	133.446	103.534	135.036	93.8111	49.7287	71.0658	52.1827	77.8537	96.1768	62.6491	59.4651	88.8263
Utp20	0.979847	2.71482	1.10146	4.34285	1.86122	1.77604	3.21183	0.612706	2.74717	2.16821	3.47807	1.86569	2.24366	1.19235	1.81057	4.45126	3.42126	2.63318	1.40482	2.09368	3.35452	1.14097	1.40582	2.44637
Gas2l3	3.51515	1.52811	4.5577	4.55028	2.08653	5.23206	4.71888	4.35443	0.0987685	1.79383	4.07788	5.17815	1.67254	1.88701	0.526548	3.37061	2.21434	2.54609	1.20649	2.40784	3.34379	3.24985	3.96844	4.76749
Scyl2	3.52729	1.50272	4.17881	4.50951	1.63119	0.229523	2.90995	0.153323	1.47634	3.01488	1.72627	1.75646	4.67842	6.99443	1.36511	3.20653	6.46088	0.38852	6.1394	0.408249	0	6.18442	2.69139	5.0305
Actr6	18.5476	32.8484	19.7103	13.3647	9.99736	7.89959	12.7023	7.59002	18.394	7.10789	15.7582	22.1737	12.8128	4.74511	14.6997	17.2754	19.3803	10.7845	15.9354	11.7616	36.5784	4.80287	9.21788	13.3063
Uhrf1bp1l	13.1986	28.5946	16.3024	18.9056	14.9519	11.2394	8.19024	7.53133	10.2879	10.8575	8.37524	16.1593	14.5519	11.0168	21.5225	18.9275	22.5186	14.6136	17.2412	13.994	12.6703	19.5483	12.3517	9.4899
Apaf1	14.341	7.06368	3.06981	3.17047	7.75368	2.48206	2.12248	5.53568	1.7483	5.33684	10.3758	3.53298	0.612004	5.75125	0.394099	5.56138	7.03688	3.47862	5.51839	3.18293	2.30117	3.18181	3.30165	4.79893
Ikbip	3.4893	0.0836306	1.61426	1.14825	2.93842	0	1.54586	2.83413	1.16757	4.12327	1.49209	0	14.3405	7.74548	9.35245	6.5867	10.4274	5.65782	5.12513	11.4851	5.22055	6.63365	8.0883	7.14188
Slc25a3	402.044	395.042	538.493	402.954	462.917	505.464	436.211	306.589	387.904	437.261	422.712	370.453	519.197	412.5	410.176	342.308	403.446	399.08	360.336	375.28	419.864	371.223	374.238	348.355
Tmpo	18.5769	10.3303	17.8632	25.9915	33.4392	31.7665	21.1265	33.081	15.4998	30.0868	17.7423	16.8375	8.42504	21.9054	11.1288	22.6936	18.7902	13.0307	11.7987	19.5791	15.1596	15.5195	17.8641	15.8341
Nedd1	14.8665	37.213	15.7234	22.2009	10.5051	5.98105	37.829	8.86996	21.9774	28.0325	21.0221	14.0372	17.3925	15.7336	15.4055	24.5267	27.0959	14.044	14.0458	10.7045	15.9078	21.2386	20.3577	8.67384
Cdk17	28.9349	33.9665	16.2981	10.9047	20.3111	22.4272	16.9419	21.495	12.2394	16.1304	29.2214	17.3165	7.84848	11.8304	9.04402	6.75242	14.6939	13.1321	17.6656	23.031	18.6573	22.6473	11.8289	1.77263
Mir1931	0	0	0	8.03199	30.6935	9.92638	0	0	0	0	9.69005	1.85843	6.32287	0	0	0	6.89925	3.73392	2.17191	7.06236	0	0	0	4.9333
Elk3	17.2071	15.2418	15.1918	27.3999	24.6834	20.5522	12.7728	16.0098	16.7173	17.5175	17.5664	15.0169	6.69372	3.41231	1.37323	2.16046	7.75636	8.74541	13.9484	4.89617	10.2007	10.723	9.15999	6.98818
Gm17745	12.3852	13.4675	1.97282	9.85151	0	11.0525	13.9773	5.75711	2.65037	3.08893	3.49429	0	0	0	0	0	7.29787	11.26	0	0.491474	0	1.94101	0.480008	2.88382
Lta4h	67.54	48.8714	49.0952	50.9189	35.1874	47.4554	47.4467	59.3817	59.8421	45.8069	87.6786	49.1867	53.4149	44.2105	48.0768	51.8147	35.3678	48.391	48.8517	43.3228	56.3498	44.8687	27.5624	42.3958
Amdhd1	0	0	2.43853	0.715572	0	0.487914	1.90575	0.263848	3.55131	2.45449	0.324748	1.46156	0	0	0	0	0	0	2.88243	0.115713	0	0.14689	0.635698	0
Ccdc38	0.314556	0	0.184598	0	0	0	1.51066	0	0.237055	1.32473	0.97515	0.181521	0	0	0	0.202922	0	0	0.0707134	0	0	0.681081	0.252644	0
Snrpf	19.947	23.253	28.1473	18.2226	32.9703	48.5927	43.5398	30.2726	38.5302	28.4244	38.6177	31.5544	10.4889	18.9757	20.4615	26.7601	17.3695	14.7566	44.9837	27.2215	9.53507	24.2038	23.3472	37.4045
Usp44	0	0	0	0	0	1.04482	0.630782	0.978071	0	0	0	0.55889	1.96488	4.02248	4.44888	2.99896	0	1.68437	0.391899	1.55751	2.90361	1.64764	1.76318	0.860491
Metap2	57.5028	49.14	30.6541	39.5259	51.1891	34.4893	53.032	33.2594	58.1258	61.5394	49.8929	46.4115	61.2313	60.5196	59.6302	57.4583	65.9902	49.163	55.5355	49.5257	63.8454	73.372	44.6684	43.1854
Vezt	6.91705	1.80341	3.02531	2.29402	1.95978	1.37725	5.89354	4.83215	3.15463	3.98012	0.78405	1.6047	8.28744	4.26442	5.51697	1.7939	5.24244	5.82	4.21241	8.44361	4.35777	1.66735	1.51188	4.58745
Fgd6	0.496483	1.00416	3.04054	4.76032	4.03536	5.39256	2.80205	2.40566	2.22881	4.84277	4.65891	3.9521	0.779485	1.64387	2.30896	1.53672	1.85758	1.54667	0.433762	1.49752	1.7209	4.62727	2.25764	0.0729814
Nr2c1	0	0.224537	2.26254	0	2.06276	0	1.18584	0.049092	2.80389	1.26519	0.205439	2.51376	0	1.34372	0	2.29332	0.600687	0.19351	1.38447	2.19603	1.44687	0.185849	0.697058	0.21476
Ndufa12	82.4068	95.8868	107.74	100.734	145.862	132.536	172.036	169.657	160.148	140.447	161.447	182.52	175.252	188.568	228.009	222.989	165.958	111.942	201.56	142.317	119.182	161.857	183.622	259.312
Tmcc3	0.637063	0	0	0	0.0100037	0	0	1.05279	0	0.560586	1.29946	0	1.36285	2.86916	6.00611	3.31651	3.06711	3.42049	0.724155	1.66495	0	2.11356	2.24751	2.55201
Plxnc1	8.21125	6.30604	26.7919	12.8634	9.54129	9.88325	10.5966	12.3526	5.19379	5.34205	3.10989	7.06308	6.26573	5.52666	7.9779	6.7904	5.54721	9.46069	3.8521	8.09206	6.16986	1.39657	6.87409	7.74973
Cradd	1.39358	1.19782	13.1874	0	0.142816	3.14202	1.69609	7.58333	8.92692	6.93605	3.55782	4.72463	4.25612	6.97527	2.8386	4.7947	5.57292	7.27097	6.97052	1.69782	5.95664	9.26771	5.09899	3.34448
Socs2	0.022428	0	0	0	0	0	3.05574	6.8103	5.36057	5.05757	2.99177	6.96738	0.464802	5.35497	5.86644	10.5836	19.1103	9.99127	9.05272	1.81707	6.10565	6.67834	10.0396	9.487
Mrpl42	140.192	154.443	90.5011	132.661	220.963	160.021	209.306	105.56	157.115	166.552	181.247	180.06	218.797	211.417	265.783	279.337	237.181	157.008	156.2	144.907	165.034	203.619	144.351	212.788
Ube2n	19.2327	9.97427	11.7824	14.0231	9.86708	8.6738	16.0661	14.2455	13.7763	10.2299	14.5497	15.3188	5.66612	5.91366	7.50706	10.3038	10.2333	7.1537	10.7719	9.7478	13.4079	8.52654	11.4831	7.56123
Nudt4	3.14633	3.48403	18.3416	9.76218	8.04089	4.10279	6.10991	2.58176	3.0942	9.33203	15.0381	4.55174	12.8858	13.5663	10.3972	7.07783	17.2791	18.4739	4.67959	5.15888	1.58523	10.9699	18.5769	11.883
Eea1	3.11975	11.3609	10.4472	6.00733	6.83395	11.5069	4.1409	4.92465	3.98907	6.0386	9.77919	3.57722	7.10556	3.31252	4.24584	3.62826	10.4146	5.27352	2.9685	2.69916	0.565304	5.09803	3.23412	6.443
Btg1	26.9326	46.4999	34.2315	51.3044	37.6316	30.9776	18.0785	37.4625	17.7003	19.1608	24.4489	23.5152	2.75447	5.03639	5.25671	3.60374	12.4594	7.15718	3.89648	7.4678	0.608114	4.66304	5.9209	2.25072
Atp2b1	9.10631	13.5826	9.73892	16.0949	9.75804	14.8644	8.46535	9.79164	15.3208	13.8596	7.29243	10.3985	3.06034	4.60216	6.90877	7.92304	9.53432	11.3629	8.91733	5.89355	9.26095	9.94211	5.78483	7.27859
Poc1b	15.4883	5.35687	6.3916	6.4842	14.3877	4.93326	1.55323	9.97592	9.18959	9.36193	9.82168	4.76448	7.72563	5.29802	5.50793	9.42852	9.09223	4.508	2.65376	3.64686	1.57363	9.08506	5.94465	5.8125
Galnt4	2.56813	3.76461	3.98076	5.59641	4.42443	0.975446	2.14498	1.34485	1.69458	4.39053	1.12763	1.61118	3.33559	0.718393	2.87446	1.35387	3.53261	2.14362	2.14834	1.69848	1.21833	1.0201	2.32775	1.17114
Dusp6	16.5501	21.5978	31.9623	41.1352	8.21437	17.4091	26.9879	19.4928	33.8368	25.2584	24.2676	17.4938	11.2984	21.8874	6.17848	24.3956	28.4727	16.5216	26.5665	12.3694	32.2192	23.7335	22.6699	21.8705
Csl	3.2516	3.34223	2.12932	1.68147	2.68329	4.39959	4.29665	2.40373	4.12719	3.04111	4.31868	2.85778	3.72232	5.76474	6.61235	4.04875	6.38657	2.42559	6.74582	3.22577	4.74654	6.79454	3.93814	5.16759
Tmtc3	0.593242	0.0259217	2.39149	0	0	0.890829	0	0	0.975106	1.42741	0.624545	0.917301	1.89146	0.443215	0.2436	1.32376	1.41169	3.28394	0.175424	3.69717	0	1.59127	1.39278	1.00943
Cep290	0.24942	0	3.51146	1.17148	1.00075	4.29518	0.670771	3.05538	1.34031	3.21635	3.01157	1.15328	0.469911	0.458799	0.363118	1.66753	0.840905	1.36901	2.00155	0.349913	2.71463	2.11732	1.08933	0.586623
4930430F08Rik	1.42584	1.03017	1.72	0.0246953	2.16749	3.74376	2.50141	1.92613	4.13284	0.727858	2.83848	1.02851	6.63565	6.88367	0.0667659	1.73743	0.814562	5.57182	1.65609	0.0579041	1.83122	1.2741	0	0.533914
Mettl25	8.19076	15.4666	5.26683	25.196	13.0594	13.2601	7.01094	15.0558	7.22385	8.09537	20.5647	2.19634	10.0864	6.96558	5.94066	2.78873	5.2345	3.99518	2.47176	8.38085	14.1891	10.2902	9.05752	7.65859
Ccdc59	33.904	16.66	35.9885	37.6825	34.3743	43.8308	69.4621	60.6847	52.5525	53.6945	34.1811	35.645	80.9655	37.7082	44.4967	52.5185	37.1663	62.2402	62.4566	41.8391	63.6927	52.0127	37.0241	69.2712
Ppp1r12a	8.94414	28.1301	20.752	22.2942	11.5123	12.4576	12.9802	19.1022	14.1406	16.1039	12.5375	22.437	10.3919	6.98002	11.4379	12.3141	17.1778	12.0126	14.3545	13.5419	12.7324	12.8886	15.045	10.2818
Pawr	6.52112	0.188032	10.796	0.784305	11.5374	4.81054	0	6.00214	3.93769	0.361192	2.29384	3.59918	0.411609	12.0563	3.53406	1.35244	4.94044	6.15784	2.54499	1.37925	1.89317	5.77139	2.80639	4.11072
E2f7	3.5913	1.27107	2.1562	1.48363	6.85296	5.78827	2.15473	2.89567	2.96975	4.9033	1.39746	3.34193	0	0.849644	1.09126	0.0451473	5.33747	1.75809	0.778771	0.537157	0	3.2038	1.19914	2.65872
Csrp2	56.4948	0	19.1002	5.71172	30.6156	35.4327	12.677	22.824	26.8395	16.0918	34.9036	25.8716	6.48882	15.9762	12.172	20.8571	12.0058	7.66385	10.9023	5.35701	7.31851	19.6012	3.11613	13.7355
Zdhhc17	2.79403	6.34843	4.50002	18.3364	2.12435	3.70833	8.53156	0.875759	2.03698	1.59693	1.21009	2.9419	6.94848	2.42292	3.48013	3.94106	6.7876	5.7317	3.89278	5.63607	5.66134	5.39531	3.67723	5.57632
Osbpl8	32.269	28.9078	39.449	27.3715	20.7575	24.1871	13.2829	24.677	18.8708	29.4802	25.1445	23.029	11.853	11.8466	10.4781	19.2541	14.3264	15.1591	9.46811	11.5746	12.9487	8.35353	12.6387	11.4753
Bbs10	0	16.3246	6.57632	11.7176	6.52673	0	2.36278	0.955413	0	2.7181	1.96102	3.876	6.55943	0	0	1.16743	0	9.41506	6.00846	5.03703	0	4.43504	2.60883	2.21774
Nap1l1	61.6045	70.6502	69.7943	79.0717	106.053	74.8413	67.0826	72.9014	68.1304	90.2063	86.7896	59.9878	10.4146	25.8394	20.711	28.2614	43.7578	40.9896	39.0464	27.4392	28.1997	49.2519	49.4964	30.6007
Phlda1	2.60261	1.84797	1.95767	1.37645	0.0603295	1.07526	0.929481	0.769586	1.1603	1.2396	1.36873	3.53867	1.54106	0.125385	1.07506	1.32918	1.42931	1.28925	0.132339	2.07989	0	0.606966	0.105071	0.66131
Krr1	14.6244	6.97432	9.73523	11.6483	10.4719	11.1259	15.8397	11.1596	7.46629	18.0391	12.3946	10.1713	4.92567	7.31194	10.3895	17.7121	15.8279	14.5441	15.1501	16.8421	20.3898	11.1414	13.8379	11.8824
Glipr1	85.9241	84.8176	83.6881	86.9266	78.6944	72.3629	136.02	218.846	96.4899	172.648	128.345	99.5802	304.866	239.44	405.335	342.595	162.835	200.863	464.435	595.006	485.205	394.331	457.958	534.059
Atxn7l3b	20.882	24.0433	30.1671	26.3916	39.3182	22.0267	19.713	38.7026	27.8707	31.9825	27.5543	18.6189	15.192	20.6162	24.502	21.5697	22.4928	17.5726	22.8368	19.3428	14.616	18.5765	18.5304	19.4111
Tbc1d15	40.7194	20.9653	23.6418	20.4238	32.7374	25.7705	48.2361	40.031	36.3139	47.6397	20.8881	19.8973	132.339	114.759	128.128	58.1267	62.1352	70.1956	96.9473	70.6837	119.637	87.5173	62.3918	77.0219
Rab21	32.4781	13.0026	10.9122	32.1288	37.595	18.3129	19.8629	35.1442	7.81956	15.5653	45.2878	26.5832	16.638	17.4528	12.662	28.1248	21.7856	18.514	14.8783	20.9644	13.4331	13.0629	9.56265	11.458
Tmem19	27.4902	7.19657	22.6658	5.71768	23.5334	21.395	12.7443	10.04	23.944	10.0205	18.534	15.0118	25.1724	12.1258	10.1445	17.7882	11.6235	10.8783	11.8964	11.7307	13.8475	18.6734	14.0826	11.0428
Thap2	4.1903	4.23601	8.80998	10.8678	11.0978	7.49058	11.341	5.73328	5.7692	4.26223	8.64344	8.24132	7.58014	8.11943	2.51169	9.03161	1.63817	5.43252	4.09528	5.63075	2.07156	5.5305	2.4687	7.64835
Zfc3h1	18.0854	9.28978	28.0804	29.9205	22.5535	9.39648	12.646	13.6018	10.463	10.2196	16.3663	12.2165	4.57914	12.4621	7.70848	12.2618	18.6722	8.77261	10.9239	9.52461	8.03986	9.2024	8.17155	9.23299
Lgr5	2.09366	0	2.02894	0	4.07668	0.905452	5.47486	0	0.749819	0.74748	1.74677	0.387287	0	0	0	0	0	0	0	0.981175	0	0	0	0
Kcnmb4	0	0	0	2.55595	0	0	0	0	0	0	0.573689	0.165039	0	0	1.12492	0.614992	0.490156	0	2.05737	0	0	0	2.45019	3.27119
Cnot2	80.7331	84.7709	62.166	41.9692	69.0433	63.5142	58.3941	43.1741	48.9486	60.2188	55.7551	48.272	25.8512	43.168	40.1564	39.9623	23.6191	49.4558	38.3271	26.5421	49.1635	36.3143	33.7292	23.8668
1700030O20Rik	0	0	0	0.703982	0	1.43622	1.14601	2.27727	0	0	2.38247	0	0	0	0	0	0	2.99217	0	1.41485	0	0	0	0
Rab3ip	7.33327	18.1444	13.5443	3.66422	13.7315	10.4414	17.0955	15.1138	13.5032	4.33627	17.0103	8.75568	0.839131	11.1059	4.20278	5.69816	9.40042	3.13844	11.866	5.62363	9.2629	2.55589	11.4044	2.05145
4933412E12Rik	22.5687	17.6945	23.4816	18.3302	8.23535	10.0873	12.3282	20.4658	20.1029	8.55323	8.60398	5.64427	6.83755	9.80073	1.96731	1.00382	2.95259	6.35749	16.1161	4.54984	29.7895	22.7592	10.9505	4.76733
D630029K05Rik	3.63268	0	2.62008	0	0	0	1.33364	0	0	0	0	0	0	0	0	0	0	1.11924	0	0	0	0	0	0
Cct2	161.67	138.4	147.9	121.211	138.542	154.227	182.345	142.103	209.153	156.147	180.298	156.65	81.4292	96.1033	106.93	135.458	173.659	115.5	163.15	160.345	124.812	124.884	168.44	147.155
Frs2	4.07734	2.99336	5.29216	1.70259	0.228019	3.94855	1.79643	5.83061	2.40377	1.54881	5.3484	2.85974	0	0.0861634	2.44363	4.15379	4.5066	1.27683	1.88705	4.85465	2.19187	2.66946	8.39369	2.54077
Yeats4	162.107	110.343	127.945	181.335	114.351	119.41	87.9919	125.428	95.7606	79.2497	114.842	82.9716	42.2168	34.7836	24.7766	46.794	63.2085	79.2106	55.2527	63.3698	43.0624	46.5575	46.4185	48.4493
Lyz2	6.69797	140.155	5.74489	10.9077	15.1042	5.46353	0	27.4792	2.39608	0	259.096	3.60916	6.88118	3.01172	3.20874	313.536	72.5472	78.6102	0	0	4.58374	4.93452	30.0913	3.11027
Cpsf6	27.4215	37.3102	33.5597	26.9799	47.3981	27.9712	39.3694	42.0893	39.0367	35.7716	34.1166	27.7456	15.354	21.3246	21.0349	29.0399	24.1503	24.1187	26.1859	27.3538	19.4487	35.7399	37.8436	28.6793
Cpm	19.452	18.7575	13.3231	20.1119	8.9927	15.6134	3.94562	8.99776	12.9706	4.15177	5.95274	3.49077	0.33795	1.41411	0.0310889	1.83219	0.442508	3.19318	4.95025	1.56382	5.30266	1.89391	5.11527	1.87589
Mdm2	52.2747	27.508	48.0898	66.4083	34.662	47.6519	46.9011	54.2585	80.8066	77.3609	42.1116	47.0142	63.551	74.1829	71.3361	53.9864	49.0382	35.3277	68.6488	77.3694	117.895	78.0871	55.3513	75.8313
Slc35e3	0.416956	0.592114	4.18099	1.06338	0.118399	2.31748	3.64827	3.15013	1.97096	1.6429	2.01651	1.90485	1.15214	2.17949	2.17939	0.7453	0	1.14816	0.630746	0.241292	0.317953	0.306306	2.47446	2.46084
Nup107	34.5999	39.4913	19.8935	53.1884	39.0777	31.0931	33.4885	34.0022	59.5142	42.8499	34.1405	43.29	30.9859	12.7507	23.2962	24.8666	36.2179	30.0823	28.88	21.1102	30.0407	42.8617	39.7531	19.4801
Rap1b	94.1556	81.716	130.506	79.8767	184.886	62.8802	135.263	135.538	81.9263	131.688	150.208	85.4013	94.1336	157.773	123.402	123.167	175.646	137.56	89.266	143.397	144.432	140.817	121.3	87.8321
Mdm1	8.27678	6.35411	7.53004	8.39857	3.51489	12.4751	11.5219	6.65404	13.6428	8.31172	12.2428	9.05386	1.59192	1.47656	3.02408	3.64838	4.221	7.56778	3.03489	0.933504	3.03129	3.61152	0.716355	9.46454
Ifng	0	0	0	0	0	0	21.4314	0	0	0	78.0353	2.24451	0	1.82592	0	0	12.5158	0	0	0	0	10.0175	4.08026	15.2724
Dyrk2	0	1.44759	1.07873	0	2.42594	0.429921	0.601694	1.84622	1.0604	1.54482	0	2.32847	0	0	1.51153	0.809821	1.07573	2.70303	1.93511	0.13109	0	0	0.768192	0.109885
Cand1	11.6687	15.2516	13.6163	8.35414	13.5205	13.75	10.9368	12.7249	13.5182	19.3303	9.61579	17.0801	11.6406	19.8371	20.481	15.0432	17.8024	17.6277	11.5076	12.3877	13.4736	7.29236	15.3734	12.4292
Helb	4.01892	0	14.2549	5.66798	5.03064	7.71796	1.5855	6.97277	2.35301	3.88501	3.35396	4.70901	5.47879	5.6194	11.6533	4.85507	8.26083	8.07232	4.04909	8.9321	7.02529	5.54514	9.2595	5.44056
Irak3	0	0.0578851	0	4.20519	1.58738	1.23778	0	2.45522	0	1.3343	0	0	3.54796	2.88672	2.2847	2.0401	0	1.14738	1.95867	2.83065	1.30549	0.838448	0.933056	0
Tmbim4	124.167	65.8304	147.314	129.826	115.563	93.1574	116.357	165.135	140.969	218.452	127.857	141.026	666.749	542.789	717.385	463.856	283.493	479.165	354.58	569.642	373.141	447.901	370.788	563.813
Llph	19.8404	21.5196	18.1934	17.2222	20.026	16.0955	26.948	20.2103	33.1524	14.9628	24.7637	26.5973	33.887	30.7676	24.8793	23.6163	17.0985	19.247	26.8022	14.5856	26.3277	27.0338	15.452	22.4317
Lemd3	6.14931	0.74281	4.19646	6.23451	16.0104	1.14839	2.69504	3.76305	8.09399	10.4405	6.81839	2.93751	4.75915	8.26064	0	5.03002	3.53123	7.83812	2.77911	2.45115	1.8679	3.27405	3.2232	4.40637
Tbc1d30	0	0	0.207328	0	0	0	0	0.824737	0	1.35259	1.20567	1.56302	0	0	0	0.34729	0	0.182052	0	0	0	0	0	0
Gns	66.7894	52.8511	90.4713	61.4425	43.9202	57.3171	27.7824	39.2905	58.5232	35.6819	57.1867	39.1105	10.4747	11.2433	5.32071	20.5541	24.2789	23.3983	24.1696	17.2953	15.5845	24.5076	47.7477	16.9037
Rassf3	8.90695	5.97297	16.5524	16.3302	4.31859	13.4354	14.1598	11.6983	11.3288	18.062	15.3692	11.2708	0.805747	2.71767	0.47169	2.92426	3.88445	8.95422	6.22744	8.18167	3.11303	6.50865	10.5179	7.81836
Tbk1	22.1873	35.932	32.6405	61.0983	17.0708	40.3059	30.7289	31.3869	18.6529	35.8094	24.287	25.9289	37.0002	43.6413	34.2735	41.4492	48.1768	20.0905	45.2514	16.5958	33.5793	30.8284	39.72	30.7675
Xpot	2.91995	7.00185	3.13563	7.40116	5.21343	7.18811	6.94608	6.68809	6.4657	4.92428	5.48736	7.9392	13.024	18.1541	11.4341	9.01971	10.3089	18.4986	10.1631	9.02773	4.83079	6.17543	8.48018	5.64615
BC048403	0.446502	1.18544	1.20857	1.51405	0	0.610557	0.897835	0.313427	3.74192	4.09528	2.32056	2.89123	0	1.25698	1.70989	0.991445	0.158039	1.52056	0.248756	2.74119	1.19909	0.760606	2.69918	0.7157
Tmem5	5.04988	20.5784	8.77248	21.0253	5.0447	17.8586	22.175	0.599892	25.9728	17.5686	8.86251	10.6323	39.8598	22.213	26.0192	27.8085	20.9721	13.2205	16.6928	28.3596	25.2145	10.2368	7.5946	22.0681
Avpr1a	0	0	7.28342	6.01628	0	0	4.27597	0	0.548962	0.49439	0.255105	1.26267	0	0	0	0	0	0	0	0	0	0	0	1.18687
Ppm1h	1.11103	1.56632	2.03477	2.38443	0	5.65788	1.02647	0.409946	0.824688	1.72766	12.9432	3.50149	1.7686	1.10774	2.62158	2.7137	2.57795	1.71445	0.275101	0.708178	1.78654	2.09764	0.99653	2.76504
Mon2	3.72704	7.05696	3.19113	1.30996	3.90086	3.9503	5.05707	3.68763	5.43766	5.60684	3.74106	1.6284	6.25467	9.23913	5.50334	8.7033	8.45456	7.84901	5.72313	9.30488	5.69905	6.72787	5.56958	6.28522
Usp15	41.934	41.4284	39.4715	69.3628	26.6432	24.8413	61.0033	36.231	71.4999	38.883	32.2148	29.6991	54.8421	51.3364	53.2495	50.3297	35.5473	42.7522	33.9653	36.1612	72.7666	45.8676	48.8275	35.2785
4930503E24Rik	2.72366	2.06285	4.38668	2.50962	3.71237	3.83999	3.85843	2.76246	4.54993	4.95317	3.57817	3.23517	4.51566	4.04147	2.42321	4.08026	4.06502	3.6667	3.87783	3.04729	3.94621	4.09067	3.30973	3.08285
Slc16a7	0	1.63406	0	0	0	0	0	0	0	0	0	0	0	0	0	1.68633	3.05461	0	2.88481	0	0	0	0	0
Ctdsp2	5.11325	15.1163	12.9768	15.1556	16.9466	7.51474	7.45165	14.5552	12.685	8.56011	12.0765	5.37054	0.792283	6.23673	5.99472	8.34665	6.67831	7.36906	5.40898	6.02868	1.39385	4.07227	7.73817	7.55705
Avil	0	0	0.0741516	0	0	0.238005	0	2.34147	0	1.66897	0	1.11196	0	0	0	0	0	0	1.83213	0	0	2.6186	0	0.580675
Tsfm	41.8447	49.0823	38.8814	28.4008	32.6511	47.5499	58.1376	46.714	50.3821	59.3113	44.3301	45.8705	48.2485	22.8275	46.8096	46.9312	58.4448	48.3248	68.6665	35.1362	38.5958	62.284	53.7354	65.2734
Mettl1	10.574	18.6005	13.4383	4.71438	8.70062	11.3936	13.1319	11.8613	14.2766	12.4062	22.1594	21.3798	38.4552	36.7176	36.4164	34.0041	29.9896	31.3925	17.1917	28.2667	41.2009	29.134	39.4444	39.7111
March9	0.0302856	0	0	0.149494	0	0	0	1.73018	0	0	0.813235	0.0830153	0	3.67682	0	1.73232	0	4.52195	0.194037	1.68252	1.52424	0	0.0513522	0
Cdk4	224.915	201.483	235.261	228.3	276.964	208.428	347.951	197.646	291.057	261.454	263.201	290.571	129.689	224.136	170.386	205.257	232.03	230.641	273.147	161.611	173.705	233.911	240.344	262.826
Tspan31	91.4524	80.5285	42.3786	51.5302	43.1053	53.5458	53.1367	101.304	56.7574	58.4804	58.5288	56.0765	144.177	116.328	87.0859	108.472	79.8131	93.2061	151.507	135.985	168.573	101.946	90.699	125.25
Agap2	0.676758	0.518664	1.25766	1.36804	1.72563	0.966949	1.82613	1.22738	1.75112	1.6019	1.82375	1.20725	0.311672	0.608604	0.458744	1.33861	0.1749	0.972866	1.03236	1.0941	1.42533	0.736538	0.163929	0.56278
Os9	15.7367	8.8074	16.2886	11.5964	7.8132	9.41659	22.6779	26.7173	21.4482	13.2084	12.3236	17.1504	72.2255	69.3685	51.0966	54.098	37.2689	52.1996	48.8318	78.4586	63.8981	51.1168	58.3327	58.2568
B4galnt1	40.7698	41.5936	38.7373	31.7306	37.4893	29.6896	39.7845	42.2476	28.3496	22.8852	27.9363	39.4532	9.98958	15.3373	7.61129	17.1382	16.3254	20.1296	25.225	26.1061	21.5493	4.8656	19.9338	17.3852
Slc26a10	0.0273186	0.0775896	0.609215	0.620303	0	0	0.307327	0.0678556	0.842515	0.894255	0.733564	1.62245	0	0	0	0.0558074	0	0	2.85879	0.0632371	0	0	0.463213	0
Arhgef25	0.963304	0	0	0	0	0	0	1.8575	0	0	0	2.9416	0.52536	0.102587	0	0	0	3.78502	0	1.17361	0	0	1.37547	2.60698
Dtx3	33.4614	17.5486	21.1713	23.3543	14.334	22.3474	12.1392	17.9757	17.9993	13.812	20.3294	29.8625	12.2565	6.29826	6.81252	6.99458	9.54467	18.2093	9.37308	14.4105	5.76787	11.6467	15.9391	7.73087
F420014N23Rik	0.189689	2.08765	0	0	0	0	0.503848	1.98771	0	0	0	0	0	0	0	0	0	0	0	0	0.108487	0	0	0
Pip4k2c	17.2529	13.2181	18.1975	11.9511	11.0176	13.5567	14.4593	11.8271	18.6475	10.502	11.2938	13.9941	8.54855	6.02393	5.45695	8.9028	9.00338	5.44337	12.831	10.7523	11.2007	8.43205	10.4913	8.10821
Dctn2	49.2887	62.852	27.9229	37.9219	48.5678	51.7154	45.3033	36.9895	58.6857	29.3829	25.5401	48.5387	39.4777	55.4629	57.8907	41.1616	68.1545	40.9329	35.1771	81.7864	61.3402	50.3104	50.4747	50.1367
Mbd6	3.39494	0.892012	5.04445	2.74623	3.88765	1.70305	2.2246	4.9871	3.06394	2.7198	1.86546	3.82617	1.23978	2.48145	3.51275	2.62747	3.57138	1.24464	2.42743	2.21564	0.307924	1.05474	3.70238	1.82822
Ddit3	67.319	24.8616	53.127	36.2131	39.1618	19.7401	28.8305	37.5319	63.0525	22.9941	11.3735	19.9952	75.7316	67.7557	35.4165	35.3384	32.9912	84.3441	99.7035	77.8346	46.2489	54.8471	30.7451	33.2961
Mars	49.156	27.9281	29.6023	23.4274	13.5002	39.224	70.9906	23.4479	67.9311	35.8763	45.6569	43.3461	142.375	100	108.525	96.6212	90.5522	79.6797	87.4028	44.7203	79.2824	73.4527	68.0433	81.6697
Arhgap9	44.6062	25.243	16.8583	19.8247	35.295	22.9377	47.4451	41.7247	33.8213	15.1909	30.4472	30.0712	44.7326	33.5336	37.0101	28.7362	43.4306	42.3645	31.2547	51.2791	28.3584	39.8626	31.3867	33.1945
R3hdm2	8.01466	2.80744	7.60844	11.6575	7.62082	1.43418	1.93683	4.19712	2.03037	5.24708	5.5307	3.29532	1.88244	6.37868	3.42266	3.43825	8.84444	2.09254	3.22359	6.43148	4.58374	2.9308	7.40634	1.03676
Stac3	0	0	1.79042	0	1.48102	0	0	0	0	0	0	1.01928	0	0	0	0	0	0.661955	0.288779	0	0	0	0	0
Shmt2	51.9788	57.5231	35.9794	48.7492	95.5112	89.7958	158.131	72.2647	114.272	99.0149	105.102	130.365	161.474	143.845	119.746	107.578	137.488	151.518	178.958	85.0751	132.663	104.141	130.377	104.882
Nxph4	0.758642	0	0	0	0	0	0	4.03791	0	0	1.62719	0.924221	0	0	0	0	0	0	0.0771515	0	0	0	0	0
Lrp1	0.00406358	0.340467	0.0037758	0	0.138467	0.907839	0	0	0	0.487734	0	0	0	0	1.67027	0.0415061	1.22399	1.76052	0	0.112876	0.427623	0	0.165364	0.0157696
Stat6	34.239	17.4571	27.7655	40.0189	20.0037	30.4752	21.5082	34.5434	35.0673	17.4681	16.6128	37.0816	18.7858	7.46535	11.4604	9.51872	20.8435	12.5341	4.65292	16.2341	11.0234	14.3308	18.1474	9.90523
Nab2	16.708	8.50962	15.6121	12.11	11.3477	2.16624	16.6841	18.4592	9.0332	7.7778	8.52878	15.3948	2.14282	3.899	0.564489	1.39215	3.31593	6.15457	4.51674	8.5402	6.45105	6.95131	7.88937	1.27672
1700012D01Rik	2.52491	6.05841	15.7755	9.62683	2.11913	0.0944236	1.0883	0	0.767182	0	0.301665	0.238654	0	9.16084	0.697151	4.26866	0	2.13111	0	6.85235	3.78439	2.89955	0.590513	0
Zbtb39	0.732231	0	1.4836	0.11044	0	0	0.0635601	0.252605	0	0	0	1.40311	0	0.123467	0.0542879	0	0	0	0.0217191	0.423742	0	0	0	0
Rdh1	0	0	0	0	0	0	0	0	0	0	0	0.696432	0.580273	0	0	0	0	0	0	0.180039	0	0	0	0.332015
Prim1	39.8273	53.4193	92.7555	50.8532	98.8396	78.2099	89.7968	63.9732	80.6483	112.125	81.1687	102.534	36.1568	43.9276	45.0912	90.6337	56.1265	63.1869	92.6435	45.8677	52.2833	107.019	73.0191	77.9686
Naca	14.7879	17.1397	13.1251	15.2445	18.0739	17.3157	17.3338	14.968	14.9235	14.3303	18.3234	16.6556	12.1232	11.6972	16.2563	16.1502	12.0689	12.1707	12.6032	14.4571	11.6112	13.1787	13.8718	14.0882
Ptges3	43.045	43.3171	26.3575	59.157	76.2175	49.5709	145.389	55.5934	83.874	89.3184	69.8768	118.64	91.5176	79.2026	90.9198	101.345	90.9246	85.9567	90.4073	74.6945	78.6367	98.7029	80.338	109.601
Atp5b	566.624	490.156	510.877	498.982	601.847	565.508	820.53	548.108	826.993	780.901	812.464	984.566	740.408	738.017	830.311	849.899	715.009	638.641	941.534	710.861	894.225	842.906	829.058	946.611
Baz2a	6.1964	4.73342	9.78857	5.93168	4.63889	4.97143	3.65123	8.91223	3.28108	3.60279	7.50297	5.95889	4.52526	7.40276	3.72455	2.11217	6.90634	5.69867	7.61259	9.40607	3.77127	7.03963	9.36643	7.70217
Rbms2	3.0962	0.704725	9.00169	10.4587	2.87785	7.61659	2.9397	4.54866	4.43217	3.02133	4.34528	4.79053	2.23576	0.436578	8.95499	3.48207	6.08915	2.66703	3.68633	6.04332	4.73852	4.92422	5.90842	3.01433
Spryd4	11.1914	20.4962	3.87267	31.1262	6.38712	20.3821	8.92395	6.82965	13.6868	3.50903	10.4628	12.2706	2.71921	10.4635	8.24013	15.6093	8.16822	10.3905	16.7305	21.2606	9.26979	14.5152	5.95456	12.0557
Timeless	6.62066	3.04516	10.61	7.88567	10.882	7.4854	9.78333	15.03	15.2488	15.2086	13.211	13.7761	0.833246	3.85077	4.75756	8.70632	4.83696	6.88895	10.7619	7.63173	4.81358	6.22239	6.84011	8.68567
Apof	2.28875	0	0.349589	0	0	0.102007	0	0	0	0	0.651785	0	0	0.380637	0	0	0	0	0	0	0	0	0	1.94674
Stat2	15.0519	23.5654	14.9841	23.8462	17.5904	11.3058	16.2324	8.5942	16.4726	13.6239	3.26844	5.25955	18.0371	17.3319	14.923	8.04584	19.4322	5.69663	22.8224	25.7571	9.54573	18.6417	18.8671	19.4797
Pan2	14.6314	12.5323	12.7739	27.8822	9.43913	10.5589	5.08209	5.93601	11.9519	8.5067	6.26616	4.89518	3.49439	9.79505	8.5653	7.55569	7.34297	20.769	9.08958	8.08944	8.92788	4.76826	9.61458	3.74665
Cnpy2	90.0818	69.6231	113.557	30.1333	57.6374	59.4298	84.115	117.159	127.859	80.287	97.7164	75.0767	413.819	346.968	364.78	341.426	208.603	329.721	293.147	313.746	382.483	222.977	181.394	350.621
Cs	68.4276	98.3582	76.306	65.2723	97.1795	127.606	131.936	87.3208	129.221	93.5444	135.558	101.955	107.755	99.2321	153.911	136.333	149.57	82.8549	153.631	112.928	150.079	135.265	132.751	125.052
Coq10a	10.9339	8.19202	2.96042	9.43606	10.1515	2.25118	6.42624	1.39389	2.41925	4.12606	3.59604	1.49964	3.70158	3.8094	3.22111	5.37449	5.1088	2.06778	6.54649	4.69321	3.75475	3.499	0.941299	2.06069
Ankrd52	1.68314	0.051961	0.0254991	0.081276	0.382949	0.119047	0.411627	0.880443	0	0	0.625961	0.259098	0	0.111055	0.537135	0.392423	0.0248227	0.223904	0.0195357	0.169397	0.962619	0	0	0
Slc39a5	0.0564466	0.0400795	1.75705	0	0.522073	0.367301	0.105835	0.332988	0.0310863	0.205304	0.440046	0.180512	0.116981	0.228429	0	0.288277	0.153174	0.345411	0	0.195994	0	0.0552894	0	0.109527
Nabp2	70.7492	36.0222	33.1901	44.8034	55.9998	40.1731	38.1778	50.862	70.3235	22.3852	60.8843	42.0968	27.1787	43.9939	34.2357	39.3636	35.7436	40.8294	58.718	39.8108	57.7664	37.1848	25.8455	44.6435
Rnf41	17.9721	28.7024	22.3258	11.3143	9.86574	20.9002	12.4246	15.212	16.3996	15.4367	20.9801	14.4631	5.38631	7.44084	2.76742	4.71634	11.0293	9.37334	13.286	8.48037	12.4608	10.833	7.94653	7.40367
Smarcc2	9.11031	7.55395	9.20318	6.72467	7.8385	7.309	5.2049	10.0365	7.10498	6.56581	9.6635	13.4042	6.93361	6.72095	9.7328	3.9336	3.49436	3.18141	6.83669	7.80024	4.81803	3.8429	7.4278	7.12228
Myl6	290.53	275.565	313.178	198.964	242.172	296.913	283.699	299.805	294.384	205.748	325.584	304.265	198.113	181.065	159.665	202.331	206.456	244.844	254.88	256.871	234.698	237.081	227.094	276.703
Myl6b	4.65921	0	0.328804	0	0	0	0.516039	1.50154	0.90944	0	0.0510861	0	0	1.19335	1.73155	1.56625	0	0.721795	0	0	1.48413	0.231073	0.800013	0
Esyt1	11.0676	9.93389	21.3611	31.6927	22.2858	12.3769	20.0945	16.3352	18.9547	14.0951	34.5351	28.6869	34.235	29.9035	13.9812	19.9928	21.2549	20.9809	20.0594	36.9466	18.1817	18.6577	34.1356	18.8306
Zc3h10	7.56022	1.02837	8.236	17.5582	3.58152	6.40851	8.32762	19.48	4.33904	5.89987	17.714	14.927	9.36474	1.75833	2.16476	2.95867	5.73803	7.94092	6.49546	2.7491	21.4701	9.58992	10.216	9.61108
Rpl41	589.07	556.539	706.262	461.006	696.051	824.178	958.007	853.012	675.841	516.639	744.19	622.454	642.937	651.186	921.919	752.693	525.52	387.929	1034.98	828.878	328.036	503.995	622.008	1067.96
Pa2g4	60.6102	74.3765	56.133	69.5878	96.846	65.7053	122.412	57.3668	98.7676	98.0071	90.4966	137.425	59.0923	83.27	59.7681	74.8186	100.938	62.3631	89.323	66.1186	72.0604	117.273	135.002	99.8393
Erbb3	0.0301048	0	0.0139864	0	1.02583	3.75463	0	0	2.03926	0.0547478	0	1.2653	0.249559	0	0.682988	0.73799	0.122539	0.994784	1.57518	0.766553	1.85949	0.0884631	0	0
Rps26	579.444	640.834	671.317	468.702	654.999	780.461	767.002	780.94	656.522	536.951	619.378	589.412	452.908	344.904	580.414	524.805	365.056	239.36	762.392	616.246	253.992	382.611	433.767	712.862
Ikzf4	0	0	0	0	0.0329116	1.41147	0.929611	7.82988	0	1.96725	1.88867	0.926618	0	0	0	1.76097	0	0	0	0	0	0	0	0
Suox	0	0	0.550526	0.0254312	2.28224	0.866052	2.73695	5.71064	5.47605	3.56035	6.22546	0.188295	0	0	0.75631	3.47317	0	0	1.32035	1.0137	0.235724	0.403714	0.611504	0.599808
Rab5b	6.63027	4.5725	10.1794	15.1038	4.17354	5.18631	4.69156	5.32392	6.50541	5.26654	6.30424	5.20503	8.60767	4.31772	1.77983	5.7214	4.60138	6.48225	2.92962	4.76309	1.96137	3.1352	7.04255	5.73014
Cdk2	56.5795	47.3112	48.2725	41.5611	63.4658	74.8798	57.5049	48.9928	58.1534	76.1976	54.2031	59.9259	19.0787	16.3117	42.9666	31.7166	48.3424	37.5153	36.0268	30.7555	30.1106	60.4888	41.3866	34.9051
Pmel	0.681811	0	0	0.336552	0.525504	1.6021	0	1.11137	0.125162	4.75303	0.467546	1.79103	3.53249	0.344896	0.0758247	0	0	0	5.03568	0.526085	0.649901	0.333917	0.240849	3.8035
Dgka	10.0027	22.8191	23.9653	27.225	6.76449	13.4142	22.0214	29.467	15.3058	15.0219	19.4155	18.3966	29.0662	27.5083	32.7836	32.4304	38.5259	36.8043	29.4474	49.4951	29.0833	19.7638	23.8905	20.3688
Tmem198b	0	0	2.52834	0	0	1.54576	0	0	0	0.942553	0.673418	0.11839	2.79271	0	0	1.32348	0	0.761177	0	0.719846	0.889265	0	1.62581	1.50851
Dnajc14	12.2052	15.9913	5.14525	22.9261	6.14332	13.3142	9.69378	7.19692	11.4733	2.9664	5.20549	8.28866	4.98174	16.3289	14.6651	8.71052	10.5223	7.07465	10.9702	11.3275	11.162	10.3152	10.4809	8.74555
Ormdl2	26.1477	22.7475	13.7896	31.8893	31.5916	20.342	33.2727	18.6504	40.3137	26.3461	28.4134	27.1733	19.0394	22.7598	18.3905	36.2118	41.2303	44.1094	37.7939	26.5145	38.4637	32.13	22.5674	35.538
Sarnp	26.4948	42.9652	35.7895	31.0502	36.0017	33.1212	49.8546	28.1636	43.8051	54.2962	42.6422	34.8284	40.6203	45.8855	29.351	50.3998	40.2001	34.169	36.5053	42.7333	49.2713	45.4294	35.4565	41.017
Cd63	0	0	1.57845	0	0	0	0	0	2.58079	0	4.31289	1.17748	0	1.65937	1.40712	2.0343	3.656	6.59551	3.25261	1.08476	0.670033	3.09835	4.9662	4.20548
Rdh5	0	0.136398	0	0	0.140266	2.08331	1.80087	1.10339	0.846336	0	0	0	1.39337	0	0	0	0.390957	0	0	0.778167	2.85647	0	0	1.95688
Bloc1s1	125.422	93.5861	94.1521	102.097	157.777	145.805	124.044	149.002	100.822	101.64	114.359	128.872	86.6424	77.47	106.301	67.875	77.0257	83.7508	96.5692	99.5771	49.0793	89.4442	85.4392	75.144
Mir684-1	0.789957	0.673085	0.440408	0.545908	0.769084	1.1994	0.987422	0.833911	1.39215	4.5971	0.889538	1.22702	1.3097	0.319682	0.210844	0.806876	1.50054	0.193358	0.168706	0.548577	0	0.464258	0.401834	0.61312
Tespa1	34.6847	51.1829	45.372	27.6826	22.9874	25.1418	16.2078	9.20522	10.6623	18.1889	22.6799	23.8255	0	1.01189	6.00645	13.6456	3.9742	2.0984	0.915434	1.40566	0	0.0699767	2.30157	4.57451
Pisd-ps1	88.2024	92.8807	82.8223	105.943	33.3545	92.5313	37.5534	35.9963	45.8795	26.586	34.6125	34.4003	35.9174	30.0951	25.5606	27.3109	39.3257	37.4948	28.5064	25.0125	40.9082	44.6602	31.6139	28.0787
Sfi1	29.2857	37.7667	26.4015	28.5851	18.8225	19.6955	19.6749	15.7582	20.9965	13.7246	23.6744	17.4175	19.4414	23.6663	12.2384	19.901	17.0117	15.2344	17.5302	18.1308	9.07956	18.2891	24.7009	11.0557
Eif4enif1	57.5353	72.6448	50.1776	86.7965	71.098	51.91	58.1668	58.4856	67.5943	31.5821	59.849	49.1843	40.9118	54.7643	36.654	44.682	52.4437	29.0622	44.8482	51.9882	52.2953	69.4149	74.8046	47.2703
Drg1	103.273	106.173	100.202	121.24	142.447	145.717	169.239	135.211	167.934	219.22	147.269	122.331	183.168	121.153	224.35	177.796	158.061	190.486	150.343	128.857	130.981	164.821	102.736	182.898
Patz1	11.1046	0	7.3471	3.24252	13.6367	6.18173	7.99375	7.10062	4.44071	3.22355	5.28358	4.73173	4.60989	5.48545	5.8443	2.48505	2.59366	3.44546	2.4866	4.06292	2.5046	3.88099	4.803	7.68813
Gm11944	0	0	1.03522	3.09345	1.22027	3.70034	0.696309	1.16746	0	0	0.904735	0.190868	0	0.563582	0	0	0	0	0.14871	0	0	1.77333	2.12523	0.135112
Pik3ip1	3.80384	6.32123	0	7.85674	4.49127	4.59341	5.56399	11.2574	0.0594284	0	2.12648	2.02124	2.68362	0	5.47236	6.44796	0	2.50926	0	1.4363	2.40692	3.85798	8.14226	5.5487
Limk2	13.584	9.00678	16.5435	17.21	15.0344	6.55334	6.71392	10.7357	5.98216	8.15457	12.5869	12.0611	5.76454	8.5879	1.47202	10.4093	2.44009	2.84662	3.91758	3.38588	8.74952	8.31451	8.94486	4.00138
Rnf185	13.1279	7.79279	27.9657	20.0029	10.2741	8.1258	24.2712	18.7548	14.5758	28.8637	13.2361	10.7221	47.677	65.8527	72.7822	46.8239	52.7486	57.2405	42.9561	18.0279	51.1805	44.1168	25.051	26.6195
8430429K09Rik	5.17726	0.998031	3.06922	7.88642	2.69129	2.10872	0.819908	4.33502	6.73456	6.98686	5.41797	1.56254	8.35052	3.41291	8.37859	12.7298	4.57706	0.688094	1.90116	6.39887	17.7926	8.94905	2.66137	7.63659
Smtn	0	0	0	0	0	1.78253	0.803931	0.676728	0	0	0.154752	1.42016	0	2.02437	0	0	1.30896	0.612215	0	0.165421	0	0.244991	1.30259	0
Tug1	18.9374	30.2913	20.4855	23.0897	19.6461	19.181	28.3056	19.1225	34.8172	28.0589	25.7792	23.1921	26.4897	33.4939	17.7113	17.0559	29.6671	21.4569	17.9662	24.7405	15.7404	25.413	16.739	23.4121
Morc2a	4.79419	4.60986	1.65306	10.3783	5.18487	4.04671	6.42578	6.70009	3.5882	7.60511	9.166	5.52038	2.44199	13.651	9.28093	10.6669	4.92167	10.1795	10.1399	8.85132	9.98971	5.7935	8.34446	6.76949
Dusp18	0	0	0	0	0	0	0	0.0243362	0	0	0	0	0	0	0	0.480363	0	0	0.111597	0	0.657477	0.690974	0.465163	0
Slc35e4	0	0	0	0	0	0	0	0.0245669	0	0	1.13087	0	0	0.640409	0	0	0	0	0	0	0	0	0.603736	0
Tcn2	2.35572	3.86929	0	0	0	7.44892	2.19956	1.92105	3.34495	2.68398	5.9003	0	3.76446	8.15489	0	7.65336	14.7104	6.53028	2.24271	2.95645	7.66163	0	1.53999	4.73615
Pes1	38.1648	17.2392	35.9256	20.2957	16.9389	19.2748	25.3334	14.5602	16.8511	24.0424	16.8172	30.0277	13.2684	10.1786	20.3062	21.5718	16.2453	17.9607	27.435	9.43103	21.0663	31.5185	17.9755	9.51884
Mtfp1	11.0965	0	3.14154	0.556298	5.10625	19.7907	21.4015	4.71034	6.20657	8.67101	1.61448	8.79225	9.34238	10.3494	18.5108	19.5692	7.76314	5.83537	10.6456	4.21414	17.254	18.851	15.2873	26.2412
Rnf215	3.3756	2.61875	8.18987	10.6146	3.77328	2.1355	1.32833	6.13312	3.92458	2.04625	4.95445	5.08332	5.57061	2.40323	2.33584	0.0638499	2.62927	4.43725	4.00503	10.2737	2.43109	2.81656	8.0025	9.52157
Ccdc157	2.1611	0	1.45147	2.85239	0	0.165589	0.352344	1.02106	1.47476	0	0.406944	0.826318	0	0.0475303	0	0	0	2.29988	1.63041	0	0	0.989371	0	1.45854
Sf3a1	22.4638	14.8228	20.0266	31.558	19.7132	19.8368	25.3712	19.8958	22.9123	27.8465	24.8318	22.2008	14.8464	21.1203	8.90323	20.4681	13.8282	14.763	24.605	19.7169	14.9805	17.4821	20.057	18.3427
Tbc1d10a	11.324	5.25555	4.79078	3.3101	8.43797	18.1814	9.68685	26.3595	7.24673	11.0446	10.7678	18.9593	10.0952	24.4492	18.5737	17.1883	9.18433	19.2012	19.185	11.7884	20.4785	14.0043	20.5418	19.8245
Gatsl3	8.05246	0	5.55717	0	0	0.508716	2.29646	0.267006	2.79857	0	8.09239	4.10733	0	3.16378	0	1.99634	0	2.00928	2.33747	1.26678	0	1.60811	2.18724	3.33731
Osm	0	0	0	0	0	0	0	0	0	0	0	1.76853	2.7619	0	3.30297	1.75016	0	0	1.9652	0	0	0	1.29126	1.04668
Mtmr3	7.66782	5.40662	15.3892	18.4878	8.7319	14.2953	7.17174	14.7015	9.66727	11.559	10.1891	5.33004	4.72971	7.98416	5.37976	6.36149	6.42455	9.1885	3.87185	11.0101	10.7103	9.31778	14.9364	11.2777
Ascc2	11.9163	4.05737	8.84931	12.2228	13.3428	5.92005	15.4757	15.2175	12.6134	6.67439	9.71828	18.0615	6.16186	5.54614	13.0817	21.7806	9.45502	1.87628	14.932	6.66744	12.2221	7.05327	18.6298	20.4627
Uqcr10	316.824	305.141	344.62	237.055	463.279	469.192	601.319	451.923	575.055	509.043	481.832	593.627	470.903	282.635	567.654	445.12	384.628	292.194	705.337	451.655	303.853	402.124	426.692	717.521
Zmat5	103.382	83.8612	78.4591	63.5993	64.4371	64.0441	76.691	106.248	96.5523	47.9782	61.2497	79.8841	119.523	73.556	76.9664	99.3294	126.742	106.25	84.3509	65.6856	109.655	99.1594	68.271	108.484
Nf2	2.75256	2.3356	3.69318	8.80621	4.99271	4.31055	11.8209	10.3051	20.9206	11.507	14.2364	8.57813	6.20153	4.02119	4.93848	4.71308	7.71731	9.42126	14.7084	8.0108	20.5893	14.3645	12.9172	7.57929
Nipsnap1	26.09	34.9408	29.4029	27.7013	22.8543	28.9602	17.557	14.4967	18.9206	25.9547	18.5995	28.0866	21.2798	10.1923	9.48011	21.7676	8.41163	16.5974	10.6197	9.41773	21.2001	20.811	11.388	24.1842
Thoc5	18.0314	19.5699	7.69799	18.7633	22.6685	14.2406	23.5201	24.7306	39.0053	22.7471	13.555	23.4264	14.2517	12.3808	5.49195	15.5415	11.4611	21.4713	15.7272	17.0466	22.9786	14.9568	9.59451	23.0622
Nefh	0.53053	0	2.01409	3.14252	3.23188	0.953461	1.98944	0	3.02191	1.43343	1.43115	1.24648	0.879584	0	0	1.70309	0.946054	0	1.13302	0	1.24836	1.98953	0	0.794123
Ap1b1	24.3481	39.6078	26.8813	13.8332	10.9706	20.9888	14.9841	19.9992	36.0166	16.326	29.8703	23.3664	7.39779	10.6726	13.4381	14.2851	10.3372	10.4001	18.2906	20.935	9.53736	9.91534	22.9459	13.5426
Gas2l1	0	0.683881	0	0	0.774151	0	0.671951	0.194725	0.0123355	0	0	0.828863	0.18568	0.317256	0	1.32696	0	0.328956	0.502277	0	0.589277	1.07505	0.626662	0.282503
Rasl10a	0	0	0	0	0	0	2.59403	0	0.781982	0	0	0.898184	0	0	0	0	0	0	1.63286	3.03401	0	0	0	0
Ewsr1	85.4966	101.577	99.7534	98.8164	91.0678	146.315	129.528	93.0765	154.154	114.628	120.531	166.141	110.669	62.3414	111.978	88.9501	76.4908	60.8495	92.1832	71.961	114.896	103.328	117.693	99.4093
Rhbdd3	2.55866	1.36847	12.968	16.5665	0.323513	10.3788	13.956	3.34275	4.64823	8.94364	1.87091	7.98506	17.9049	11.8337	10.6429	5.76998	11.9026	27.7355	9.65136	3.30753	3.49683	4.36146	2.42277	2.96594
Emid1	27.928	12.006	26.6564	25.008	13.2251	28.7085	20.6209	31.4797	28.2151	11.2865	9.70941	16.2306	0.787463	3.71607	0	0.12937	2.14812	1.24008	1.1496	4.91088	7.09892	1.67483	1.28856	2.70338
Kremen1	5.33954	1.41846	0.240623	0	0.348164	0.0267473	0.570318	4.41068	0	0.493366	0	1.50981	1.73781	0.548938	1.74442	0.881693	2.74395	1.72048	0	3.02577	0	0.362361	2.57184	0.88532
Znrf3	1.18987	6.03666	6.32158	4.28188	1.70028	7.11815	10.5071	12.7514	6.99677	8.76016	4.9954	7.08419	7.51705	22.1732	14.7267	17.603	11.7696	14.2804	4.26254	9.08479	14.4005	9.86898	16.8725	15.547
Xbp1	385.147	460.285	457.11	394.956	369.28	265.272	567.223	485.967	733.613	716.382	303.499	403.995	3410.73	3341.3	4330.06	2426.5	2017.63	2610.19	1537.29	1868.66	2785.46	1890.16	1900.25	2550.21
Ccdc117	22.6848	15.7914	19.0945	11.7157	16.5597	20.0674	12.721	27.5101	12.8947	26.2084	18.0776	23.4093	55.0876	71.9293	75.7433	45.1056	25.4921	39.935	35.1475	45.8801	18.7231	32.1708	37.1369	42.2561
Mrps24	84.066	84.8212	94.5839	80.5008	96.7628	115.739	103.953	100.038	113.906	75.839	90.3588	129.024	105.354	97.756	144.346	140.799	106.316	132.963	115.754	106.548	117.809	128.076	123.489	170.464
Urgcp	2.53431	6.60061	2.45504	6.04725	1.28092	4.57301	3.76093	6.65649	10.4648	4.58921	3.1854	3.49801	2.23496	7.2446	2.47542	1.56417	4.33112	5.20017	6.97849	2.94569	9.54767	6.63371	9.47204	7.86796
Dbnl	170.957	221.736	175.63	189.552	122.598	174.324	153.859	122.591	179.297	107.024	108.745	120.729	137.737	108.535	117.534	86.5137	137.863	93.5315	124.919	112.754	119.38	140.407	124.517	109.978
Pgam2	0	0	0	0	0	0	1.41923	0	0.441384	0	0	0	48.4451	17.8387	21.0351	6.27618	6.52459	1.79827	2.7101	3.71047	1.06954	1.04672	0	35.3793
Polm	21.6597	16.8336	11.9563	18.7281	20.5235	15.5031	10.2659	21.7486	10.2765	14.5219	10.5904	8.39247	11.0612	20.3436	12.4788	19.1865	9.03813	8.60824	10.6034	9.38589	11.2163	13.1712	11.1546	14.1296
Aebp1	1.85313	0	0.833176	0	0	0	0.168123	0	0	0	0.854371	0.805632	0	0	0	0	0	0	0.925571	0.622688	0	0	0.32942	0
Pold2	56.865	10.1942	58.0415	50.165	35.1275	40.5159	56.8918	27.3061	51.4977	52.6293	38.155	58.3445	37.5432	56.428	89.0794	107.029	69.8624	55.4731	114.701	61.422	56.2313	67.4429	55.3156	106.328
Ykt6	3.76207	9.85234	11.9624	13.7708	12.3674	7.25922	4.2139	25.6973	10.0633	9.32944	19.129	10.3791	11.4417	14.137	18.6479	30.6413	14.8491	20.5097	9.91259	33.3635	19.0011	15.3619	21.9121	22.4681
Camk2b	0.0435747	0	0.0539851	1.16149	0	2.78817	0	1.42507	1.10388	0.528291	2.46596	1.0617	0.54183	1.93973	0	1.21655	0	3.09308	0.527338	0.537955	1.99369	0.512177	2.14266	1.04279
Nudcd3	15.9753	23.1201	18.8459	7.81025	18.2148	28.3566	19.1669	14.5103	31.2217	17.0536	18.9443	16.1176	20.4469	25.2788	20.9119	28.7662	17.1994	19.8505	15.2648	24.0049	6.63844	25.5212	17.6614	18.3439
Rps15a-ps6	2.71711	3.12854	2.45645	2.39242	3.21727	7.88448	3.48809	3.60246	1.86035	4.54061	6.17013	1.61034	0.913132	0.89154	1.56803	0.900097	0.398549	1.61773	3.45028	2.54982	0.335992	3.16492	3.23743	2.27985
Ddx56	21.5202	16.2084	13.9751	16.1203	24.1418	20.7435	33.2966	26.7952	18.918	23.7696	13.5859	22.7746	37.5409	22.4985	45.5973	30.4991	29.7732	29.6495	29.7222	20.4118	43.5038	29.4278	28.3426	32.434
Tmed4	78.2729	50.6064	47.5062	47.4595	48.1445	27.0574	58.2285	30.9387	38.923	40.9021	43.8668	48.6876	86.895	67.3598	94.618	47.4675	32.4362	83.7632	72.6862	55.8557	88.1685	60.0362	59.6668	78.5399
Ogdh	23.4106	23.8204	40.1887	27.9444	27.7604	25.8025	33.2697	26.7555	36.7791	32.8995	33.2168	22.9972	26.8978	32.0822	40.5848	38.7796	36.7245	29.966	26.7006	29.1412	36.7082	33.6578	44.7046	27.9914
Zmiz2	22.085	18.8503	24.6279	33.1877	43.858	31.4148	15.5844	36.4844	20.9794	29.3239	28.3833	15.2592	9.54773	29.1894	14.8326	25.9991	24.8862	18.2894	20.2621	41.9577	13.7013	12.2404	26.0715	12.5709
Ppia	3.37084	5.72092	5.7295	9.73987	17.5295	11.1454	9.86563	8.78112	5.34278	5.68157	8.90189	9.4651	3.06693	3.32712	3.94989	5.20654	5.35442	3.01859	3.33607	4.37719	3.94974	4.99287	5.85498	6.06206
H2afv	203.761	180.107	165.824	252.316	225.492	249.942	157.931	217.779	191.31	159.818	170.571	244.235	65.9212	97.741	60.5156	75.9361	120.542	120.319	132.309	91.1826	87.6603	95.9338	87.4246	139.948
Purb	5.56002	12.9838	11.6589	18.5316	11.2848	10.7981	10.9378	9.65303	10.5736	13.0577	17.2489	10.4994	3.31333	6.58549	3.27662	11.5915	4.04792	7.12784	6.37151	6.06343	6.62917	7.18682	11.0492	6.8276
Myo1g	65.3413	73.9517	57.4156	42.6132	43.7697	55.5833	64.9783	86.5464	63.0213	70.2119	40.7808	84.5791	33.5218	53.4626	34.2353	35.6972	51.2914	30.8586	47.3618	55.2318	30.641	33.9097	60.624	26.8767
Ccm2	94.7062	150.868	150.131	109.226	123.312	119.053	116.978	103.296	104.947	96.7584	97.6043	71.0285	49.5892	44.5759	37.4597	39.9511	59.9369	58.9211	59.3322	71.4997	70.2013	78.3697	71.9772	69.5881
Nacad	0	0	0	0	0.1204	1.19366	0.0309162	2.23469	0	0.179919	0.674863	0.146893	1.53775	0	0	0	0.302027	0	0.0792329	0	0	1.09019	0	0
Tbrg4	17.0409	11.7987	2.74052	17.5655	12.687	10.7667	25.3969	15.5016	22.3154	12.2698	6.87949	20.7661	21.0937	20.7509	25.6229	14.0192	24.6905	16.9393	24.4543	21.4634	13.4063	25.7171	23.1091	22.7793
Ramp3	5.947	6.96734	6.44682	21.4782	9.93926	12.3079	1.92034	7.26266	4.80353	5.40752	8.11328	12.1353	2.87576	0	0	2.63223	6.99305	4.85216	1.69342	1.14718	0	0	2.26883	0
Tns3	0.00808643	0.43637	0	0	0.00787275	1.06115	0.171832	0.602566	0.195948	1.38234	0.749477	0.598469	2.07805	5.56314	2.84897	5.08792	2.23822	1.58345	0.898022	7.07557	0.795462	1.59997	2.09783	3.09104
Hus1	5.0987	7.55948	2.6511	1.60396	1.36316	6.91914	9.98911	1.14833	3.12803	5.09258	5.33182	2.96898	3.06597	4.81093	5.95822	6.42217	8.45922	6.30472	4.99312	6.23757	2.11526	6.98667	3.02362	3.9727
Gm11992	2.89947	0	0	0	0	0	0	0	0	0	0.0436786	0.299478	0	3.77518	3.5666	0	0	0	0	0	0	0.592703	2.00928	0.0489219
Upp1	0	0	0	0	0	0	0.0987422	0	0	0	0	1.37138	0	2.55746	0	0	5.57344	0	0	4.38862	0	0	18.8862	4.29184
Zpbp	0.283275	0.0223486	1.05286	0.186438	0.0766083	4.14739	1.43601	0	0.190673	0	0.0681591	0.661445	0	1.40111	0.252026	1.31811	0.64058	0.385208	0	1.16573	0.360023	0	0.133422	0
4930415F15Rik	0	0	0	0	0	0	0	3.64273	0	3.21507	0	0	0	0	0	4.59651	0	7.86785	0	0	0	0	0	0
Ikzf1	88.3107	104.122	74.5753	110.983	113.841	91.3632	65.4696	102.485	79.2094	109.297	89.611	64.4547	39.5909	46.7651	33.44	46.4957	57.1193	49.1126	40.7485	69.7502	45.9016	44.932	55.2057	45.2776
Fignl1	35.4844	31.6099	29.3416	37.7831	37.8747	56.0477	53.6882	17.663	50.6254	75.7795	49.1539	35.0245	26.7336	21.6552	17.9754	32.753	26.8333	26.1463	38.6296	19.7342	53.761	47.1531	35.086	24.6353
Cobl	0.0646252	0	0	0	0.0104863	0	0	0	0	0.313401	0.0746377	0.0885714	0	0	0	0	0	0	1.61018	1.14689	0.123201	0.548603	0.657468	0
Sec61g	12.4284	10.369	12.5587	8.58876	10.5119	13.226	20.9724	22.3328	21.3037	20.6242	21.6655	20.1564	43.4646	31.4347	69.0394	47.6046	33.0934	21.1046	52.9191	41.1759	26.4774	24.3472	34.7713	54.1092
Fbxo48	0	0	4.72751	4.37382	0	3.90584	1.1433	2.75112	2.39269	1.97526	3.02057	2.19377	0	0	0	0	0	0	3.90678	4.30069	0	2.12779	2.18095	2.49578
Plek	154.444	178.436	179.233	210.759	167.563	106.462	150.391	106.336	133.379	123.488	90.9007	133.178	71.3981	55.6726	59.04	84.4606	90.6562	69.6132	74.6118	69.4397	60.4554	124.529	71.0261	63.911
Ppp3r1	60.1685	95.8327	36.629	54.2688	37.8585	38.1127	77.4279	36.0609	57.5551	50.5677	38.7781	82.473	41.6682	29.6033	35.9665	32.3344	43.2416	38.4809	46.1368	35.1537	35.6226	58.4113	32.9312	31.8329
Pno1	52.7291	55.8576	24.6773	27.1362	75.9484	46.5207	81.4919	25.2183	80.6354	104.763	58.9536	64.0607	61.2977	95.5691	67.4753	46.8987	77.6362	44.917	64.077	59.3259	67.7531	102.386	108.444	74.9697
Wdr92	5.97876	12.3223	7.24327	2.36793	21.5317	9.14266	13.6018	9.99884	11.4028	14.4329	6.41621	13.8744	19.2254	10.4203	10.356	9.15121	9.33238	11.7419	11.5632	10.1654	6.3344	13.5781	6.90789	11.4641
C1d	63.2119	66.4893	54.6283	49.9802	24.6246	41.6339	59.6754	43.0391	70.5032	80.8297	51.5281	66.4132	61.069	55.6499	48.9927	61.0333	50.8099	54.1459	49.9522	29.5583	56.3172	74.163	63.6359	48.4024
Etaa1	3.2767	5.24766	6.88065	4.5744	6.67536	4.16414	3.86122	4.99268	2.92543	5.04014	3.32591	3.79843	1.37609	3.38808	1.65668	2.38852	2.23271	1.34262	2.83613	4.37719	0.858576	0.989723	4.18532	1.65251
Spred2	0	0	0	0	2.27688	0.137098	0.526717	2.11948	0	1.91579	3.12077	0.885535	0.698627	0	0	1.33427	0	0.0515711	0	0	0	0	0	1.51263
Actr2	204.885	237.041	194.008	168.028	183.399	208.338	265.439	199.253	241.11	257.877	222.815	208.42	143.689	123.005	130.077	153.902	200.721	178.712	146.311	159.502	157.784	154.823	163.061	188.615
Cep68	6.84362	11.0227	8.24095	5.2162	4.87461	4.6933	6.55726	6.851	2.93754	4.66711	0.599332	7.57483	4.95357	4.37825	6.3461	1.77325	2.45791	7.54418	4.08374	6.4939	3.36719	2.90806	6.1433	0.854353
Slc1a4	2.38899	6.30361	0	3.01276	0	0	2.56232	3.07223	2.9369	1.84993	3.55125	2.32363	4.08855	0.935595	1.43982	2.20401	2.34216	4.37622	0	1.32007	0	2.32492	0.235205	1.01682
Sertad2	5.19065	1.24041	2.56546	3.61778	5.69862	4.86711	5.73517	1.00998	5.17533	7.70502	7.74866	2.33922	0.166456	1.2189	2.41175	0.533258	2.66995	2.31003	3.23769	6.50732	1.86042	2.55687	4.00056	2.62995
Aftph	34.2629	38.6861	25.6255	20.0083	25.7181	14.1832	38.1624	29.0456	28.2534	25.0351	34.5145	23.3396	10.9047	23.1506	18.739	14.9986	12.4936	15.2006	17.1499	12.5695	18.8957	15.1921	23.394	19.7073
Lgalsl	0	0	6.27993	0	1.92861	2.47333	7.47002	1.25078	2.73197	5.02535	6.92129	6.7228	6.48579	2.89675	0	0.136026	0.090345	4.88954	2.773	1.23308	4.41754	2.93498	2.59679	1.00132
Peli1	37.192	26.0134	33.5901	38.5854	33.9609	33.556	32.7939	20.7337	30.0829	39.0282	48.2783	28.0804	66.57	39.4191	58.717	36.3569	65.1626	43.4774	42.792	31.6313	42.7402	42.8923	40.2163	39.7215
Vps54	12.6492	10.5589	9.06863	13.9329	11.4523	8.63479	12.9057	11.2677	13.4939	23.0268	10.5785	11.5223	7.39859	11.2252	4.66148	11.5166	15.0542	8.14115	16.8667	20.7192	21.1227	18.0628	22.3624	19.7847
Ugp2	16.9831	13.0485	21.1986	16.204	18.0444	8.581	23.1671	21.872	19.16	30.5635	14.7447	20.4685	21.8093	4.76722	22.7954	14.2384	21.098	13.8885	21.7198	15.1341	14.1932	12.0771	21.6722	13.1813
Mdh1	534.553	468.536	412.014	473.479	486.128	341.26	362.692	536.279	433.559	436.35	368.346	354.206	796.741	715.619	694.446	731.453	450.675	658.941	770.093	697.346	945.318	686.3	604.763	708.193
Wdpcp	7.38117	4.0802	4.25776	0.855844	0	2.14898	2.47684	6.15228	3.7103	2.61256	0	1.28998	0.513318	0	0	0	0	0	0	0	8.10288	4.56112	0	1.44182
Tmem17	10.1587	0	5.49943	5.01449	6.5362	0	2.31878	0	0	4.8194	0.229552	0	4.57677	0	3.89031	3.97006	2.99639	5.72989	0	7.25911	4.2438	5.10503	8.23809	4.54224
B3gnt2	59.2223	79.7098	120.631	146.038	88.7022	82.9736	86.6143	39.1351	71.3319	58.1846	71.6094	70.0814	80.1016	69.0833	42.8698	66.2371	41.6624	66.9081	42.8776	34.5453	75.0601	42.8227	62.4785	49.2066
Commd1	158.97	253.8	155.892	149.71	166.077	144.807	144.523	101.103	156.275	168.159	135.585	199.254	129.389	132.916	141.17	142.956	131.884	121.858	136.812	90.412	91.891	146.799	126.559	109.231
Zrsr1	3.24646	1.60689	1.72732	2.42037	1.98034	2.81957	1.01028	1.47222	0.370931	0.881912	0.805118	0.307704	0.167502	1.79896	1.22245	2.09141	2.26637	0.560532	0.604142	0.686007	0.215717	0.897234	1.27909	2.14333
Cct4	226.069	215.744	190.126	219.414	197.112	204.083	210.751	182.313	186.759	186.054	185.023	199.583	137.65	148.595	178.183	191.519	166.958	182.315	201.139	98.2486	179.408	220.62	129.844	163.219
Fam161a	3.90493	0.887253	0	0	0	0	0	0	0	0	0	0	0	0	0	0	0	0.917578	0	4.33877	0	0	0	0
Xpo1	21.8798	31.3219	25.5113	48.3338	32.7084	60.4831	28.2314	31.9505	33.6484	42.785	43.0095	42.2078	11.3604	29.2766	14.7252	28.308	29.4632	19.4642	18.5653	24.5613	15.5544	22.3992	33.0503	21.4785
Usp34	3.54137	6.71244	7.65496	8.24579	8.29594	8.03092	5.74094	6.85898	9.81707	9.01992	6.49164	5.66478	6.37297	4.31544	3.00508	8.73399	7.6179	5.51172	5.49752	7.69238	4.31172	7.69542	7.88014	4.17681
Ahsa2	5.02017	10.0379	1.68489	4.34277	7.22503	5.49905	13.9982	5.93235	13.3705	7.14486	6.37	7.70108	8.003	4.14469	11.8307	9.50081	5.60401	3.94528	10.5778	11.9316	7.75878	12.6303	12.5832	11.3373
Gm12060	4.63684	4.49955	4.16485	4.04356	3.98764	5.1125	5.50611	9.69369	4.42624	4.21621	6.2924	5.01336	15.0548	13.4479	23.7206	13.7348	9.01749	14.9436	16.5043	13.0589	16.4417	13.1712	9.56567	18.2942
0610010F05Rik	5.67105	15.4841	5.69045	0.0577178	4.25474	6.27712	1.82697	1.61555	1.44889	1.70115	2.57007	8.42678	1.99919	0	10.1429	4.12045	4.83881	1.89612	1.56073	2.50367	0	1.31712	0.99132	4.65112
Pex13	12.566	27.622	7.62495	10.4636	12.9486	6.35229	16.2026	13.5916	11.6256	7.10127	8.5577	8.87938	15.3332	8.19819	3.91816	14.3646	11.632	8.26439	9.18584	4.04375	4.19787	12.9123	5.74987	10.7956
Pus10	10.9464	12.7079	16.0929	19.7551	11.6698	15.954	8.11055	7.16643	9.87459	15.6732	3.78985	19.8223	17.5873	20.3117	1.85083	8.63439	6.67561	8.76954	7.61621	7.91119	10.2358	7.76254	8.03456	9.4827
Rel	45.6406	50.0485	39.1664	27.349	15.9135	23.7457	9.74728	18.2204	27.3405	29.8956	5.72014	25.4403	0	18.5742	4.7502	10.62	5.1472	3.55378	2.60058	10.2451	0.160715	12.4779	2.66034	4.58927
Papolg	21.6546	23.9482	11.502	22.981	12.302	8.2815	6.73173	9.7731	9.91589	12.0451	5.04091	8.84259	7.72944	5.2046	8.96782	8.73569	19.8491	17.668	7.55322	11.3872	11.5112	9.57394	8.80455	13.2573
Bcl11a	17.4711	17.2179	19.6633	8.70912	20.4181	17.7505	9.08673	15.9039	5.29051	11.9499	10.9056	9.54169	0.893569	2.8965	0.299214	1.70878	1.26363	3.50387	0.257831	3.8925	0.907471	3.09148	6.6237	2.12504
Fancl	40.0564	26.9652	18.3089	35.5062	14.4043	23.0702	19.9851	15.03	21.8909	29.5101	24.3911	19.3119	4.09769	21.6595	6.1873	8.07839	32.2854	17.3563	21.1134	10.1797	18.0152	18.8329	8.03472	21.6965
Vrk2	34.7193	42.3063	15.7289	17.3117	21.06	16.1024	16.9992	20.0692	16.812	26.7688	15.6051	29.2668	6.36633	6.0863	18.7898	14.8388	9.89902	11.0438	8.06399	8.59235	11.4198	18.3672	9.49512	15.0879
Pnpt1	18.462	27.2028	21.7915	13.8519	27.6476	20.7989	28.4756	25.6383	25.5603	25.069	25.7613	29.0345	21.7972	31.7868	17.5005	19.6575	17.6712	25.6896	22.94	18.4412	21.9111	42.7868	31.0764	18.9753
Ccdc88a	2.2213	4.48115	2.14898	3.79892	3.85452	5.20772	2.25391	4.38146	3.26697	2.56632	1.30159	2.82351	0.406187	8.06384	3.38289	4.8714	8.74019	6.7004	2.84633	3.41782	3.33293	1.88139	3.02421	3.334
Prorsd1	29.8288	38.7253	43.5695	40.2838	48.1704	32.0721	36.8941	39.8882	25.3066	36.4052	24.9264	22.8895	50.3264	21.5187	37.4167	46.8778	41.0505	43.501	40.6269	37.6504	50.0894	35.707	22.7093	46.016
Mtif2	29.5507	25.2976	34.3737	17.6953	14.2563	23.9763	15.909	15.9844	10.5018	17.4595	11.8257	16.7193	10.7697	21.3866	14.3992	22.4015	14.1615	18.0559	20.3154	11.1628	24.2301	25.7528	6.64596	18.5006
Rps27a	25.7226	22.2938	15.3404	15.3529	39.1071	10.2313	19.8074	14.6913	17.4537	17.4246	19.408	28.5532	26.5776	18.7908	15.7376	24.2409	22.8003	15.154	27.3883	22.5204	12.3085	26.2782	20.1204	35.0378
Rtn4	9.36583	5.62655	3.45407	5.88965	7.3706	12.468	5.29252	12.4762	9.50701	17.9393	11.0735	10.38	5.22358	8.73248	4.11389	7.26048	9.8659	10.2529	3.60152	10.4517	6.32616	6.927	7.90189	2.53332
Eml6	0	0	0	0	0.663487	0.730965	0.177858	0.390632	0.643394	0.599244	0	0.629519	1.52098	1.00011	1.01941	0.321272	0.487729	1.20983	0.383848	0.86677	0	0.572163	0.13968	0.624844
Sptbn1	7.06206	4.11755	16.8794	14.9413	6.71506	9.65397	7.44078	14.438	3.37509	6.31157	9.59907	7.24532	5.41719	8.7559	6.74227	7.65081	9.13476	10.0946	3.77636	11.8346	1.65828	6.63758	6.46207	9.50467
Acyp2	20.1101	0	0	2.49279	0	2.73842	10.145	9.46376	18.177	17.0558	8.74874	9.64042	4.11159	6.20402	2.64765	4.42134	3.67069	1.54514	3.85183	3.13122	1.65042	3.88657	7.95124	1.74981
Psme4	9.38376	11.7117	11.1456	4.93334	21.6553	10.8899	8.82935	11.5198	6.06276	7.72112	13.2541	7.62981	25.8516	19.3483	15.7947	21.664	17.3582	18.0025	13.1395	33.2889	15.3213	14.9602	16.8348	10.2613
Erlec1	7.63946	3.28897	17.6337	19.7079	12.2333	12.615	7.1078	7.69532	4.09298	4.58906	16.2887	8.95413	44.0578	60.0825	55.4502	37.2853	22.9348	43.7018	21.5197	33.5672	30.7224	14.9657	24.7639	36.0521
Asb3	11.9708	20.9697	14.4356	24.0989	18.5047	20.5928	12.2895	9.3792	14.9211	14.0582	10.4504	7.33747	22.7865	17.3122	15.725	12.3422	12.2197	4.04151	18.2323	18.676	21.1614	11.0638	21.4748	25.6669
Chac2	6.60697	13.1355	0.846769	1.75435	5.58952	11.8104	2.27821	0.141472	9.18431	8.78355	5.48614	9.99185	14.7311	11.0637	23.472	11.9145	4.45126	5.35346	6.51983	8.43796	6.67127	11.5149	1.62247	3.62493
Stc2	0	1.10229	0	0	0	0	4.55591	0	1.89576	0	0	0	0	0	0	2.48192	0	0	7.35156	0	0	0	0	0
Bod1	5.48136	9.62274	15.1592	2.13045	4.4541	0.936154	11.1135	1.76887	4.326	10.5177	4.8601	0.709834	13.0591	6.28784	5.99026	6.70087	2.928	0.422574	2.30437	4.59574	3.75199	3.55114	9.00142	10.0496
Cpeb4	0	0	0.024319	0	0.58606	1.56113	0	0	1.90261	0.0951929	0.40807	1.02828	0.542403	0.317746	1.60668	0.053466	0.923282	1.28125	0.503053	0	0.478993	0.922893	0	0
Nsg2	0	0	0.0501342	0	0	0.204802	0	0	0	0	1.49555	1.05992	1.34181	0	0	0	0	0	0	0	0	0	0	0
Il9r	34.5692	12.781	37.0221	30.7981	20.0827	23.8383	26.6664	44.5762	15.118	18.8278	7.82988	26.0496	11.4594	7.93507	2.30275	1.56219	5.85296	4.51152	13.9028	11.438	0.583142	5.83868	7.44743	1.63601
Snrnp25	220.879	230.732	194.762	202.549	163.636	319.209	268.455	261.309	236.876	204.214	203.736	270.327	112.14	136.566	158.207	230.141	223.015	150.605	289.988	243.102	209.307	201.319	180.909	177.107
Rhbdf1	2.45008	4.82427	3.13745	12.6427	0	4.51042	2.13604	2.8894	5.1251	2.9205	2.38977	0	8.1924	3.24946	0	1.47209	1.45262	5.39232	1.23117	1.57275	0	2.78302	2.61828	1.35829
Mpg	23.1293	38.6564	41.1461	42.4156	22.8895	56.2226	33.8956	27.6914	41.8991	35.1885	24.5401	22.4955	29.3207	21.4705	18.9736	33.8609	31.6171	27.5854	34.8066	35.5593	30.0656	24.1836	21.8727	18.0997
Nprl3	20.1441	24.4138	14.7118	18.2103	9.74232	14.9327	12.6387	15.9483	21.3818	8.83765	8.93941	17.6416	14.7279	21.8866	18.2706	10.995	14.747	21.9994	11.0481	12.3378	15.8392	8.18933	10.9424	16.6791
Sh3pxd2b	0	0	0	0	0	0	0	0	0	0	0	0.967097	0	0	0	0	1.21517	0	0.521645	0	0	0	0.648853	0.426552
Ubtd2	2.95369	0	0.018544	0	3.3031	1.10384	0	3.6311	0	0	3.92416	2.09701	0	0	1.65129	0	9.47736	2.00284	0	0	0	1.87663	0	0
Stk10	2.26632	4.59041	2.83732	5.77007	5.1677	2.82005	3.93614	4.26636	1.73421	3.81777	5.26933	2.2124	2.57086	3.7651	7.09954	3.28953	4.01361	1.69338	2.31812	5.88112	0.436598	0.771109	2.68993	2.26817
Fbxw11	19.4215	26.7876	13.6901	19.6004	10.9076	20.4878	15.7482	26.0002	15.3368	12.8388	23.3852	16.8656	8.84793	10.502	7.07546	13.738	18.8925	7.47904	16.6266	18.3767	18.0337	15.1148	12.9405	15.5124
Npm1	260.252	285.451	203.4	194.757	392.117	284.461	435.681	244.413	346.125	386.88	360.768	322.203	171.098	165.912	152.576	215.136	272.109	191.822	269.665	198.039	166.872	372.181	324.646	254.166
Ranbp17	1.01617	4.36352	2.86635	0.179142	5.84171	1.14141	0	2.53906	3.23784	0.791993	0.544891	1.12743	1.35382	0	0	0	0.328273	0.710655	0.310025	0	0.332096	2.27507	0.697412	0
Lcp2	31.9904	24.3316	16.3907	18.6101	24.353	23.7565	20.3776	19.0569	10.1128	21.1014	54.6061	29.3615	8.31529	11.6294	20.9843	18.7561	33.1053	16.28	7.06358	10.1245	17.407	4.88608	9.65338	1.61319
Dock2	63.7224	40.3012	65.4988	67.1162	66.2466	46.6141	38.0809	88.7188	32.8121	38.6461	51.8944	43.5367	40.1217	41.6023	41.2579	47.5813	26.5525	39.1954	39.4545	60.0995	41.92	42.6887	45.7534	31.3915
Fam196b	0	0.447971	1.20386	0.367036	1.10782	1.58838	0.0281648	0.0279836	0.756952	0.942465	0.243969	1.01909	0	0.273554	0.360841	0.322209	0.642012	0.661831	0.457149	1.6169	0.309281	0.640044	0.611292	0.0655814
Spdl1	11.5718	6.81282	12.3203	7.54459	23.4004	10.6672	24.3785	10.6887	2.84121	24.9899	13.3646	13.7009	2.598	3.70729	5.98411	10.9331	8.63533	8.96935	12.2536	16.7973	10.6993	30.0366	10.2602	9.02813
Slit3	0	0	0	0	0	0	0	0	0	0	0	0	0	0.490145	0.420253	0	0	0.415047	0.232798	0	0	0.498269	0	0
Pank3	2.07043	4.06026	5.51185	4.05553	5.36725	1.88007	3.64575	8.56088	4.56091	6.18572	7.4654	4.34649	8.10483	1.99492	2.91655	7.20029	1.07016	2.83555	5.21126	6.0098	5.31913	4.36178	9.29196	3.58694
Rars	77.7752	47.2598	44.5107	42.2174	77.904	54.9077	66.9051	60.5679	76.626	61.5539	68.2542	71.5815	112.281	85.0345	117.094	71.6389	94.2371	68.3221	105.396	88.7352	129.659	112.199	84.8353	92.0677
Mat2b	74.0707	77.7865	83.6908	111.989	118.215	90.6186	85.8197	64.2836	76.3305	104.585	72.9112	97.2808	136.955	135.127	69.0945	105.055	70.175	69.9237	67.8194	96.461	107.715	90.0866	69.6582	77.8937
Hmmr	10.4046	30.3194	6.14832	17.3841	25.2114	15.5091	22.1074	24.01	15.3766	19.6807	33.2377	20.7225	12.8159	20.5211	10.0271	21.7602	33.9815	14.2663	26.7108	12.2391	39.0105	23.1387	13.8934	24.5084
Nudcd2	47.2528	55.9996	6.56315	35.1268	48.6151	45.1014	90.1784	22.1416	71.1838	65.5312	60.1031	61.6384	76.7138	73.2183	61.2959	96.6839	51.4541	83.9488	109.869	58.0565	106.371	99.5977	73.909	80.4737
Ccng1	24.7804	28.6106	32.7001	43.3943	25.8658	43.3795	51.3209	56.4003	37.3861	41.3411	60.5764	43.46	128.964	86.3071	105.139	104.541	53.8236	41.1588	69.4878	101.467	72.8865	74.789	63.3205	53.9417
Atp10b	0.814517	0.572124	0.154622	0.371795	0.716253	0.180469	0.470744	0.957187	1.33124	0.732665	0.136555	0.54416	0	0.0354431	0.163634	0.161025	0.166365	0.150063	0.16834	0	0	0.223046	0.0445513	0
Mir146	5.5856	6.61004	2.59502	18.3809	19.033	20.1921	2.32728	9.24924	15.3805	3.38594	4.83825	0	0	0	0	1.90174	0	0	1.98814	0	4.25935	1.8237	0	0
Pttg1	39.6558	35.1039	30.8302	35.5059	41.8958	44.5929	28.8098	32.1269	29.8348	20.2611	43.0051	45.6175	15.8739	22.2615	17.749	34.4951	34.4843	27.0147	18.7374	21.9212	27.0008	35.4667	25.3257	32.2918
Slu7	29.0231	42.1824	26.335	38.9449	24.9412	22.4551	20.875	45.5492	32.2172	26.3608	17.7664	31.7922	46.9087	32.0203	31.2021	20.801	35.6827	29.0113	26.5937	18.2782	34.6072	35.0984	21.0867	20.1036
Pwwp2a	7.65234	11	5.70768	7.3182	4.42953	11.9235	3.98224	6.45861	3.11915	2.76433	9.73976	2.05476	1.76929	4.71888	5.69664	1.27612	4.4356	4.20484	4.62484	6.86854	3.57266	4.50748	5.20776	0.686859
Ttc1	66.2575	71.6487	46.4096	39.5472	60.434	51.6471	84.9855	44.8959	65.5785	61.6302	52.6706	56.6009	89.1486	72.6763	110.867	73.7191	66.2771	66.1955	79.6851	97.8143	91.0614	62.9126	57.6059	74.3667
Ublcp1	60.1994	58.0372	63.589	60.6599	40.5604	53.1932	56.8512	34.7455	49.6906	62.5876	41.4068	41.4015	20.2945	20.3873	9.66925	28.3883	24.2693	30.0658	26.5348	24.2404	29.5246	28.3876	30.4254	16.4202
Rnf145	10.6971	19.9648	24.2763	26.2098	9.21441	15.7237	13.759	14.0344	26.5836	13.7632	14.4923	23.8243	8.89615	4.74404	14.1261	13.8229	10.9	9.2201	6.55348	15.0047	14.8091	10.7227	18.1087	7.9613
Ebf1	37.2229	35.0994	64.4151	64.9001	24.0895	47.5886	27.155	19.5156	40.0488	22.1557	27.3862	23.9377	9.94291	10.3622	0.431644	8.47949	7.89926	18.1429	10.8218	12.1664	11.6539	7.44508	9.73458	3.55637
Clint1	27.2993	28.222	43.9479	37.9383	42.7015	19.2933	24.0621	32.7648	18.3981	39.574	24.0322	14.7414	36.8313	58.5887	37.3585	49.8746	46.5835	52.4365	31.4515	58.1633	32.6314	44.4091	44.0239	24.3947
Lsm11	0.52512	0	0	2.74019	0.739479	2.42036	1.06662	0	0	0.613908	1.33209	0.582612	0.738468	1.82149	0.40045	0.440587	0.890605	1.05581	0.400523	0.0217062	0	0.845012	1.36739	0.18195
Thg1l	2.70655	9.3343	18.9813	6.55272	23.8408	8.73594	1.20825	8.20328	7.45276	5.6252	0.390735	12.6003	4.8078	3.12941	14.2759	17.5086	3.84712	2.05054	11.1475	13.1269	3.68554	3.15603	10.1618	10.8785
Adam19	1.81902	0.0269079	4.2343	3.0678	4.90701	0	2.5224	5.54183	1.09569	4.10055	12.3506	3.15092	10.2883	21.2786	11.5308	17.6508	13.1115	13.9834	7.62788	17.7856	7.56406	5.30806	10.281	12.7395
Nipal4	0	0	0	0	0	0	1.76753	0	0	0	0	0	0	0	0	4.23924	0	0	0	0	0.7142	0	0.809603	0
Cyfip2	68.3102	76.2971	78.1429	79.0131	77.8534	99.5056	63.4232	81.287	70.7831	62.0587	66.7315	60.4481	51.9526	61.4194	43.5647	56.9089	38.6152	58.9794	55.6333	67.036	57.9002	62.1288	54.8551	40.8914
Fndc9	0.106957	1.40496	1.16774	4.83077	2.68136	0.49298	2.07223	11.2078	2.09106	2.91762	5.7672	1.95451	0	0.86567	2.21242	1.69333	1.74143	0.392697	1.31342	3.96133	3.42555	0.314292	2.2216	1.40086
Itk	0	2.43389	0	0.0139836	0	0	1.34559	0.483761	0	0.30911	2.22074	8.20523	0.880643	0.687855	1.39882	0.318293	3.49775	0	0	0	0	0.749203	0.936672	0
Fam71b	0	0	0	0	0	0	0	0	0	0	0	0	0	0	2.28617	0.225778	0	0	0	1.0873	0	0	0	1.17949
Med7	56.3732	57.6876	49.869	53.0075	72.5755	38.6251	45.4289	29.517	27.2655	49.25	49.1766	46.8897	39.2678	42.9057	33.506	47.0153	41.7841	41.8904	43.0763	25.1952	50.1764	57.336	38.0272	53.05
Havcr2	0	3.18612	0	0.175442	0	0	21.5747	0	0	0	17.914	0	0	0	0.296451	9.6658	5.12378	0.434985	0	0	0	0	0	0
Timd2	9.31622	4.79931	2.07689	26.2324	8.49555	9.01754	11.1309	13.9241	10.1628	16.3894	15.2875	23.9517	15.1196	20.5511	29.3518	20.8214	25.9113	10.8108	14.0914	4.80146	2.24988	24.0654	24.4073	19.7422
Havcr1	238.553	318.123	294.742	290.859	307.476	192.525	212.597	208.901	208.492	239.703	158.942	217.332	31.9187	50.656	16.7049	52.6741	89.145	111.543	115.37	63.9596	119.558	180.297	140.894	41.6372
Snord96a	83.3005	145.077	18.9852	124.907	39.7846	59.6585	80.548	70.7582	59.7244	151.488	40.8423	62.4685	55.373	63.6042	50.3397	49.7664	66.1073	59.6296	35.2442	61.8491	35.9555	95.4482	138.579	41.1706
Trim41	5.96388	12.7534	5.50913	8.77992	6.5533	13.7111	2.63747	13.2758	4.82101	2.66387	3.24757	0.84446	0	5.36329	8.28478	7.37405	5.06329	7.72574	6.0704	6.86222	3.35102	4.06522	2.09934	6.42893
Trim7	37.9632	25.1627	27.8246	55.6271	12.3344	24.7413	6.6445	13.8087	5.0743	4.18905	2.57083	7.20447	8.62952	13.2656	2.95583	5.24859	5.04867	12.1439	7.09529	8.61339	1.01339	2.77694	11.0413	4.46958
Irgm1	43.3656	72.7342	79.9578	57.5115	46.9019	34.595	22.7895	42.4343	19.9618	35.1821	25.1363	49.8016	72.1901	128.541	69.2586	164.688	56.6265	40.0375	43.4631	45.9772	55.3218	99.1652	33.402	108.872
Gm5431	1.22203	0	1.51398	0.583103	0	0.0220883	0.356416	2.83299	0	0	0	0.111656	2.44813	1.07149	2.2288	2.45479	7.8481	2.89146	0.652451	0.0942916	7.87428	4.7879	0.966962	3.95195
Gm12185	0	0.0163242	0	1.65686	0	2.87979	0.330479	0	0	0	0	0.399117	0	0	0	0	0	0	0.466441	0.931317	0	0.0225191	0	0.914497
9930111J21Rik1	3.24248	5.76132	12.3134	8.25784	5.3986	3.85626	1.46848	1.06996	3.5714	1.53827	3.64987	2.67639	2.07761	4.94444	6.35491	6.91185	4.37816	4.86934	7.3262	6.81677	4.51515	3.16067	2.17793	7.93287
Tgtp1	0.473918	2.29433	3.44279	2.91352	0	1.84561	0.619309	0.695586	0.664354	5.48452	0.447826	3.38539	0.714296	0	0	3.82854	2.10441	0.896372	2.5763	0.249324	10.0532	9.83266	0.949677	7.64916
Tgtp2	3.56704	4.18057	12.5789	4.85795	1.52719	2.8198	2.79339	4.16314	1.49108	3.04807	4.16932	5.51704	0	8.08718	7.05444	30.0254	8.28008	1.42011	10.1419	2.53678	14.4524	6.44059	2.22255	11.883
Ifi47	175.49	120.294	180.408	148.885	93.7965	94.443	100.623	64.7157	55.6898	68.1141	116.598	116.646	94.1928	190.5	85.126	210.505	142.912	68.501	125.249	57.2666	169.924	124.606	92.1529	120.387
Zfp62	32.5168	30.1728	36.874	31.2856	23.1141	21.0383	23.6845	21.0316	25.885	33.4474	9.90497	26.0584	26.9678	28.5801	13.4756	17.1898	12.2734	11.5856	9.11373	17.4262	15.022	22.9604	15.7711	8.22208
Mgat1	52.5449	55.0298	60.4696	70.9027	42.6541	52.4282	30.8758	66.0059	49.5038	28.3746	24.0232	28.1616	184.167	146.32	162.579	128.951	104.956	119.179	81.1582	100.02	121.292	95.0615	104.213	119.61
Cnot6	15.3874	20.0333	15.0384	18.7441	24.4114	24.5993	24.7593	19.575	12.505	24.6883	18.8524	4.52458	17.6216	16.1296	12.3145	22.3047	17.3051	9.99241	11.0399	10.7359	12.9863	9.13306	14.2127	10.1242
Mapk9	12.7538	15.9244	12.2409	26.3128	16.6425	13.3899	11.0257	17.3332	7.03782	15.3236	8.11463	16.4213	17.146	14.6287	9.92005	12.637	9.6366	13.6772	10.2752	8.72124	9.87114	7.33086	11.2875	6.2732
Rnf130	16.8736	15.4778	2.85066	15.2633	1.80783	7.96774	0.403664	1.17814	0.355698	0.880931	3.39172	0	8.36581	9.63823	2.37034	3.46348	20.2651	8.29982	2.67251	0	0	0	3.69612	1.33156
Tbc1d9b	10.3373	0.876167	10.1353	8.63085	8.60217	5.89584	8.14861	10.2648	8.37279	7.49427	2.91415	3.42493	12.4487	6.07715	10.3155	5.27937	8.68711	4.27411	7.45838	6.41337	5.35287	2.07526	5.98082	4.20137
Sqstm1	176.812	126.189	150.881	188.055	155.557	158.909	195.483	253.199	157.991	213.043	176.558	176.286	425.745	332.787	302.906	196.422	247.699	332.882	439.572	320.34	396.114	317.926	265.225	330.927
Mgat4b	0	0	0.138886	2.90205	0	0	0.186834	0.525958	1.8384	1.81215	1.25156	2.9135	0.722787	2.01627	4.05595	0.916032	1.55482	0	0.691632	0.115332	1.76669	1.90329	2.87234	0
Ltc4s	3.91056	6.28403	0	0.20319	6.51236	0	7.33211	4.0898	1.24683	0	0	1.6925	0	0	0	0	4.46808	3.27459	1.75822	0	0	0	0.174493	1.59745
Maml1	2.41956	5.18493	1.51906	4.41148	8.8495	8.46309	3.77365	2.95078	1.58459	3.01271	5.52276	0.298748	0.993832	5.38093	1.36722	2.42685	3.81521	1.73402	7.75094	4.33935	1.59572	1.62267	3.56666	1.16313
Canx	133.62	133.133	128.746	133.822	157.959	90.9316	196.736	170.143	154.478	228.707	184.055	165.723	278.174	270.112	327.457	338.993	325.456	268.115	281.959	285.986	323.334	290.81	275.989	213.062
Hnrnph1	102.319	138.353	120.938	170.975	188.38	140.948	103.159	138.214	114.405	155.128	144.599	107.447	83.1517	81.6254	95.8447	107.398	131.745	92.487	104.149	103.951	85.2587	106.772	147.035	92.6747
Rufy1	7.19661	6.88867	9.56489	8.61107	3.54757	5.73009	4.7255	9.36194	9.20594	1.57382	8.42338	3.95362	6.13566	5.62193	10.3335	6.97855	2.16299	19.7334	2.04276	4.95543	7.03346	6.37986	9.38359	17.2341
Zfp354c	0	3.60245	0.0419046	0	0	1.77297	0.916038	0	0	0	0	0.401759	0	0	0	0	2.72293	0	0	0.0782952	3.1467	2.12034	1.83524	0.525042
Grm6	2.20699	3.76888	1.40174	1.62721	0.679961	1.2119	0	0.737276	1.15389	0.558852	0.629166	0.433933	0	0.226109	0.260976	1.02726	0.492758	0	0	0	0	0	0	0.677588
BC049762	0	0.583899	5.85815	8.79493	0	3.93895	0	0.425538	5.81197	1.49549	0	0	2.27232	0	1.09744	1.11994	0	3.69023	3.51245	2.69671	0.470313	0	0.580983	1.06376
Clk4	60.5747	100.873	60.5642	102.868	58.6316	56.9184	85.7107	89.9656	46.8163	53.393	59.8388	77.9353	116.389	115.967	113.959	88.7899	105.968	107.483	94.3944	112.604	116.113	87.7776	85.1398	89.3626
Col23a1	2.36061	0	0	1.45522	0	0.266436	0	0	0	0.233101	0.814203	0	1.59383	0	0	0	0	0	0	1.11265	0.586459	0	0	0.186534
Hnrnpab	35.8071	32.1775	50.8349	73.9858	124.189	82.7202	77.7169	84.171	55.6237	105.762	114.817	53.5068	35.8718	40.7005	35.6647	81.6965	89.1659	45.6849	58.7496	65.5495	33.5602	51.9343	103.287	75.8453
Nhp2	157.605	145.072	95.7625	70.4479	139.475	177.591	283.637	129.192	188.263	160.242	193.213	260.196	86.9331	129.755	95.0701	141.958	146.702	117.28	178.784	111.889	93.7566	211.106	245.876	244.999
Rmnd5b	34.1422	45.7913	36.405	65.6933	46.197	25.7304	40.2281	35.4897	40.7566	29.7444	37.0887	31.1955	54.3888	26.6772	35.0235	52.8501	51.6401	36.9139	39.9773	47.6498	27.5293	29.9092	54.3588	32.5811
N4bp3	9.45774	6.41472	15.9582	8.68661	1.8095	6.55734	4.35234	9.49602	7.92947	4.53521	2.5066	10.4901	6.53346	6.28376	3.07692	0.0480612	0.766106	1.78518	2.91418	2.66852	3.28311	0.553066	6.66192	2.46511
D930048N14Rik	0	1.67902	4.72235	0	1.90703	2.35398	2.55872	0.0438321	1.22452	0.770205	0.24457	0.919052	0	1.99957	0.565203	0	0.287318	1.16624	0	0	1.33221	3.73356	1.58585	0
0610009B22Rik	60.3585	44.3164	22.7731	33.889	46.092	38.7968	46.9042	49.2966	62.038	53.9834	37.9757	44.926	54.5781	44.0469	62.7743	44.4697	43.7872	34.6527	44.3767	35.2378	41.0933	55.6171	43.1056	42.8297
Sec24a	11.8654	5.94106	18.0802	16.4591	11.3525	8.29234	22.4084	21.6562	23.383	31.5981	12.7605	24.9033	60.9493	54.501	58.8485	45.8231	37.7293	41.8105	28.4197	59.1764	56.6096	47.622	48.7048	35.1305
Sar1b	170.28	190.172	154.272	90.0121	128.167	125.121	174.574	188.805	188.351	260.485	204.554	212.284	350.689	345.133	275.58	268.635	245.845	234.639	347.67	289.978	417.165	337.647	313.701	389.907
Cdkn2aipnl	86.2537	106.399	99.2995	109.541	145.194	128.221	173.753	108.512	133.548	138.735	113.911	113.572	70.5058	78.2974	70.7025	89.8584	122.183	113.468	84.4424	91.5265	126.472	108.238	96.822	95.9961
Ube2b	90.2393	92.0366	70.2223	66.0912	88.1321	110.095	106.318	114.122	101.651	124.18	99.4762	113.126	146.943	146.234	162.115	103.777	101.458	102.18	134.337	121.35	131.589	131.092	123.605	129.844
Cdkl3	14.4763	1.15162	5.56323	2.18034	9.82703	8.28959	5.65063	0.535715	8.55205	6.77767	5.3057	5.26554	3.36126	2.5137	2.07237	1.83288	3.60524	3.801	5.49047	5.83126	8.48651	0.371812	0.4681	6.29414
Ppp2ca	39.7866	37.3107	32.1039	26.1547	85.8952	41.6528	60.9795	72.4439	47.8975	88.9467	83.184	42.1107	39.5054	80.695	31.5482	87.1058	98.181	79.5049	62.9405	85.421	50.9246	69.4045	72.1401	81.5196
Skp1a	92.9718	101.237	90.8734	96.7968	100.482	110.442	158.348	110.968	138.661	122.758	107.929	156.244	161.282	94.6496	134.071	123.443	96.8951	111.033	127.896	122.537	130.527	146.83	107.4	143.495
Tcf7	0	0	9.42116	0	0	3.46009	0.168982	0	0	1.86847	1.00707	9.23941	1.00861	0	0	0.828508	2.64132	0.0661807	3.46458	1.43951	0	0	1.32951	0
Vdac1	36.2516	55.1298	59.855	45.7337	33.8259	51.3178	65.7001	39.6176	50.4207	42.8707	51.1084	59.7338	42.0379	45.7583	30.6369	44.8676	34.2165	46.7149	38.5638	41.1644	35.1951	56.7196	48.3378	54.7172
9530068E07Rik	64.7295	58.9009	35.6908	62.3047	62.5893	40.3003	49.4535	62.3712	48.6021	59.326	62.4213	34.5579	50.9341	43.1784	57.0871	73.1559	72.1504	50.5515	60.3452	46.444	70.4769	61.2163	50.2819	56.2076
Hspa4	70.3437	71.0778	57.2797	53.2362	45.4535	48.8789	61.6666	49.9813	64.9827	86.6589	61.2593	65.905	41.9994	41.1118	50.4012	51.5766	39.6704	50.2114	64.6423	34.2025	67.5139	77.3579	67.0891	55.8469
Zcchc10	40.3886	38.0774	47.8163	39.4926	51.2725	28.4529	53.5533	39.9664	44.7508	79.315	21.7663	28.3259	39.5066	37.0139	31.736	25.4701	40.3647	24.7443	61.89	49.3644	54.2923	27.8198	49.3826	28.3957
Aff4	2.06564	4.5142	4.98369	7.79267	6.66489	5.04207	7.08372	6.76462	4.0586	7.53467	6.74967	3.32328	7.82153	6.31162	8.62746	5.27774	5.34687	4.53152	3.2927	9.2737	3.35007	5.91245	9.83118	1.96361
Uqcrq	294.914	247.287	242.479	204.952	294.795	190.955	541.43	356.624	417.524	291.096	342.321	358.21	919.793	518.706	896.216	545.732	445.879	366.274	631.382	590.316	330.121	479.863	446.389	897.417
Shroom1	0	0	0	0	0	0	0	0	0	0	0	0	4.10287	0	0	0	0	0	0	0	0	0.502747	0	0.391256
Sept8	0	0	0	0	0	0	0	0	0	0	1.66521	0.0836433	0	1.21724	1.71036	1.3625	2.12927	0.192063	0.865808	0	0	0	0.266095	0
Kif3a	0	0	0.248145	2.49366	0	1.60501	1.97506	0.414583	0.31866	1.21416	3.60481	3.42628	5.48842	2.70184	2.28687	2.84143	0.241563	1.85208	0.760449	1.05606	3.46199	0.675755	0.679231	1.57615
Il4	0	0	0	0	0	0	1.88418	0.178292	0	0	3.66838	0	0	0	0	0	0	4.04102	1.22637	0	3.61262	0	3.89472	0
Rad50	13.2811	14.1578	8.1725	3.06051	10.3464	22.9488	12.9168	17.7922	19.7761	19.3478	17.2104	10.268	3.55306	12.2129	12.0981	14.3212	15.6777	9.3702	15.2978	10.7098	8.65012	9.45472	16.7651	8.86347
Irf1	56.1165	68.0027	54.0836	58.4045	35.0841	48.8277	75.4564	64.09	47.3882	100.742	111.911	87.8359	43.4434	29.1519	35.3776	61.2916	46.0841	79.8308	90.6909	97.3821	59.3678	71.3007	71.2715	78.9389
Gm12216	6.67089	0.372962	11.6648	4.82259	5.4207	0.398759	3.61112	14.3842	10.0089	4.58513	10.9652	6.43109	1.95943	5.10159	0.42059	10.4084	1.85298	2.69996	10.6569	7.29532	15.2608	2.67539	6.94698	7.64404
Slc22a5	9.47124	8.66224	1.90134	1.26979	0.094866	2.19805	0	0.605073	5.49505	1.55939	0.472657	3.79272	0	1.49844	2.28866	1.15452	1.63938	0.38161	0.166478	0.360889	0	1.6798	3.6018	1.58819
Fnip1	10.2023	10.6028	3.28527	7.83697	9.56695	5.70465	6.02106	9.11109	7.07767	16.1184	8.68704	3.92589	5.75007	10.6434	10.3111	7.63604	8.13037	8.08829	4.67043	9.05405	5.22331	7.37929	4.10014	4.67332
Rapgef6	11.9018	12.5703	7.71262	10.9109	19.1366	12.8638	11.9433	12.4664	10.0561	10.9464	6.61587	11.0133	8.40706	11.5653	5.48121	9.496	6.47859	9.99136	8.06937	11.4627	8.6207	7.64969	5.10306	10.4231
Cdc42se2	98.9422	110.247	120.066	89.4545	49.4311	95.8643	149.682	127.896	172.824	143.428	114.734	109.061	381.486	298.331	266.296	201.65	299.572	237.98	231.936	273.846	393.274	232.548	216.712	204.031
Lyrm7	6.24537	0	2.06332	1.86338	0	2.98019	0	0.430906	1.74266	0.302871	2.06772	1.03982	1.84079	0	7.03813	5.0466	0.0753221	2.10618	3.4382	2.18458	4.88946	2.93632	4.65943	1.66963
Hint1	357.496	320.747	254.772	240.611	406.451	344.072	445.94	353.31	375.363	463.48	456.442	599.34	417.576	393.673	481.996	620.213	397.677	361.795	507.941	389.327	240.328	371.88	368.725	574.017
Gpx3	0	2.15251	0	0	0	0.216297	0	0	0	5.36795	3.21327	1.16626	91.7587	39.2254	78.7837	18.7416	10.4994	53.1135	27.2599	33.1478	66.34	73.6092	31.2472	28.8694
Tnip1	12.384	17.8399	12.4105	18.0448	10.1246	10.8692	6.62347	19.3236	7.01683	8.0845	10.1425	15.3407	11.763	2.3291	10.8589	5.31104	10.5555	7.09229	8.34965	12.8631	5.26656	8.55327	9.4559	4.46699
Anxa6	14.2351	25.2528	18.3404	13.0656	18.7074	16.5479	15.2353	46.2169	10.3693	11.5791	43.6097	18.8865	116.497	111.441	129.46	97.9709	100.767	72.5255	64.7358	115.751	52.8537	40.7163	42.876	116.839
Ccdc69	43.027	38.7565	49.6876	24.0804	55.4659	26.4995	34.7001	67.1796	14.6543	31.9505	41.2592	17.2216	17.8517	23.2969	23.9016	20.1231	22.7962	29.2258	52.4565	19.9395	28.2906	34.4177	24.5116	27.2225
Gm2a	94.3632	72.3019	61.4966	67.542	62.926	47.1213	67.7992	103.04	84.5953	61.1752	53.9168	69.8897	121.986	111.851	103.219	124.833	121.3	179.155	244.672	105.777	160.741	151.685	164.245	181.581
Slc36a3	3.64854	0.0488797	0.447757	0.203884	1.64202	0.223974	1.89306	0	0.151647	0	0.0298148	0	0	0	0.0918695	1.54692	0	0	1.39667	0.0796758	0	0	5.25264	0
Slc36a1	0.791665	0	4.44559	0.781554	0.0446809	0.149316	0	2.65747	0.353844	1.41883	2.05722	0.0733822	1.99733	2.69299	0.796203	3.35167	3.39363	2.02201	0.710587	2.28404	0	0.764197	1.65361	2.24851
Atox1	176.697	107.511	225.415	77.7411	154.274	212.455	201.525	206.148	161.297	141.197	162.149	185.178	221.031	186.173	177.362	190.5	166.826	133.572	223.643	217.46	160.552	165.361	152.965	368.053
G3bp1	79.4865	85.3864	64.2667	83.8778	100.71	75.9874	115.751	87.927	81.3192	81.395	82.3403	128.759	67.2555	53.4441	55.7002	90.6958	66.4147	49.7018	101.073	58.0104	77.5408	86.135	78.1071	78.756
Fam114a2	28.7374	26.7895	27.5852	19.9736	14.1018	23.1734	25.1156	16.6936	22.0291	33.7167	31.3763	19.7776	24.879	32.7315	28.392	32.6195	24.1492	23.428	25.5884	31.4366	28.3114	27.3765	24.0884	41.7307
Mfap3	23.0896	33.0189	23.2693	19.0734	24.9745	12.4395	15.5814	16.5781	12.9215	13.7554	16.3795	13.231	11.8081	17.1172	17.9304	8.2087	20.4915	13.4592	5.49966	15.7233	13.7461	6.67765	14.4073	10.9591
Galnt10	0.360413	0	0.621937	0.0762449	0.0375953	0.335032	0	0	0	0.187267	1.01461	0.0117609	0	0.468812	1.20245	0	0.279434	0.81917	0	0	0	0.479104	0.894845	0
Sap30l	3.00796	8.54312	4.31945	0.539916	5.70482	7.20216	4.15049	6.45252	3.22703	0.568331	4.73725	9.994	1.78107	3.95217	4.90046	3.59109	0.742037	7.84068	1.8354	3.52662	1.8767	2.75498	2.8482	5.38172
Larp1	2.05819	3.80614	4.07135	4.72304	9.35108	9.86102	4.58507	4.83392	4.41304	5.78911	6.71125	5.03988	5.49766	4.81238	6.1038	13.0808	7.89362	7.00819	5.37232	13.4035	4.72939	6.3795	8.1585	6.01706
Cnot8	90.6917	59.8346	91.3699	54.8356	69.9704	54.3054	36.6846	50.9248	50.9938	48.9921	38.171	50.0447	100.323	86.88	98.8881	94.0312	65.7615	68.3427	93.7306	60.6397	75.9828	69.3768	75.4765	89.372
Gemin5	3.8367	3.16673	0.660518	0.0288403	1.70649	2.43953	7.35186	5.02492	1.7161	3.5772	2.88473	5.97013	2.98676	2.36443	2.36516	1.67099	3.62016	1.57313	1.64292	4.07993	5.97022	2.747	2.906	4.59145
Mrpl22	37.0374	71.1666	54.6406	38.7294	56.3023	19.4671	54.6207	35.7593	63.3389	37.8134	49.5298	61.9673	72.0439	46.6744	34.0356	61.5578	56.6442	41.9486	57.7627	48.5075	70.9796	41.529	50.4056	60.6763
Gm12250	0	6.83755	16.9176	4.46597	9.28809	8.30627	8.45382	12.6687	1.75132	10.6703	3.25892	7.14122	2.8775	25.2852	19.5458	39.2068	12.3364	0.65779	9.37411	10.6271	35.6575	15.3989	12.6828	13.3404
Igtp	23.8693	36.4451	50.3889	31.0649	17.5308	13.3	20.8253	27.6751	16.6375	44.1695	40.0556	32.0579	93.7272	138.356	98.2771	283.278	79.3819	69.1874	91.2842	54.4909	187.902	96.2739	58.6802	158.736
Irgm2	6.69854	16.2128	5.53615	13.175	6.21977	2.50247	7.05998	26.3902	1.8777	10.7726	7.30877	18.5028	11.3484	13.8675	28.3579	29.8656	7.75684	14.6258	11.4739	7.21477	14.812	18.6548	13.723	20.9498
Zfp692	7.14082	6.52525	11.0778	1.90033	9.46095	4.78125	4.54052	4.0679	3.48804	2.59722	7.42245	5.78697	3.86055	3.39233	2.40313	2.09299	0.926744	4.86362	2.5196	0.143735	9.94358	2.98024	1.36872	4.15673
Zfp672	3.42169	0	1.17297	3.68955	0	3.909	9.0523	6.97247	9.05606	5.13514	7.16507	7.93734	8.74348	5.91521	7.89135	11.3671	0.94654	5.97653	1.48987	8.15121	8.0557	4.03487	3.52051	8.79869
Sh3bp5l	0.0200234	0	0.48374	3.57795	6.10172	3.71336	10.6121	3.03385	8.95416	3.35009	4.28403	5.43369	15.0219	8.26518	6.89423	8.99899	3.53181	3.08772	2.35195	4.95946	4.80974	2.74581	4.04024	7.61511
Gm12253	0	0.0633706	0	0	0	0	0	0	0	0	0	0	1.66465	1.80587	0.476421	2.27901	0	0.109227	0	0	0	0	0.30266	0
2810021J22Rik	7.73083	5.32235	6.53972	5.73933	1.96292	0.37561	1.9172	0.937072	1.64851	3.14923	1.59643	3.71828	0.974107	0.100113	2.278	0.859128	1.8461	0	2.13972	3.72222	0.990394	2.95624	0	0.816031
Zfp39	4.21553	1.87766	2.73178	1.42818	6.01234	8.40127	4.89985	10.3549	8.72091	7.80768	4.28477	8.22927	7.86593	13.5343	16.3167	8.80229	1.26634	8.71921	5.64753	11.6305	6.44103	9.90377	5.16964	6.57993
Rnf187	68.8118	26.5015	64.2287	36.9087	70.3356	107.456	61.7887	93.1915	77.992	50.1692	85.0415	85.912	262.06	231.111	199.988	161.227	148.282	188.291	76.4443	162.753	162.488	181.448	133.821	211.815
Hist3h2ba	1.75676	0	0	2.40879	0	2.75199	0	0	0	0.354977	0	3.65616	0	0.789924	4.6889	0	0	1.67224	1.8759	2.2592	0.893089	0	1.98584	3.40875
Hist3h2a	7.44981	13.343	9.09779	13.0583	5.35831	5.34229	8.13378	7.66606	4.08602	2.8755	14.9868	6.55679	36.9279	10.2134	32.0579	9.50394	11.9645	21.8075	13.9619	17.9487	18.3644	17.3939	17.994	18.7624
Trim17	0	0.358044	0.502013	0	0.140266	0	0.135065	1.20777	0.833112	0.393011	0.717577	0.0987289	0	0	0	0	0	0.0881621	1.07691	0	0	0.987838	0.916086	0
Trim11	7.73849	11.5999	20.8973	32.2033	13.1584	10.1409	4.80285	30.0667	29.2995	12.7048	20.6445	12.7664	7.90733	19.7902	21.9454	19.7057	15.8223	19.2704	27.8886	26.3098	8.29835	21.7394	17.404	22.9924
Iba57	0	0	2.25296	0.353169	2.14131	0	0.695584	0.526561	1.16749	0.096381	1.80185	0.544771	1.31801	0	0	0.622533	0	0	1.21674	0.950772	1.30336	0	2.13426	0
Guk1	65.194	52.6768	55.2859	19.4923	31.088	29.378	65.5251	56.313	85.2896	18.776	85.9743	55.1423	136.764	118.023	140.2	89.0408	111.345	138.603	98.7685	77.2418	86.0767	76.8376	61.3624	103.368
2610507I01Rik	0	1.30153	1.79999	0	4.36008	1.26505	1.53616	3.53115	0	0.757611	1.78624	0.81838	3.88513	1.18013	2.00146	3.53181	1.63919	2.80419	2.62461	3.90557	3.24033	6.08005	0.918293	0.76793
Mrpl55	112.643	64.1174	91.5466	38.753	46.072	41.7304	103.952	108.871	83.9948	53.3285	56.043	86.6891	136.658	109.566	158.194	169.889	108.626	134.061	118.625	116.546	162.033	114.589	95.893	176.871
2310033P09Rik	29.9384	21.673	23.1517	32.5887	51.9335	49.1257	36.8736	33.7903	30.8272	28.3753	23.9053	39.1161	40.0159	16.7724	25.2476	20.818	14.1576	29.7179	27.9076	44.9218	9.70452	21.301	25.9604	24.6935
Arf1	165.491	188.38	183.932	137.26	146.15	173.247	227.671	197.26	204.995	199.723	241.217	192.899	421.659	349.354	379.301	359.403	319.588	286.142	346.861	338.626	393.321	359.486	307.165	359.555
Snap47	15.4818	11.5541	18.3949	20.6497	8.4343	10.217	18.9812	11.9659	18.2496	10.9025	4.33695	1.95631	43.5533	21.4617	34.3762	32.2323	1.87711	15.0773	23.4961	33.626	30.8206	15.1644	9.38327	19.9416
Jmjd4	6.86106	3.59574	4.64224	2.9029	2.20008	4.78342	3.60741	5.19034	1.46943	3.16884	4.94074	3.23396	2.70838	3.4156	6.97621	3.61524	4.17432	0.0666422	2.79099	6.42841	1.8997	5.81369	5.33205	2.13958
Zfp867	10.2329	6.52286	4.53166	4.58714	15.6258	10.0398	1.68475	3.74429	11.5053	0.580532	5.25372	4.16444	15.4365	2.87077	4.82816	3.18815	0.0962498	1.69296	2.95423	2.33998	11.4411	6.39257	1.26297	1.17
Zkscan17	4.04001	3.51428	8.0896	2.94348	6.51673	16.394	5.12443	10.4792	5.63208	7.04883	7.72204	9.54842	7.41484	7.23951	6.80405	9.5626	10.963	11.0199	5.63525	8.69615	4.46765	9.4038	7.50743	7.28947
4933439C10Rik	2.61128	1.69389	1.97703	1.65497	10.4516	0.59436	3.30431	2.86267	2.166	0.938033	6.33887	1.88516	1.60345	0.130462	0.34418	0	0.0874811	4.34	3.71782	0.223873	3.245	0.694697	2.56914	0
Mprip	6.21365	4.76413	7.71308	10.5548	17.0351	16.0251	6.69914	17.0978	9.97762	11.0494	14.3686	6.34455	1.37053	5.15735	4.74371	4.2077	6.03794	4.46832	6.94399	3.95462	3.64038	3.44124	5.91034	4.23722
Flcn	30.6165	22.2964	21.1247	43.0441	27.5146	18.509	30.0662	19.119	11.3099	16.0468	19.4208	20.0983	12.2996	12.8983	17.3073	16.9351	8.05246	11.8751	15.7596	11.194	13.5412	27.1899	23.0281	19.3758
Gm16062	9.61385	6.55856	1.2261	2.32624	6.51517	2.96434	4.12349	4.68225	0.415258	1.37125	4.49032	6.8895	4.29732	8.00997	4.02509	1.7329	4.85956	1.61493	0.201291	1.52724	0.431243	0.184643	0	6.21811
Cops3	87.7908	106.233	76.583	100.669	122.94	96.8023	78.8726	112.293	107.89	122.832	137.127	131.336	117.556	98.8262	90.4478	113.194	146.691	66.0169	151.922	76.0278	177.146	139.357	86.6151	106.241
Nt5m	15.0582	9.60632	18.2109	16.604	24.1331	17.5367	16.3319	1.06453	23.5262	26.1205	12.3611	8.0858	20.5485	5.06253	15.0871	11.8313	18.8594	11.1141	11.1814	5.89882	13.7793	22.51	13.1984	23.1948
Med9	21.73	16.2849	8.71467	4.95668	8.52491	7.29644	10.5434	12.7453	21.8108	19.211	10.2985	13.3771	7.82471	8.04605	6.27158	15.5081	17.5483	7.61945	14.7972	10.5064	10.4293	17.9404	15.1195	11.9634
Rasd1	12.561	1.54878	14.5019	0.148509	12.5586	0	1.64529	5.39455	8.82301	0.957491	0.781817	11.0302	2.33816	3.95698	0	3.99496	2.85746	8.56087	36.7045	4.00449	8.51737	14.5873	49.866	16.1269
Pemt	0	6.49115	0	0	0	2.43928	0	0	0	0	3.83366	0	0	0	0	3.70544	1.57508	0	0	6.55004	0	0	0	0
Rai1	1.6766	2.63274	0	0.835551	0.125561	1.45987	0.191434	0.540576	0	3.51809	3.01625	2.03271	0.935473	0.0652395	0.0860566	2.09123	1.48738	0.572167	0.998438	0.951589	0.0737599	1.65802	2.07745	0.78202
Srebf1	5.44723	4.61734	8.65812	9.39354	4.78256	6.06022	9.14887	8.81908	11.7826	7.62801	11.7411	15.0342	7.64264	7.86065	6.16122	5.08945	13.7122	5.92587	12.8357	10.8172	14.4579	6.20414	14.821	11.8259
Tom1l2	0.0774785	3.28703	1.43083	0	1.97064	0.535666	0.581074	1.70796	0.469359	0.176125	0.310392	1.40698	1.40497	1.33255	0.77548	0.553965	0.525615	1.61198	0.70323	1.18817	2.32635	0.0189726	1.19877	1.95437
Atpaf2	37.6771	40.7743	13.4	47.9378	36.6499	35.4012	38.3664	53.67	58.3849	49.0261	33.9019	50.7773	36.2142	48.5021	31.0356	18.7776	33.3164	47.0652	47.1689	41.8782	61.6725	51.1576	45.1601	51.8052
Gid4	6.03732	12.538	3.2713	4.99626	9.78739	19.1653	7.6496	3.0914	5.86208	2.95115	8.48159	9.73826	11.6853	14.5813	18.0227	10.5633	10.3	12.9598	7.57751	12.1288	9.75294	8.08231	9.3041	14.7032
Drg2	60.1222	39.3785	57.9651	22.8769	9.73266	52.8673	66.1875	33.6925	70.1507	53.4476	24.5702	44.3468	72.3285	56.7518	68.0723	46.0393	69.5918	43.6642	55.5239	50.7785	76.447	66.2941	46	76.63
Alkbh5	39.1185	40.0343	36.031	22.8442	37.8796	46.8139	64.313	46.9049	49.3811	58.8479	46.3769	53.6823	74.9299	59.7864	59.6703	45.5882	59.3035	69.6435	52.7854	46.1243	39.6102	57.8045	60.3008	78.8661
Llgl1	9.51762	4.23341	4.18038	4.96803	8.26762	6.39189	8.32429	10.8352	7.09416	4.02869	2.22687	3.89829	1.75707	1.21746	0.510981	6.22955	4.08186	0.635963	1.13897	3.98844	5.34945	6.37574	0.347802	2.73299
Flii	24.4034	10.5164	33.9287	25.4616	33.817	25.4188	31.4084	40.6189	37.2948	36.425	18.1987	30.0695	18.6917	19.9588	15.9413	24.6795	6.87586	22.9626	21.5489	22.9028	15.8372	17.8165	31.7369	15.9496
Top3a	7.47485	1.74618	4.22443	5.49461	2.07924	2.49162	8.97931	12.5284	8.00144	10.1805	10.623	8.17497	6.10252	6.67845	5.13885	2.84245	3.99529	4.15823	7.18706	2.9587	8.95716	3.80344	3.89557	7.25195
Smcr8	2.86184	1.915	0.285409	1.43483	12.6328	4.66366	5.25345	3.07969	5.3306	2.61585	2.38158	3.7306	6.83144	3.54717	2.71944	4.42296	3.23241	5.59295	4.43189	4.83838	4.49033	3.66908	3.0487	4.36099
Shmt1	14.0361	28.9209	22.2724	14.2619	13.8935	9.59737	40.7302	17.4683	41.9259	30.1619	34.4691	59.8933	2.42912	5.81062	7.5083	22.0289	13.9154	17.3575	25.2825	14.9227	7.37393	29.3338	24.4952	25.5294
Dhrs7b	39.856	32.4276	29.7832	27.339	27.296	20.1602	26.3915	29.8083	8.84721	11.8251	17.5598	25.4074	48.5126	35.9111	44.8176	24.3007	11.4173	30.4276	28.9172	31.7858	31.5009	16.0352	19.5864	21.5232
Tmem11	51.1798	40.0933	19.5357	48.154	49.4376	46.0804	69.079	34.019	42.6095	25.3441	35.6251	38.8957	74.8603	55.4253	43.8238	35.6687	53.0315	64.793	80.3938	48.5749	63.4885	58.7603	78.2923	60.3769
Map2k3	10.141	33.3248	27.4119	1.15835	15.6119	30.4793	30.4502	33.88	16.4315	43.184	29.958	45.5885	81.7497	56.4143	75.7575	41.4327	86.877	28.5831	81.9165	61.4343	66.4663	41.1006	52.3903	63.3681
Tnfrsf13b	20.493	26.2374	22.865	14.8946	18.0663	10.2374	19.4638	8.81761	10.3972	1.17379	3.00509	11.2788	222.717	107.746	230.416	113.724	89.7638	116.318	49.9685	52.6664	67.9224	35.8783	75.9252	61.8373
Usp22	7.75115	3.67555	3.55681	14.5646	10.1325	11.7746	7.45808	9.3134	7.53214	7.3329	3.81131	8.18992	26.8762	23.0984	39.9585	29.5258	15.4517	36.9447	15.099	24.0598	24.9932	16.6522	18.0396	14.5642
Aldh3a2	6.14577	8.61775	28.1038	22.075	16.332	11.6535	16.8376	16.3573	6.79049	10.8953	14.9325	10.8422	36.6878	30.7366	33.529	24.8727	33.7739	18.3071	29.0156	18.6104	40.9848	32.3327	24.8394	25.35
Mapk7	6.49363	0	2.47884	0.306243	9.84548	9.73376	2.55913	6.78046	8.17737	4.36261	2.8303	6.7079	2.74293	1.42273	0	2.11233	5.66795	2.27787	4.81406	5.21792	0.804269	5.75282	6.55725	4.97579
B9d1	11.1771	23.6446	6.23136	14.6111	10.2814	27.6709	18.0179	1.05306	9.76386	18.2237	10.6832	8.02912	3.19499	13.4136	7.20093	25.6675	22.8	30.9432	14.4868	9.81383	7.75907	10.7215	13.3317	7.4785
Epn2	6.49725	7.88669	14.1159	9.22218	3.79272	15.8762	5.29068	7.03956	3.07337	6.27557	7.63622	2.1061	0	0.381852	1.94283	0.826108	2.30446	7.98467	7.19697	3.77556	0.092512	4.80605	4.27411	1.177
Grap	188.571	213.08	206.969	190.683	209.083	172.946	204.252	178.64	181.023	170.673	129.774	210.019	48.3105	108.272	57.6737	74.4463	91.1892	105.503	117.672	119.397	156.869	161.019	150.277	99.349
Fam83g	1.56777	3.555	1.85617	0	0.504677	3.13999	2.5602	0	1.32295	1.14963	0.317596	3.16527	2.56781	0.665147	1.1811	0.335766	0.994956	1.5783	1.26907	0.790199	0.694169	0.693509	3.19424	0.0735975
Prpsap2	6.83865	9.02109	7.70955	28.989	14.231	11.4939	10.2901	9.49942	9.99556	6.95505	17.7428	9.12093	8.32889	7.08266	8.13156	10.726	14.3358	7.93317	7.19861	3.52614	4.52285	7.80958	4.34147	13.8354
Ulk2	1.71758	1.84781	2.2053	3.13436	4.97604	3.57869	1.65248	0.723964	2.41922	2.49883	2.95749	1.75005	2.80448	2.90667	4.05642	3.61505	1.35587	5.58001	1.9341	1.15661	0.333391	5.20004	4.5891	0.868525
Akap10	15.222	5.5828	14.597	18.3809	8.05291	8.04956	13.3072	19.3539	6.7896	14.4131	3.84118	10.4887	5.67053	10.7547	9.02389	8.12739	13.8684	7.31324	6.21292	6.95254	17.5195	5.69906	5.75934	8.20789
Specc1	1.35959	0.759422	1.05275	0	0	0.570134	0	1.46901	0	0.989003	0	0	0	0	0	0	1.94307	0.820874	0.871075	1.07004	0.995294	0	0.414956	0
Zswim7	37.095	11.4269	7.10295	28.7568	19.35	11.4319	15.7911	10.9927	31.286	3.21934	0.2091	22.7182	10.0056	9.44337	8.16124	11.1778	18.5601	12.0144	18.2158	7.6368	18.224	17.9702	8.86849	39.8141
Ttc19	2.50073	0	8.55819	2.57311	0.582946	4.85116	0.858505	6.47393	3.99583	3.2667	16.368	2.59063	10.9491	12.4006	0.141013	11.4404	9.7489	1.85356	2.85838	3.54659	1.57122	1.72498	4.41939	3.82718
Ncor1	13.515	16.5862	15.8979	24.4762	13.3799	19.1679	13.9545	19.0573	13.0439	13.6468	12.8919	7.49149	7.8546	16.5463	14.0869	16.4389	10.6531	21.0659	9.18424	18.5646	7.7388	9.41389	12.0518	10.4938
Pigl	10.4807	5.75636	1.49301	6.66959	9.35051	6.4159	3.56044	3.80966	7.64231	0.929754	3.92238	3.53684	10.5953	4.72905	13.8406	5.29665	5.45028	8.40227	2.72964	1.69065	0.668335	10.087	4.70593	8.00701
Cenpv	13.811	13.1306	11.5822	6.124	14.3006	8.56798	3.51117	14.7175	6.76803	16.3894	19.1104	16.7362	3.88096	8.28885	2.49914	14.824	3.97007	12.3188	2.99951	3.793	7.76487	16.8525	23.9139	8.97059
Ubb	14.3875	13.2768	12.0656	13.2295	13.6534	10.3084	16.6206	10.9661	9.55397	7.74552	10.1679	10.5356	18.0839	20.3888	17.0518	13.051	11.8395	18.5617	10.9817	17.4336	19.0117	16.789	13.6509	15.823
Gm1821	14.0302	20.5353	14.6762	16.1454	17.9333	14.8892	20.8189	11.7856	15.0268	18.784	12.8985	14.1563	35.8551	26.9956	24.1226	15.7374	23.5909	29.18	22.2428	22.9133	29.4383	26.4735	22.4031	25.804
Trpv2	64.36	73.8109	52.0152	31.465	31.8008	42.4853	32.3607	49.7859	54.6807	29.6808	24.4067	45.4002	31.4534	43.9727	38.2191	27.1401	42.3786	56.7468	55.3368	64.7143	61.3394	47.0973	39.6085	35.211
2410006H16Rik	296.122	328.437	272.834	221.458	402.798	347.197	240.856	235.394	240.717	190.009	216.82	183.135	171.92	122.704	186.731	94.9222	120.035	163.855	256.776	157.389	131.222	140.397	194.965	254.691
Snord49b	27.8541	45.0112	32.1288	25.602	43.015	34.3747	34.8168	18.4893	52.896	45.4146	32.447	53.533	63.697	38.8693	94.8531	35.3181	23.4574	16.4569	61.5375	22.2334	50.5375	54.5663	43.9721	93.1845
Snord49a	32.2073	30.4915	33.5539	0	7.60152	20.1107	7.31966	9.09073	16.1248	3.54977	32.1249	13.3762	0	0	0	1.99376	0	0	22.9277	0	42.4217	5.73583	51.3008	0
Snord65	44.5868	91.9607	86.8043	75.4584	42.3752	29.9339	38.4817	32.9606	53.7869	46.3339	100.231	48.4984	57.2016	12.8882	76.5031	30.3612	57.6148	161.105	74.8167	19.659	43.7144	16.6373	122.402	47.377
Mmgt2	16.8067	24.7341	36.5779	39.3388	43.7693	24.082	23.9804	43.4019	17.6975	42.8952	17.3972	16.5013	14.7847	14.9553	12.5226	22.4513	30.0848	19.8217	30.0596	14.8029	34.9932	13.9756	17.9812	22.8216
Zfp287	5.85704	0	5.46466	1.62997	2.06502	2.66628	3.13332	2.95601	0.902635	0.219166	0.511512	4.11826	0	0.585245	0	0.492385	1.24272	1.12095	0.669179	3.45921	4.1355	0.424961	0.265648	1.44983
Trim16	0	0.11028	0	0	0.0302422	0	0	1.36952	0	0	0	0	0	0	0	0	0	0	0	1.51	0	0	0	1.44656
Fbxw10	1.11131	6.41783	0.120471	2.57822	0	0	0	2.00124	1.30564	0	0	2.45387	1.38186	4.72213	0	0.756739	0	0	2.33379	0	1.22878	1.26995	1.03638	0
Tvp23b	49.6756	80.6704	58.7022	22.3504	90.6595	45.8019	52.4436	45.1631	73.2834	55.777	43.5087	28.7511	166.152	118.235	178.507	148.718	120.615	128.793	132.556	150.968	156.485	97.7213	108.295	160.871
Hs3st3b1	0	0.157434	0.543151	0	1.56012	1.38812	1.6377	0.156458	0.366325	0.989727	0.375386	0	2.00512	1.83535	5.64897	0.885306	1.36744	4.2924	5.53161	3.8027	2.97424	2.96154	2.70004	3.89159
Cox10	15.889	9.20789	14.8215	4.45836	17.5868	15.4569	12.0925	11.1915	12.4582	8.66481	9.9589	19.2875	10.2177	13.1618	13.8229	10.4528	6.18358	7.70732	8.31736	12.9952	15.2599	10.7137	8.60575	9.92841
2810001G20Rik	13.2304	1.43059	26.7711	24.4654	0.457694	14.3485	9.31815	12.8864	13.6849	13.4348	12.4491	7.91585	7.51586	8.69705	10.3967	6.85979	0	9.8632	11.044	6.84027	17.9758	6.31514	1.822	9.90383
Elac2	7.78959	10.1658	3.01244	8.61377	6.88469	3.58681	8.92081	1.33762	7.74096	6.72683	9.25402	9.34393	10.1008	8.89339	25.1465	11.8679	2.06655	7.40295	9.06135	3.17311	13.1908	18.0304	14.3517	13.4258
Map2k4	16.2825	9.74685	20.5328	13.4548	21.2267	9.66423	9.39826	19.8657	9.36405	18.2909	17.637	18.7836	14.1902	31.2227	20.0244	25.3652	12.4018	24.9794	4.54785	12.4372	10.7925	14.0875	18.9705	20.5647
Zkscan6	20.7923	8.9962	17.1949	16.245	14.9199	3.73449	18.9913	23.9782	10.2203	9.46504	6.89902	8.1179	5.66549	13.5097	3.7886	13.6931	3.56651	21.7472	7.69085	5.71963	7.27623	11.5863	14.5746	4.02936
Tmem220	0	0	4.46078	0	0	0	0	0	0	5.18075	1.14242	0	0	0	0	1.72434	0	0	0	0	3.01719	0	0.268356	0
Adprm	29.0387	36.8027	16.7697	14.6542	21.3614	21.0244	18.1994	49.6635	52.399	20.209	38.4676	46.3576	50.0942	41.8522	29.0106	32.5604	58.8794	35.3405	42.4411	32.7644	66.1527	32.7337	23.7249	34.6257
Sco1	5.27348	0.823166	4.033	3.8383	1.14245	3.71054	8.90673	7.69937	3.09887	12.7012	7.55599	10.5022	2.81279	11.8433	10.4526	8.72225	6.9057	2.11095	5.55563	5.8908	3.20198	4.90226	12.8971	4.11492
Gas7	0.934041	0.991827	1.63414	3.11524	0	2.2541	1.77758	0.741991	0.491224	1.83635	0	0	1.95316	2.45183	11.095	6.0165	1.02755	2.05969	2.85737	3.97362	0.924014	7.20376	5.75003	3.67373
Glp2r	0.310439	0	0	0	0.265967	0	0.419082	0	0.177804	0	0	0	0	0	0	0	0	1.18538	0	1.37972	0	0	1.87391	0.216851
Stx8	15.2456	10.3854	8.4119	6.04075	9.47412	6.38015	10.0075	10.4375	10.0201	7.02516	11.2389	9.67274	11.0614	10.3822	10.5861	10.03	4.44114	12.7036	10.3282	9.35166	8.3651	9.58953	6.5251	10.6999
Ntn1	0	0	0	0	0	0	0.184544	0.00654846	0	0.0767118	0	0.597398	0	0	0	0.0861717	0	0.154875	0.0225216	0	0	0	0.33974	0
Pik3r5	0	2.83612	0	0	1.95788	0	1.16151	4.15969	1.1457	2.77441	1.59778	0.139393	6.38083	6.45445	8.43995	11.7295	10.9142	10.2182	3.90974	16.1162	3.26797	4.75466	0.705489	4.14429
Pik3r6	0	0	0	0.184547	0	0	0	2.94843	0	0	0	0	0	0	0	1.75663	0	0.274536	2.95426	2.25012	0	0.512687	1.87009	0
Myh10	0.0466484	0.13249	0	0.345394	0	0	0	0	0	0	0.168362	0.049726	0.1289	0.0943889	0.103756	0	0.147683	0.0190302	0.049812	0.593899	0.0711442	0.0609228	0.23729	0.1056
Ndel1	12.097	36.1736	31.0832	16.967	8.01758	10.1238	23.3367	21.0109	13.9157	15.0693	23.9919	17.8764	43.3559	35.0858	43.4143	23.7196	42.1262	14.2103	31.2967	41.9737	28.4932	34.019	30.182	30.5689
Slc25a35	0.695526	5.92624	3.01593	0	3.16002	3.37641	0	5.20333	2.59008	1.44556	4.332	1.99728	4.80473	4.28902	0	3.51828	0.179751	0	0	11.8833	0	0	0.39311	2.18502
Rangrf	0.83831	0.974023	3.04496	2.18186	1.40973	0	0.857341	1.23042	3.35763	0.831559	1.5183	0.974855	5.36992	2.46727	0.406818	4.20348	2.89525	0.559618	1.1393	3.88104	1.39475	2.38873	1.55065	1.62662
Pfas	9.3203	14.9491	20.3574	8.98554	17.3156	22.8743	41.1732	18.4837	22.6349	26.7117	26.9684	26.737	13.3496	15.4946	19.5766	23.0574	14.747	13.9531	20.1077	15.2848	13.1278	18.4818	17.3016	28.3346
Ctc1	4.16765	16.7242	12.1437	7.26833	9.72674	23.5284	11.036	7.49337	6.82964	8.71471	2.72952	9.57957	1.50472	6.64051	0.387585	2.90715	6.14724	4.30084	4.68288	7.83209	5.4149	9.67213	10.3414	2.02873
Aurkb	43.8138	46.5439	80.2154	80.3424	77.8166	85.0065	106.015	53.0313	60.5869	105.713	72.448	93.343	18.3267	51.1775	25.0884	42.3835	66.9562	71.3694	83.203	55.1835	91.8851	89.3445	94.4753	79.195
Tmem107	2.4874	18.8843	5.91145	4.76959	10.8044	6.89964	5.91938	14.6736	7.69229	7.3072	6.91952	10.7517	6.54279	11.4211	4.46856	9.86953	3.76432	11.4743	12.361	10.6298	21.3388	13.7751	21.007	8.44628
Vamp2	19.8254	16.2013	28.4245	36.577	14.6191	26.4438	13.3517	22.2255	25.2244	22.985	26.1345	37.3017	28.2795	41.7557	29.0324	25.0768	20.1838	18.822	17.1987	26.7971	15.8003	22.3496	28.6374	26.803
Per1	4.80428	7.29806	8.52119	0.979101	5.42972	10.5323	3.38094	8.23004	5.16395	6.98017	4.70814	5.51941	3.30993	3.07529	2.85335	4.65721	2.27185	7.18808	7.37193	4.88963	9.25216	2.49798	6.35527	4.32362
Cntrob	2.57362	0.7179	1.70812	12.25	9.17234	5.88127	2.5276	3.13918	6.32743	5.12605	1.85772	3.96116	0	3.90562	2.41238	2.19062	0.623552	0.824929	1.2105	3.617	0.806041	1.59054	2.88324	0.624218
Trappc1	205.574	184.433	174.714	95.4203	245.294	207.355	137.263	220.961	184.202	124.371	164.349	193.546	135.671	104.524	172.129	156.798	156.929	108.748	161.493	115.44	177.263	158.797	149.013	92.9844
Kcnab3	0	0	0	0	0	1.81068	0	0	0	0	0	0	0	0	1.59151	0	1.55335	0	0	0	0	0	0	0
Chd3	4.57092	1.20381	5.91522	5.57094	6.95841	3.74945	3.6151	4.77364	3.65237	6.89186	8.31459	2.48307	0.930063	0.538116	0.0221819	0.713056	3.90152	1.24088	1.47315	2.84719	2.11037	0.732636	2.12785	1.01593
Cyb5d1	1.57991	3.25324	1.46803	0	0	3.25552	1.67862	3.43375	3.04532	2.01123	1.71065	3.60889	6.54849	3.5165	2.53013	0.161375	0.857452	2.12694	2.36188	0.365718	3.79505	5.10684	6.02751	3.37216
Kdm6b	12.9874	8.62668	7.94638	5.42173	5.38222	3.56568	12.2722	8.35881	11.0647	9.10952	11.5021	12.0329	3.1332	5.04938	2.72257	5.52576	5.93144	6.04131	2.0034	2.00281	3.60448	3.19367	5.00345	5.01884
Efnb3	0	0	0	0	1.70414	0	0	1.34405	0	0	0	0	0	1.06634	0	0	0	0	0	0	0	0	0	0.438243
Wrap53	13.5319	4.39623	26.6893	14.9345	6.4629	8.47994	11.4492	21.8395	13.9907	14.9742	16.7527	20.2957	25.5305	14.3361	14.2255	14.9301	8.48724	11.4834	8.11088	13.2978	15.5513	23.9457	10.4983	7.98851
Trp53	173.434	158.383	150.677	111.705	138.733	152.538	154.148	86.6559	194.702	105.448	164.398	153.7	120.301	74.7214	95.7108	111.371	125.437	78.7342	112.28	100.179	99.3753	129.519	118.036	99.1847
Atp1b2	0	0	0	0	0	0	1.38032	0	0	1.0413	0	0.448434	0.678086	1.98615	1.96493	0	0	0.951042	0	0.236685	0.0467823	0	0	0.238079
Fxr2	1.38543	1.6781	6.28514	4.80719	4.10597	4.6843	6.08658	11.6647	2.44604	8.59595	5.70028	8.20946	4.47568	2.06125	0.81569	4.16207	2.04562	3.74021	3.69847	6.31966	5.31343	2.35485	4.38734	4.90207
Mpdu1	35.367	26.8778	78.0482	40.8709	28.2005	32.0631	50.7122	59.2507	62.8955	33.1637	60.4719	56.6767	46.573	43.9808	41.0527	44.7793	36.4894	52.3015	47.0102	40.5073	52.0425	44.6557	46.3035	48.3411
Cd68	82.722	36.7421	71.0628	99.978	56.4571	50.325	75.7116	60.463	107.511	78.1655	109.821	31.319	104.752	74.3375	124.334	125.453	123.803	153.108	149.998	150.631	317.919	263.541	185.355	115.432
Eif4a1	59.0945	65.682	63.3135	41.4988	66.0251	53.6863	97.9252	57.6817	80.9005	83.9371	83.5841	108.312	67.6379	60.0468	72.0766	69.1051	81.9264	54.2028	77.8122	51.9302	68.2572	77.0513	72.2577	92.3062
Senp3	14.4482	8.43053	8.57339	15.9113	13.9736	11.9975	12.6061	10.8372	10.9769	9.88566	10.9661	13.9637	12.4514	22.5772	21.636	14.6115	23.8734	12.7804	10.7945	21.4686	9.59948	11.3029	21.2237	7.54068
Polr2a	29.2171	25.6206	23.7448	32.0477	23.0608	28.0989	13.2126	26.022	15.2515	24.7829	32.9363	29.4317	9.81776	16.9332	21.9186	14.5804	25.5973	22.6549	18.7637	29.613	25.5421	18.0703	32.9089	13.0391
Zbtb4	4.52438	5.11805	6.69043	2.39746	6.3023	3.53117	3.15152	5.22036	4.72778	4.05066	6.10965	3.05272	2.1157	2.28476	2.02296	1.21654	5.54056	6.30386	0.743264	2.68539	4.49398	4.92404	2.95058	2.9113
Chrnb1	25.4826	20.313	18.1837	0.83394	32.2658	10.1078	6.89845	25.3706	17.4298	22.0188	13.7072	8.90169	23.3417	23.8153	12.0247	12.5972	24.9092	26.0523	21.2274	20.8573	34.269	28.0217	9.54878	17.9206
Fgf11	0	0	1.99028	1.05731	0	3.87165	1.56182	0	4.62021	0	0	0.652368	0	0	0	0	2.66405	0	0.571809	1.85934	6.12517	1.04903	1.96729	1.3854
Tmem256	115.686	107.264	207.943	150.661	223.209	180.886	202.692	218.389	189.586	198.129	133.529	189.596	66.3387	60.793	106.047	83.4605	80.0057	50.1726	158.912	108.221	61.0243	111.94	137.596	181.976
Plscr3	3.68593	3.51683	0.731359	1.55409	2.78485	2.72741	2.44763	3.7432	2.68541	2.0249	0.565383	3.666	0.875278	0.466135	1.17851	2.00009	0.781419	0.751839	4.1409	1.24428	2.15197	1.84279	1.92053	3.65052
Kctd11	2.82324	4.13552	3.05708	2.9847	0.952285	8.414	2.05625	2.18106	3.18309	0.970254	0.866512	0.893711	7.9241	6.3873	0	0	3.43847	3.91774	2.42126	1.90397	7.01807	5.40008	2.52546	4.31346
Acap1	92.5214	77.7598	40.4135	121.979	60.7157	60.9974	37.0564	75.9524	56.7134	55.5979	46.2268	54.6199	24.4542	31.0782	9.17503	38.9965	32.0201	26.9132	39.4143	27.8221	41.4952	23.2114	36.2123	14.2863
2810408A11Rik	0.722948	3.54194	2.45189	0	0	0	1.44586	0	2.42867	0.262946	0	1.88257	0	0	0	0.95996	0	0	0	0	1.98464	0.920565	2.8194	0.0701389
Neurl4	1.73287	3.79858	8.02912	0.32148	2.59289	6.21811	2.20964	6.35519	5.36727	4.82218	2.97179	1.72145	2.98867	8.37747	2.60745	0.403888	4.07113	1.99267	1.98699	4.11892	4.57616	2.05048	7.88788	4.12963
Gps2	83.9214	48.2479	34.3344	64.6344	65.1893	71.9179	53.3176	50.2951	63.8628	46.9036	48.3759	65.802	41.5271	47.5702	45.9367	62.212	67.6997	31.5649	52.7508	36.7397	41.4152	55.7723	51.1326	47.8312
Eif5a	427.745	436.639	325.032	322.709	555.88	508.174	767.578	428.937	643.194	558.344	606.988	657.538	613.526	541.472	650.27	625.728	564.165	444.851	685.611	429.308	608.689	653.707	651.116	677.523
Cldn7	0	3.13442	0	0	0	0.135494	0	0	1.60545	0	0	0	0	5.39301	4.55731	0	2.37319	0	0	0	1.33379	2.03958	4.87234	0
Elp5	77.7573	100.063	57.4009	67.1479	74.3069	58.6732	77.2178	47.2372	58.5675	68.0963	76.156	82.4122	75.6791	79.1795	82.1602	80.9732	83.3025	60.5867	62.7683	60.2253	90.6781	76.1633	60.7745	99.2483
Ctdnep1	7.6482	11.5	18.5328	8.03167	33.8725	17.6056	22.2598	21.2087	8.96086	17.7269	20.8164	12.606	11.9654	15.0203	13.8091	13.7093	16.0743	22.5747	10.5689	32.3706	9.60597	5.80217	13.2225	8.72955
Gabarap	412.681	437.694	341.913	305.504	344.965	366.491	331.129	379.568	289.584	283.444	346.626	371.2	518.826	427.988	432.268	412.595	301.184	447.241	424.428	395.118	417.877	437.501	348.864	550.541
Phf23	16.4647	14.3786	4.77386	31.2334	23.2839	13.9134	15.4728	29.4779	10.1264	9.83503	24.4895	16.3339	7.97003	9.11903	10.9061	9.69757	12.4741	11.3989	18.6079	16.8307	6.11726	15.1266	20.3267	7.52046
Dvl2	2.04108	2.48862	8.33325	2.5035	4.43595	1.45335	3.47902	1.66431	4.24646	4.4992	3.64311	10.5867	1.79453	1.08463	2.14608	3.11666	5.53867	2.22042	1.32091	2.91117	0.235824	2.98876	3.46084	0.960102
Acadvl	16.4828	22.8572	31.8645	23.0433	32.7946	27.1435	27.0674	36.3042	25.2523	23.7387	24.0272	27.3409	89.7541	43.5361	61.9306	48.2476	38.7991	36.4865	61.8975	45.0683	88.1946	43.9922	54.2551	60.4234
Dlg4	0	1.62767	0	0	0	0.848421	0	0	0.681318	0.4632	0.015759	0	0	0	0	0	0	0	0	0.0421137	0	0	0	0
Slc16a11	0	0	0	0	0	0	3.35971	0	0	1.37867	0	1.00753	0	0	0	0	0	0	0	0	0	0	0	0
Slc16a13	5.98405	4.011	0	0	0	0	1.55581	4.20638	2.6628	0	0	1.50905	2.08344	3.0997	0	2.2004	0	0	1.0735	1.32978	0	1.64119	1.98872	1.25401
Bcl6b	0	1.68049	0.377462	1.32518	0	0	0	0	1.43959	0	0	0.37117	0	1.21509	0	0	0	0	0	0.981227	0	0	0	0
0610010K14Rik	91.3294	40.0946	115.961	57.1207	98.595	55.2021	90.2171	63.215	77.234	49.658	83.9892	76.7253	28.5695	61.4202	63.6828	43.1902	40.1063	66.9993	54.7772	32.5245	58.6768	46.6112	50.3456	63.4002
Rnasek	199.822	174.071	310.596	219.551	161.297	237.493	142.275	256.743	141.87	146.842	178.057	170.487	564.517	399.204	643.949	427.082	308.077	400.046	354.237	442.504	305.567	304.927	252.875	573.66
Pelp1	3.06072	0.0499596	3.53044	5.29653	0.0513766	4.13968	3.16618	5.5161	3.3712	4.22258	3.09306	10.3183	1.16654	1.28133	3.75597	5.10264	4.86878	3.18614	2.81749	2.80955	3.86313	2.75676	6.91964	5.49518
Arrb2	2.52635	0.432246	7.80595	3.18522	4.68212	8.25256	2.66326	3.42107	4.82769	2.65697	3.03202	8.34329	0	2.34037	6.66174	3.35771	6.93812	2.53311	3.38023	3.45243	1.32301	2.62363	2.01281	0.94497
Med11	69.9719	67.8551	58.1229	66.4576	89.925	96.7757	81.2518	81.3633	83.4424	56.1975	97.1051	111.696	11.567	29.7488	37.2428	37.2648	26.228	45.9831	50.7321	77.204	51.6967	80.4049	83.3277	92.4508
Cxcl16	0	0	2.02118	0	0	1.39398	0	0.0460478	2.53201	0	0	0	0	0	1.45145	0.454461	0	0	0.527895	0.0572182	0	0.920045	4.27507	0
Tm4sf5	13.902	20.2708	3.17169	0	0.362534	5.85571	2.40485	0	16.9528	9.70636	8.06374	17.352	0	3.01386	4.63814	3.04279	5.22079	7.29168	19.3512	4.74083	13.6299	22.006	15.6796	9.15215
Psmb6	346.184	284.583	355.045	269.57	290.408	352.509	458.93	353.227	461.718	451.006	427.764	436.702	706.424	582.881	727.559	646.107	562.028	651.637	583.027	512.959	730.226	631.263	532.815	698.808
Pld2	0	0	0	2.71893	1.99937	0	0	0	1.57811	2.31609	1.44791	0	0	0.0644242	1.61464	0.617904	0	0.896233	0.679973	2.83752	0	0.09356	0	1.01937
Mink1	2.39766	1.01459	3.13927	0.693376	2.44041	1.5234	1.31687	2.72207	0.880295	2.29027	3.05235	0.420443	0.150575	0.686065	1.06658	1.08845	2.69453	0.414963	0.827561	2.9993	1.38512	3.36857	1.27302	1.17483
Slc25a11	111.852	118.576	148.434	86.124	86.5791	107.305	99.2907	75.9779	82.1204	104.78	96.0695	87.552	99.1907	57.6334	64.3076	77.3165	58.4104	64.3863	95.1335	41.0953	93.4265	78.1565	75.0354	55.5832
Rnf167	130.193	198.7	190.075	168.865	141.442	94.0444	124.274	91.6446	125.12	76.2503	98.0533	91.3489	133.138	114.726	79.5876	79.6511	76.9293	81.1508	80.8104	86.7626	119.354	106.718	93.8495	87.6742
Pfn1	3779.07	3522.06	3321.31	2823.82	3174.33	3158.34	3611.69	3756.34	3482.68	2351.13	3356.08	3547.34	1254.9	1048.75	907.779	1681.85	1707.32	1711.63	2425.05	1540.29	2163.63	2361.27	2028.21	2055.66
Eno3	0	6.32157	1.96298	3.53809	8.374	2.16839	1.55611	1.80379	0.373966	5.0768	7.58113	2.03367	0	5.64864	2.21518	24.661	11.5679	0.369357	1.9336	0	0	1.18245	2.75054	0
Spag7	102.311	71.5717	115.405	63.5969	62.6667	99.4257	94.79	77.9981	111.254	70.7081	126.95	62.6695	82.3062	85.2111	53.14	95.292	64.6343	88.4081	95.9477	80.7122	82.3896	59.015	80.2431	105.075
Camta2	1.62768	3.23603	7.57417	5.18063	6.23727	5.69112	2.47402	6.33932	0.960938	2.84165	4.45528	3.64067	1.56518	7.32468	0.938386	1.59604	8.65709	5.51397	1.27922	4.79259	1.93628	3.62228	3.88592	1.79391
Inca1	0.922821	4.36829	0.0816637	0.130148	3.89323	0	0	0	0	0	0.0380642	0	0	2.84533	0	0	0	0	0.938481	2.13615	0	0	1.41571	0
Kif1c	0.205758	0.292194	1.03075	0.229625	4.58996	0.135828	0.0670933	0.0277758	0.0788279	1.49674	0.162729	0.0245217	0	0	0	0	0.728277	1.02917	0.0382108	0.393455	0.327448	0.087626	0.2427	0
Zfp3	2.3567	5.46788	2.31317	7.63518	0	1.18793	4.02454	0.309175	0.25592	3.38037	4.42776	4.67053	2.20127	3.22382	5.93579	3.86504	0	11.212	3.04818	5.30161	13.6682	9.36359	4.27741	0.837281
Scimp	309.035	336.391	338.046	259.393	256.867	348.649	217.876	257.22	343.1	297.69	238.92	248.823	57.0556	76.8285	40.2618	42.0637	109.572	182.929	262.01	148.302	268.723	188.766	233.212	143.455
Rabep1	18.1209	24.2437	12.6697	6.30095	9.01656	14.957	6.26236	13.0816	22.4048	19.6832	9.26892	10.2053	4.94862	6.18625	4.76509	11.8758	8.41752	8.82174	9.69871	3.43524	6.25393	9.26815	3.76502	8.24897
Nup88	63.708	89.5403	72.7407	54.6601	65.4468	93.5584	65.1611	87.3339	98.0595	116.941	71.8869	89.5281	96.8821	75.0622	75.6383	68.318	77.4396	65.8655	121.255	65.1393	119.484	119.474	84.5866	73.3298
Rpain	55.8714	38.2543	52.1928	61.6586	34.8711	32.8392	56.6806	34.7561	77.5831	43.1826	41.9574	34.0481	67.8192	33.3096	63.644	49.7307	41.1521	56.0458	28.7649	34.7577	69.6138	32.8356	60.4783	51.3982
C1qbp	97.0249	114.107	70.9937	82.0947	141.793	144.317	214.704	127.013	180.782	166.623	238.946	225.471	116.684	118.76	138.494	143.88	205.358	122.685	206.544	93.5404	155.896	225.481	242.457	220.111
Dhx33	2.92097	9.80593	4.78769	2.0301	7.46209	3.82672	12.5306	4.8828	3.34596	7.60676	4.26075	6.04231	2.66352	9.92934	10.7276	6.03865	8.68727	3.88941	1.54705	7.81623	0.561306	4.98973	3.22921	3.80871
Derl2	28.4599	40.8662	33.2573	24.2051	31.4478	24.779	39.5406	39.8982	45.2911	42.9481	40.7104	36.0754	84.11	79.012	98.5623	100.924	63.7229	69.4979	71.4094	77.516	95.5591	64.0636	61.3967	78.167
Mis12	38.8529	43.6487	17.7051	28.5731	48.9228	17.6042	46.8148	34.4098	37.4931	46.1496	33.6354	23.5065	35.1819	42.3177	35.8514	34.9031	38.5869	21.6867	34.0125	38.1319	23.2216	24.4281	29.9347	29.5017
6330403K07Rik	0	5.21606	0	9.1962	0	7.67945	0	0	0	7.85038	12.5952	4.49779	4.70852	0	0	0	0	0	1.85999	0.175307	0	0.222542	2.50404	4.48195
Fam64a	9.61732	4.68925	7.24872	3.42291	9.24264	6.04317	5.15938	12.6104	16.9123	0.150127	11.6198	16.2923	0	0	0	3.96305	6.27239	1.51547	0	2.00646	1.88852	5.98363	8.53847	4.88551
Pitpnm3	0	0	0	0	0	0	0	0	0	0	0	0	0	0	0	0	1.60113	1.0443	0	0	0.539926	0	0	0
4933427D14Rik	1.48064	3.51101	8.00811	1.70995	4.86852	3.33273	2.61899	3.70373	2.43087	2.43863	6.37635	3.47147	1.91058	1.92193	0.0372822	1.62649	1.55408	2.39332	3.46042	3.23338	0.798874	0	1.89477	3.90291
Txndc17	77.668	71.0145	53.1537	61.9275	55.1636	43.7496	72.9165	114.18	69.8754	75.3407	97.2529	89.6617	95.7438	113.463	86.0028	98.7368	120.937	95.5663	110.193	113.722	108.082	73.6984	117.431	114.327
Med31	17.6164	42.7802	35.1107	22.5882	19.2821	34.6492	32.7693	18.3182	27.3255	10.047	8.53257	34.1444	48.822	43.871	27.2655	47.5927	37.0551	15.1812	31.2776	18.3382	27.185	27.6697	19.177	11.2255
4930563E22Rik	0	0	0	0	0	0	1.7351	0	0	0	0.284775	0	0	0	0.0487494	0	0	0	0	0	1.08637	0	0	3.50855
Xaf1	16.4436	14.2556	12.7687	7.97885	20.6577	10.8616	6.66696	14.4341	12.2626	8.30194	12.69	4.55415	12.3569	15.835	8.33021	12.5612	17.6337	7.75338	5.27262	6.20018	5.75455	10.1293	4.38367	8.9031
Fbxo39	0	0	0	0	0	0	0	3.57962	0	0	0	0	0	0	0	0	0	0	0	0	3.1553	0	1.37922	0
Mybbp1a	26.456	19.2232	9.94223	34.7081	46.3625	25.0096	38.3419	13.7815	37.7197	28.2258	25.0677	38.0719	18.0932	10.2899	17.8101	26.8725	13.2415	10.5769	25.5821	15.4802	17.9887	28.7353	26.5164	28.4904
Spns2	0.302198	0.227196	0	1.75493	0.0173066	0.13495	0	1.07073	0	0.12931	0.0923872	0	0	0.0719378	0.521907	0.0363141	0	0	0.151855	0	0	0.104472	0.0904244	0
Spns3	9.64712	22.9589	4.45106	4.03945	0	1.51524	3.95023	14.8111	3.77397	5.0817	1.03734	0.0303948	7.44562	5.11561	12.3416	10.6692	2.88866	8.06109	3.41011	14.6307	1.59813	3.2584	5.35852	0.968218
Ube2g1	44.0307	55.2042	55.4342	41.0396	26.6846	42.9115	48.118	28.1054	45.7701	43.4207	35.9128	38.6023	34.0554	35.42	44.9542	38.1117	21.6968	58.9052	42.6048	35.702	51.0134	49.4614	29.2001	43.5133
Ankfy1	5.95768	11.0381	7.76827	15.7561	6.53353	12.7426	10.6667	10.715	8.47008	11.9165	9.07497	11.3825	8.83475	6.15696	2.67368	3.66193	10.1988	8.5726	11.2436	5.70114	4.75558	7.70203	7.31774	6.95648
Cyb5d2	4.71148	0.108498	4.8511	7.19067	0.644658	0.662873	9.2954	5.25038	0.785426	1.48206	3.70606	3.32753	21.8506	5.25618	7.54513	11.7578	2.97167	7.23107	5.5477	0.29476	8.91398	4.19083	8.50695	10.6739
Zzef1	8.54205	6.85903	7.29166	6.27382	6.20819	10.5705	3.60885	13.463	2.25949	9.71142	6.50126	4.11562	7.44548	3.07468	6.08366	8.20394	6.73008	8.8336	6.96561	8.52983	8.97615	5.75161	7.79404	6.41293
Atp2a3	43.3665	60.073	55.1635	74.7956	45.2902	50.0375	38.508	76.3166	70.7585	22.84	39.4758	75.2381	17.697	29.9317	32.3995	14.4117	23.5644	30.7094	22.2489	33.7859	18.0625	23.8316	24.1691	19.9086
P2rx1	0	0	2.16518	0	0	2.41958	0	0	0	0	0	0	0	0	0.0661641	0	2.42166	0	0	0	0	0.582747	0.0420326	0
Camkk1	10.6784	0.896406	4.39898	1.004	8.24526	0.81769	6.53135	0	4.94411	4.78309	2.84019	2.61141	0	0	0	1.03877	0	4.42062	5.54212	0	3.93104	0.961789	4.19207	1.25884
Itgae	2.2632	0	0	1.17594	2.31936	0.330131	1.72052	4.65168	0.131199	4.13985	0	2.11624	1.09714	0.37492	0.494552	1.35185	0.646465	0.453537	0.254387	0.61273	0.0908326	0	0.538591	0
Gsg2	5.51076	12.4417	8.40082	31.6222	25.9874	14.3575	16.0906	6.34939	14.2735	21.4527	6.33969	21.537	6.15642	9.49538	8.67574	13.1925	17.4658	10.2746	13.378	11.5604	13.7395	23.8262	4.599	13.5749
Emc6	64.5139	61.9346	38.0579	67.2675	77.9474	67.3153	122.567	82.2412	77.0919	67.2826	86.1041	81.8928	85.5818	50.3054	92.9001	102.093	84.731	87.8772	91.1621	63.5973	72.7812	62.5722	68.3773	120.438
Tax1bp3	0.811365	2.4257	2.73787	2.57164	0.3326	2.96398	1.22769	2.99646	1.03478	0.310637	0.591834	1.36562	3.00898	2.93782	0.911823	0.174472	1.7382	0.209051	0.364796	1.7793	1.56306	1.50581	1.23093	0.580019
Ctns	9.60934	3.85403	17.7829	13.833	0.29358	2.70346	6.83493	3.29562	15.6769	3.36344	3.95284	2.75523	7.99916	17.3285	17.5994	9.44554	0.654626	5.0683	6.52584	8.37629	3.31125	5.55289	3.61321	4.99296
Shpk	2.1541	1.94665	0	0	0	0	1.84944	0	1.8933	0.870531	1.11199	1.21272	4.96023	3.25797	2.5553	0.888985	2.30273	0	1.34759	2.36724	3.08615	0	1.47575	4.26417
Aspa	0	0	0	0	0	0	0	0	0	0	0	0	0	0	8.40633	0	6.08947	8.67281	0	0	0	0	0	0
Rap1gap2	4.27634	1.19311	5.85938	7.54878	8.27155	2.45708	0.0235995	2.59684	4.81411	3.50215	3.48339	3.26899	0.704294	1.26067	0.327549	0	0.66603	1.50192	1.4314	2.38185	0.367128	0.610271	2.09685	1.20893
Cluh	6.43326	4.7748	3.999	3.26406	3.6663	1.88401	5.57572	0.647245	5.33291	2.64967	5.89285	7.25024	2.36917	3.4924	2.03416	4.46464	3.98416	3.45659	4.23662	3.68401	2.02554	3.00797	5.9862	3.52303
Pafah1b1	8.22029	8.72384	11.216	13.1934	17.2748	8.82997	8.65852	13.0929	11.6334	15.8935	15.1998	9.66828	8.60931	4.44076	10.1203	7.74585	14.5963	10.1923	11.0899	15.2635	11.476	13.0134	7.49244	8.4029
Mettl16	15.1165	23.8696	18.7418	16.1982	15.2807	13.3035	7.70836	4.47914	22.8784	21.539	8.09935	15.8053	10.7963	15.316	5.28848	5.59398	15.8282	12.7514	9.93702	12.2652	5.95886	3.48905	3.88814	12.7002
Mnt	3.73409	1.46153	0.919518	8.79265	4.13642	0.0429292	3.64494	2.6219	0.842922	2.92744	2.91445	2.23034	0	1.28152	1.47913	1.53641	0.572881	1.42105	2.08524	0.458145	0.150925	0.594512	6.30913	1.48494
Sgsm2	0	0.0541579	0	0.21335	0.457928	0.275733	0.14301	0.0236817	0	0.601075	1.49755	0.778216	0	0.720224	2.54475	0.467446	0.241474	1.12018	1.35745	0.235412	0.494389	0.174324	0	0.197332
Tsr1	11.262	7.18414	5.41492	12.6711	5.9869	3.95491	13.2504	5.40592	13.5464	6.5018	7.23117	10.4696	21.1908	6.80011	17.9399	9.78682	11.3996	3.32542	15.5762	4.34486	19.7522	11.0311	10.245	13.8051
Srr	1.73402	12.3588	1.96082	2.66471	5.17608	3.24662	0.633883	0	4.45047	0	1.74289	1.09112	11.0521	6.22286	3.97326	2.43952	1.02099	1.60165	5.38017	2.23415	1.87117	2.08303	1.63652	5.1739
Smg6	6.86602	3.1859	4.47942	0.0618085	3.53532	6.63147	2.11297	6.11024	1.48262	2.50486	3.53406	3.88991	2.5085	4.43387	1.55964	1.85452	3.53945	3.52466	2.91929	5.45885	1.98131	1.96239	3.75091	1.74124
Ovca2	6.89392	1.43109	13.0455	8.72779	14.9398	5.26585	8.7317	7.38132	7.08871	10.1629	4.60262	5.9641	2.4682	9.73203	12.7151	6.92459	9.81981	3.58788	6.70112	0.6362	5.29194	2.7818	6.60192	7.99934
Dph1	5.26555	0.0408609	4.9194	0.255654	0.252119	1.46664	13.8469	4.05589	6.87724	1.98841	2.29297	4.49562	6.32086	7.91802	4.53109	9.52228	6.16832	3.94403	7.12817	2.19796	2.23803	3.83298	2.73214	6.81138
Rtn4rl1	0	0	0	0	0	0	0	1.82877	0	0	0	0	0	0	0	2.31682	0	0	1.67982	1.22794	0.836934	0	0.217113	0.070987
Rpa1	89.9478	81.0613	104.848	85.5102	77.1961	110.268	107.026	84.1628	111.926	126.34	99.0574	122.556	38.2751	62.5988	43.1066	60.175	58.7342	73.6747	83.7116	61.2863	55.0417	94.8019	85.6885	80.8959
Smyd4	7.14016	1.637	16.7541	13.0109	4.45565	13.4533	11.4412	6.38893	2.50147	8.69831	6.49777	5.8165	4.35008	4.10796	4.68401	7.45125	10.1313	6.86446	3.23348	4.14197	8.06878	2.19083	5.54288	3.53873
Serpinf1	9.92311	5.63667	7.75264	5.75787	8.99056	12.6944	8.25218	11.4184	17.7552	10.0173	16.8049	9.39974	13.7658	2.4586	6.70242	10.177	8.79262	11.0043	24.4791	2.81265	26.3145	19.5981	21.7015	18.2327
Wdr81	2.05819	6.08192	4.8828	6.89117	2.95881	8.31109	3.80974	11.421	4.80405	3.88631	4.08906	2.18464	2.90412	4.3595	1.58959	3.0058	4.65822	3.58008	4.17108	4.9062	4.32778	5.71342	6.44509	4.29952
Mir22hg	13.74	7.78532	7.70474	3.78859	4.10314	1.70936	15.4614	4.40432	15.9641	11.3408	8.84455	3.50639	32.9486	17.0554	9.69406	10.2195	26.5922	35.6442	18.5135	16.5768	40.9956	28.729	16.4999	29.3199
Tlcd2	5.36104	23.4424	5.0307	19.3886	12.6092	15.4275	9.2887	1.58211	20.6378	8.10843	5.83914	13.1916	6.60018	5.15529	9.7754	8.02403	12.2431	7.92531	5.89465	2.21163	14.8143	20.9006	3.87006	12.7712
Prpf8	43.2901	39.4676	39.3451	53.693	47.446	38.5623	26.6816	37.9266	26.8609	37.4214	37.7921	22.5705	24.0716	34.1734	16.3644	34.4022	33.6043	30.45	40.5945	31.7175	33.4923	24.1645	45.0536	29.5062
Slc43a2	1.99136	8.21045	4.6103	3.72536	2.89997	3.11244	3.63959	1.74574	4.59871	0.66951	2.21775	2.36993	0.346802	1.04966	1.20594	1.31613	2.42943	1.94561	0.714761	1.95618	1.68442	1.90137	2.29832	1.16893
Pitpna	9.41206	35.3342	33.0756	34.0487	44.5802	26.6665	34.1748	34.5415	31.226	42.2878	49.9883	23.5377	18.8308	23.2619	27.6421	30.2048	39.6807	28.8173	30.1163	51.942	27.4548	21.3092	26.3131	23.2234
Inpp5k	72.952	72.1348	53.3727	53.0199	90.5872	44.8015	59.9994	47.8189	64.2011	62.8341	34.1358	27.6964	60.2089	39.5919	46.966	41.0952	52.3507	52.1001	41.5431	66.296	48.9035	52.2009	30.9242	41.3456
Myo1c	29.6292	20.43	34.2246	28.3419	24.2921	27.9539	21.3543	25.7967	28.0956	11.5241	18.2843	22.886	9.58329	22.0922	13.1708	13.3388	7.72647	25.8076	11.5215	18.9056	13.86	14.3431	22.5967	4.36169
Crk	7.32551	9.90409	6.9466	13.7044	10.5025	8.21665	13.6096	6.45983	5.83961	12.227	10.8364	8.19085	11.7847	17.3268	18.1237	16.0581	10.0754	25.3813	18.3949	28.3392	11.4783	14.3834	11.7972	12.2994
Ywhae	244.897	273.671	245.33	234.984	290.477	250.939	337.125	295.754	316.951	318.902	262.072	393.669	365.589	297.434	393.974	332.888	261.317	328.228	301.617	244.078	334.414	359.215	276.995	331.275
Vps53	24.3031	17.6682	25.3973	25.4989	20.3137	20.3445	34.998	18.3739	23.668	21.4146	14.7415	29.1755	16.2989	28.2616	17.3207	21.246	13.7029	18.8296	35.2442	20.2942	30.1338	19.3218	21.351	12.5918
Fam57a	3.90392	5.17431	4.53431	0	3.04061	11.5725	2.68388	5.33323	2.2933	0.946607	6.14319	2.25909	0	3.15969	0	4.5192	0	0	0	0	3.87005	1.40209	6.84011	0
Gemin4	1.57946	10.7164	3.71793	12.7515	7.34689	10.8486	14.2148	2.03786	12.371	5.42556	4.98605	13.9503	4.58261	5.46853	10.3986	6.02293	12.239	1.54642	7.83318	6.49977	18.3073	11.2077	5.14793	4.08628
Glod4	54.4189	41.4496	49.8519	56.5415	30.1447	58.4195	46.677	37.3516	57.139	54.0838	46.9506	41.5922	62.0307	48.0435	42.185	34.7862	48.2258	40.565	36.2128	33.3659	31.9873	41.2519	34.5259	66.9666
Nxn	0	0	0	2.2117	0	0	0.083178	0	0.122157	0.0806767	1.15281	0.506673	2.39039	1.43622	0.71044	3.48909	5.47742	1.19445	0.852683	1.84843	1.31934	0	1.95575	0.129119
Timm22	35.2782	9.22538	15.8902	16.3095	27.4559	26.1518	21.9946	19.4086	36.5349	19.4032	24.1482	17.8856	9.89676	23.7651	13.2627	21.4445	16.8697	12.0575	32.7551	25.3451	24.6544	18.626	21.3009	21.6627
Abr	8.54306	5.91041	11.3207	16.1367	9.47504	7.55682	7.43196	3.67913	6.38801	7.47405	10.1648	5.62318	3.76146	7.13396	5.93017	4.2831	7.07646	7.88945	6.37122	8.69251	3.00673	7.84685	8.47202	3.86585
Gosr1	11.5063	4.00942	10.0718	10.4909	19.1999	14.7559	17.0603	8.32554	15.752	12.3847	16.4801	11.7706	14.1722	20.2102	17.5707	18.984	19.6735	23.0243	15.665	21.2158	24.8296	19.9281	21.1699	18.83
Cpd	0	0.00938926	0	0	0.00643704	0	0	1.18243	0.00728245	0	0	0	0.822138	0.615402	0.476473	1.28314	2.11712	3.65749	0.155323	0.137744	0.801653	0	1.00898	1.34706
Blmh	47.4836	46.6323	56.0106	39.7999	25.566	64.9835	69.6306	81.1493	67.4131	75.0442	65.0784	57.7768	73.6979	52.4067	55.4129	64.4049	87.7139	76.6033	70.4585	78.2727	97.5762	68.8592	84.4775	67.7054
Efcab5	0	0	0	0	0.734182	0.87424	0.0487558	0	0	0	0	0.0356392	0	1.57849	0.242919	0	0.141128	0	0	0	0.0892322	0	0.220459	0.100913
Ssh2	2.87859	2.97558	7.99311	17.203	12.2008	6.94069	6.30932	10.3218	9.31272	7.69412	6.90624	7.78035	8.26867	8.66915	8.00475	7.54891	14.7326	4.5389	2.94514	15.3412	9.37255	11.9734	8.79702	9.96298
Git1	1.1439	7.51009	2.58791	6.15382	13.8644	0.575337	9.76022	7.29882	3.52418	12.6625	7.84061	4.87748	3.57314	14.4913	7.12399	4.1656	4.8136	7.18243	6.37293	4.45154	4.17183	4.09208	2.19258	11.2266
Trp53i13	17.7634	9.93925	24.4494	15.3062	4.78712	12.9711	5.26023	12.8734	14.4422	7.41139	13.9286	14.0851	11.5672	20.257	11.2322	9.41127	12.5015	25.4805	9.27117	25.7376	16.9236	11.021	10.7409	8.16558
Abhd15	0	0	0.0173055	0	0	0	1.11744	0.0578255	1.76418	0	0.0161325	0	0	1.95961	1.541	0	0.303236	0	0	0	0	0	0	0
Taok1	6.52944	5.31136	7.21792	6.83118	10.2641	5.80143	2.75507	4.85699	2.83053	5.88835	5.39814	3.71143	2.54667	5.82146	10.191	4.96087	6.94706	7.13766	3.43666	8.11592	3.67017	3.85933	4.09282	5.76229
Nufip2	28.0064	33.1443	23.2439	20.8528	23.3687	15.2339	17.9436	17.7053	18.0675	21.7779	14.0121	17.2899	21.8995	13.4695	19.7865	19.1025	23.5116	22.5038	17.5346	15.3014	20.5267	16.4947	14.8392	14.1925
Myo18a	2.98246	0.0470594	11.5699	5.49615	3.0085	4.19586	2.94096	3.5651	3.45837	1.29569	3.15749	2.52067	3.57118	2.4139	2.25543	3.77407	4.09156	4.52205	3.2201	9.18587	1.32667	3.78148	4.9587	3.27932
Pipox	11.9725	63.1158	30.68	49.0969	9.09912	28.965	31.2523	18.5969	31.8217	16.2521	9.01148	15.4583	2.68621	8.14414	0.182082	7.59518	6.75691	11.1877	2.98669	5.21118	6.63272	6.14753	11.3938	1.19133
Phf12	7.28829	11.5044	12.3153	14.5128	14.8353	10.4593	6.28582	21.568	8.37665	8.71926	14.7624	6.11796	6.90976	18.4549	6.06753	8.95015	10.1692	9.54367	7.38534	22.2288	9.20338	11.3628	10.7461	9.70418
Dhrs13	0	0	3.80425	0	0.270238	0	7.93663	13.8536	6.91712	3.2811	0.991785	0	0	5.47602	3.79689	3.96924	0	0	1.18559	0	2.22248	4.48605	11.9427	0
Flot2	17.4809	17.1543	18.013	7.63318	25.703	26.2741	15.4355	29.0998	21.9448	15.8136	16.4814	18.798	3.43699	8.8881	15.5525	11.3541	8.75745	10.6421	15.2203	5.70656	16.6627	11.5467	17.0623	10.3062
Eral1	22.7741	10.112	4.41094	25.1231	3.53939	10.9808	16.1113	24.6644	21.5103	5.68246	11.2948	11.8043	17.6835	6.07935	15.9582	9.82033	16.2245	10.2223	8.34148	3.06012	6.32346	14.4203	12.0738	20.1129
Fam222b	6.74592	3.60625	7.75923	6.25987	0.424699	6.75843	5.00479	6.45277	9.18054	3.56988	8.17793	3.1032	4.39106	11.4116	1.78805	3.37359	4.94636	6.21584	2.69504	10.8551	2.17409	3.81503	6.86828	4.92746
Traf4	22.2501	13.7329	2.36759	8.83392	12.5598	5.70079	8.35112	17.143	11.6017	12.4784	12.1651	16.0768	8.31588	4.54678	5.0337	3.64774	12.9576	4.86178	4.11338	5.29443	6.01266	9.43293	12.9953	8.83708
Nek8	8.29861	14.3627	20.5223	22.6577	8.94197	2.13279	9.34651	5.13973	5.11769	1.02183	7.76855	4.71924	3.76211	4.81007	0	0.706362	2.22846	1.63982	2.07689	2.65133	1.08766	6.35038	8.53792	0
Tlcd1	5.98976	4.2195	0	0	0	0	0	0	2.2857	0	1.96094	3.57671	0	8.39794	8.93762	7.32238	1.40781	0	9.36733	0	7.22894	8.1306	3.27877	9.70049
Rpl23a	2.9227	0.922331	1.81048	3.31283	10.1172	3.75667	5.27697	5.04137	5.48453	2.36228	11.158	2.57154	1.79468	2.62837	2.02244	1.76906	1.46871	3.97439	3.00532	0.751718	2.97164	2.75676	2.01899	2.73052
Snord4a	0	0	20.0805	0	0	0	8.64417	4.29429	0	3.14409	8.98531	0	0	0	0	0	14.0745	21.1589	7.3845	0	7.91022	11.8541	0	1.67732
Proca1	0	0.511153	0	0.671212	0	0.216868	0	0.0993392	0	0	0	0	0	0	0	1.14381	0.43411	0	0.512474	0	0	0.940176	0	0
Supt6	12.3246	7.55235	8.21485	6.96509	12.341	15.6415	12.2219	16.7243	18.5835	12.3512	9.71199	11.0291	16.5021	11.6495	5.72996	14.3329	15.4378	15.2865	11.6287	10.0292	5.6702	10.839	15.2554	10.1489
Sdf2	95.5382	79.2214	67.1779	57.1467	47.8542	47.9762	69.6715	68.6307	60.7094	63.7	90.1543	42.469	196.017	147.93	212.328	95.8296	141.411	157.34	114.145	112.122	162.883	152.85	101.145	133.339
2610507B11Rik	6.88601	9.24766	13.3104	10.9957	9.81468	9.38121	11.0564	9.09212	10.2082	9.19613	6.17592	8.44588	7.00898	9.04756	9.76461	5.87923	10.7659	7.82052	8.05618	14.5095	4.81702	9.6992	11.6897	8.34492
Spag5	15.0089	12.2083	3.36882	30.7911	28.8856	14.0109	13.9914	14.9238	19.3216	16.9297	19.3914	12.6576	2.0999	6.15074	0.0422571	1.39073	2.49182	5.89039	7.33717	1.46594	4.41871	6.8854	11.0065	3.59426
Aldoc	27.0556	50.1345	43.9034	11.6528	5.95348	19.51	5.73273	37.8841	24.2395	7.11206	5.66641	14.5854	7.81009	5.17952	0	7.91648	14.0855	18.5358	8.50389	7.90055	7.23864	7.31302	6.38999	12.5553
Pigs	47.5963	52.256	68.1124	35.2473	46.3386	57.8434	49.8265	38.8285	72.0602	38.0374	52.6039	34.7107	44.9598	57.6759	42.9732	43.0759	53.6561	44.1718	53.4471	56.6924	36.5546	63.3677	46.9708	37.5173
Unc119	20.4064	18.1118	27.1252	10.2594	34.3997	16.0859	5.84545	26.3113	6.45158	11.5111	14.7709	8.891	3.52422	17.2044	8.69942	7.62331	13.8437	31.9118	16.3428	17.7138	12.1031	19.3403	19.3029	4.30788
Slc46a1	0	0	0	0	0	0	0	0	0.709032	0	0	0	12.8326	0.124051	2.86359	1.94124	3.07775	2.92623	0	1.70298	0	0	0	4.10408
Sarm1	0.69135	0	0	0	0	0	0	0	0	0	0	0.417552	0	0	0	0.0718126	0	0	0.475474	0	0	0	0.278161	0.318314
Tmem199	59.7448	47.0282	44.2519	45.6374	13.8616	61.813	47.8712	29.4893	46.6493	49.3268	29.9343	36.3099	53.4109	54.5183	48.8248	40.867	23.5972	59.0023	70.436	51.001	49.2695	60.7266	65.7781	45.5487
Poldip2	20.8112	28.3205	28.8764	26.3631	9.87399	35.6545	34.1547	34.6091	46.5962	17.5979	20.7401	30.4354	37.7946	54.4727	47.1027	26.8642	39.5566	38.3376	24.6402	12.4204	27.6006	31.9592	46.6467	40.2007
Tnfaip1	5.57958	12.812	12.3244	0	23.1263	7.39579	14.2137	9.23926	25.4628	20.8278	15.672	14.4742	29.8886	34.9257	23.2963	24.9293	26.8727	18.1297	24.1455	16.2389	39.7111	25.9198	21.4387	26.6228
Ift20	64.2078	65.1443	31.8284	57.8013	56.2674	84.1989	63.1876	102.746	111.359	108.396	95.2216	56.7359	465.65	372.2	596.487	370.994	263.911	321.71	330.968	424.402	398.889	254.522	267.122	466.576
Tmem97	7.67165	20.6929	13.0335	11.2933	5.52436	14.2769	30.4702	18.0405	18.1497	18.4919	3.10633	26.7524	34.4319	45.3747	68.9402	77.2468	79.2063	45.0004	39.7478	44.6585	41.539	40.2842	28.633	54.2581
Nlk	0	5.82936	2.58867	1.38184	4.32404	7.35647	3.01133	1.41241	3.61707	3.27975	1.79533	5.98874	1.05991	4.2483	0.682524	2.19953	4.71132	5.40267	4.16774	3.80083	2.64788	2.39929	4.99772	4.75291
Fam58b	20.1208	38.6126	32.1092	6.34471	37.9269	34.7423	23.3583	16.2088	35.9926	23.0155	18.8418	22.9916	49.3828	41.4129	44.9949	50.7986	44.6726	50.0968	26.6059	46.8045	35.6251	16.3671	21.04	10.7436
Lyrm9	3.46083	1.42849	5.47456	0.579291	3.11289	5.32476	2.8141	1.16748	3.98337	0.87111	1.2655	2.22116	1.73723	0.726924	2.33326	5.47979	0.16248	0.468988	1.94367	2.24534	1.7533	0.492648	2.13203	1.97508
Lgals9	72.7197	153.006	96.9234	67.7607	48.6227	38.8947	42.6827	25.9661	24.0373	17.0685	24.9183	33.4309	95.9898	140.966	55.9061	109.974	115.231	66.1182	26.8072	45.3064	38.8404	29.7472	35.5806	15.9166
Ksr1	1.66067	2.84259	1.50173	1.55163	0	0.33769	1.07496	0.414329	1.99245	0.107859	0.98895	1.1651	0	0	0	1.33276	0.724244	0.0362931	0	0	0	0.0290469	1.10622	0.517869
Wsb1	60.8531	77.3323	47.7029	45.0436	49.5961	42.1536	41.8952	38.2352	48.5279	62.2638	55.8483	43.8618	44.3655	27.3462	36.553	37.6583	67.627	31.2721	39.9847	32.0768	44.8513	42.2905	49.0398	24.1259
Nf1	2.26781	0.471468	1.55668	3.55997	1.51668	1.88891	2.0111	2.54687	3.70741	0.966023	1.81838	2.03475	2.70983	3.76192	10.9471	4.76841	2.99381	5.05085	2.07255	7.16489	1.26195	2.0112	1.93996	1.24875
AU040972	0	0	0.595838	0	0	2.0231	0	0	1.79785	0	1.66635	0	1.933	0	0	0	0	0	0	0	0	0	0	0
Evi2b	29.4554	27.2441	18.5908	40.9936	34.2849	16.559	10.7045	10.4938	17.9924	8.70146	15.6147	7.69942	16.611	11.0999	13.0556	8.28032	15.4237	17.9033	10.5765	9.27687	11.8872	3.01501	2.14453	4.58296
Evi2a	40.6128	48.5043	22.2355	40.4844	27.6855	35.2702	34.1287	23.8772	41.7427	30.9616	15.6376	24.321	283.687	178.005	254.148	123.883	136.311	122.825	55.5526	147.818	31.1103	45.6918	50.9433	91.5879
Rab11fip4	0.211643	0.136614	2.55652	1.91845	3.78384	2.08663	2.33283	2.59262	1.44106	2.58925	0.0166659	2.83033	0	2.18014	0	2.24037	1.56632	4.89783	0.246541	0	0.39614	6.8599	6.39425	0
Utp6	8.09728	8.10246	14.2779	5.26237	10.1205	10.782	10.8834	13.0945	8.47101	7.50487	9.87085	11.826	12.1808	6.32592	8.88683	16.1263	4.1146	3.52011	18.962	9.51652	12.8023	9.27868	14.0743	8.73542
Suz12	24.5336	15.7005	18.129	29.1244	34.07	25.8866	29.4901	39.2592	22.4653	32.3612	32.9732	14.2108	8.37362	23.9669	20.276	29.0589	28.9128	21.3379	21.6022	32.415	11.4592	21.9028	26.6065	11.5989
Crlf3	98.2207	119.952	88.2076	83.7193	92.8975	76.3573	86.0149	83.9612	75.0013	96.3928	79.2895	70.86	52.2071	61.5832	49.6046	83.2316	38.7138	66.5058	72.5745	70.9276	58.2765	49.9542	71.2196	54.5664
Atad5	4.48505	4.0531	2.95354	1.98798	9.26775	6.46137	7.11433	8.2415	3.31778	10.5927	5.9031	3.33007	0.827746	4.64699	1.13268	2.22681	7.20304	6.37502	5.01135	2.81219	2.66502	3.53731	3.17455	3.77813
Tefm	17.1612	26.6405	2.31542	24.6935	16.1126	12.2376	16.7493	9.7806	17.5556	15.2196	5.74236	7.90445	22.8006	13.8896	21.3334	13.6388	14.4171	14.9608	8.13328	7.18308	13.0147	22.6581	15.3863	14.5967
Adap2	0	0	0	0	0	0	0	0	0	0.689061	0	0	0	0.766676	3.13507	3.63796	2.46766	0	0	0	0	0	0.256986	0.514645
Rnf135	25.5449	13.6857	4.59218	8.20291	2.67644	28.0721	21.7373	3.01137	5.06927	15.0544	14.8226	13.3493	10.4983	7.50004	6.59547	12.8724	11.2318	14.5164	3.49624	16.0877	7.98492	5.93005	25.5587	4.85473
Rhot1	17.0169	16.8862	3.52377	10.2169	17.514	14.1162	12.6929	10.3858	10.1748	16.0164	12.1771	14.7867	12.9549	12.4237	31.0704	11.8051	24.0498	12.5127	11.0657	16.9139	24.2791	16.7089	12.9076	8.6523
5730455P16Rik	4.41558	2.95528	3.14843	2.25202	5.75351	8.24645	5.8695	7.46365	10.5792	8.87913	5.15361	7.64235	3.53872	3.2391	17.6603	10.8189	12.5251	12.2447	7.69219	9.66533	5.46269	1.85546	3.18934	6.28996
Zfp207	136.401	139.285	135.639	109.204	126.292	122.733	178.097	138.297	134.354	163.557	136.204	164.216	93.2609	110.793	93.8144	98.0073	93.9684	112.258	129.993	91.5988	126.527	104.686	102.822	115.551
Psmd11	67.3846	85.4375	48.5804	58.5383	49.0425	60.4663	64.354	49.0437	73.7613	87.3778	84.4403	49.3565	80.1489	91.0384	88.6758	89.9973	86.9527	108.089	112.992	79.2364	124.292	91.5408	68.5188	81.9799
Cdk5r1	1.20026	0.498871	1.23767	0	0.384765	1.20645	0	0.472642	0.161222	0.585618	0.405723	0.401221	0	0	0	0.568131	0.556079	0.179139	0	0	0	0	1.76215	1.84611
Myo1d	0.768677	2.63265	2.99351	0	0.913447	0.110334	1.34233	0	0.572735	1.15121	0.773535	0.970875	0	2.1043	1.9913	0.39257	1.93251	2.13052	0.386262	0.575666	0.465481	3.9639	1.55254	1.11863
Cct6b	0	0	0	0	0.0332647	0	0	0	1.95694	0	0.0295959	0	1.98266	0.829621	1.18554	2.23356	0	2.59259	0	0.316364	0.468985	0.736276	0	0.72927
Zfp830	16.4475	10.3809	18.5074	16.4562	1.63544	13.4932	18.5746	14.9589	21.9384	14.1666	9.56186	12.7679	22.6476	14.1936	17.4415	16.253	14.677	7.00348	19.2385	7.86239	14.8648	10.7402	15.5248	13.4677
Lig3	2.79907	4.71208	9.93049	2.16041	0.0198189	9.46007	6.52675	8.04592	5.3364	8.69978	3.90573	4.53838	16.6642	18.7416	9.10088	12.4341	10.5509	7.17516	10.4122	12.6051	16.0899	21.3951	11.0972	6.14219
Rffl	0.128382	0	5.23552	1.85889	4.48574	1.33043	2.54975	1.03637	2.85953	1.60836	4.26284	1.53796	13.2439	6.75401	5.90135	6.44002	4.99342	3.87564	5.75772	9.24555	2.3822	2.40323	0.943296	1.85446
Rad51d	9.3924	11.5734	6.56137	5.94756	1.91061	2.76959	1.896	6.62525	3.63403	6.29619	4.51323	4.25956	3.33888	5.72222	6.7933	3.57133	4.04633	10.0266	5.45393	8.05388	6.37153	6.49698	5.04217	7.53263
Nle1	7.97906	2.23701	5.18662	4.4964	0.86684	7.13066	9.80236	8.10192	4.56396	6.10312	1.8391	21.1829	11.4971	10.9481	8.31755	14.6909	9.19978	5.36457	4.24181	2.14029	5.01383	6.1048	10.7421	8.57171
Slfn5	2.18239	0.573922	0.15021	2.17446	0.14755	3.36395	0.202068	2.17081	0.222571	0.22049	0.227546	1.20934	0.753803	0.408877	0.350574	0.660482	3.53683	1.31073	0.129466	0.350818	0.115569	0.118758	0.171317	0.235256
Slfn9	0	1.78279	0.0291626	0	0.183335	0	1.90268	0.0194891	0	0	1.40007	0.88897	1.82121	2.54021	1.71726	0	1.022	0.307287	0	0	0	0.614837	0.878074	0
Slfn8	2.30819	12.6186	2.95776	0	7.32909	4.25389	8.14634	7.44756	1.77797	9.21826	11.3689	1.10273	8.94176	32.7234	3.94606	1.75666	12.8955	3.50802	0.966558	5.6922	0	1.89145	4.75789	4.62508
Slfn10-ps	8.4555	1.36766	2.25994	0.0483447	16.5913	14.4278	8.22269	9.16316	7.51531	1.84048	2.71474	3.40052	2.09739	0	1.13277	5.10193	1.01879	3.71579	2.12651	5.06323	6.27355	5.56408	3.81954	1.48864
Slfn2	173.932	216.634	159.283	88.0272	115.593	103.879	116.137	87.3665	125.888	99.1974	104.703	149.517	37.5306	76.671	44.8414	101.402	105.981	32.8446	50.8683	54.5465	22.6278	85.2722	50.1293	50.5918
Slfn1	0	2.40624	4.51136	0	3.10897	8.94075	8.18683	8.45792	0	1.54072	0.0282253	5.83548	0	0	3.3919	4.06054	12.6445	2.31301	0	0	0	0	0.88402	0
Slfn3	0.899664	1.65615	8.94778	0	0	2.81867	1.12455	3.7244	2.86268	7.75634	4.79118	2.25293	0	0	0	0.884897	0	3.09927	5.62174	1.54262	0	4.96095	1.35597	0.0646545
AI662270	127.296	112.479	137.689	122.446	150.752	102.911	195.376	205.675	161.368	196.639	203.999	203.875	597.982	424.36	573.876	480.582	307.996	386.06	372.91	426.677	454.711	387.951	328.646	513.513
AA465934	12.4444	5.74343	5.637	6.91055	8.02654	8.09761	17.4995	6.56839	4.62602	2.82887	8.75818	9.94904	7.73698	2.51801	12.4555	4.76658	8.44227	9.51879	3.65429	3.96085	7.47302	3.65678	10.8141	8.75312
AI450353	11.376	9.85336	24.2894	14.2973	9.22952	24.7185	14.1692	6.41281	13.1521	25.53	7.12835	24.5111	7.85862	4.08127	10.0134	6.5103	5.58287	6.91191	7.92603	6.34985	7.38287	12.5653	2.59924	8.4537
Pex12	10.8102	8.1013	10.4572	10.5845	0.0216111	6.83688	4.02322	1.0338	6.79692	2.74502	1.94198	13.8322	14.7209	14.6423	7.16886	12.2434	12.3483	5.97665	10.1449	5.54937	10.0546	9.0884	10.4634	8.48506
Ap2b1	7.69669	9.18244	7.75452	8.06224	7.89629	11.8049	10.4037	7.69701	9.00728	6.06264	5.69784	7.61503	16.1362	12.812	32.6059	14.8546	16.3929	19.0035	15.5055	13.673	16.2511	13.3027	18.9307	12.8939
Taf15	1.53566	1.25813	0.384166	2.24491	3.59394	2.40206	2.69471	2.27394	0.455386	2.47046	1.09996	0.782508	1.34645	0.11951	2.52231	0.180986	0.480826	0.433711	0.567623	2.93949	1.28363	0	0.600888	0.515721
Ccl5	0	2.58924	0	0	0	32.0089	36.8924	22.078	0	21.9672	4977.68	1.77006	1.41699	129.586	0	0	8.34926	0	0	0	63.3488	9.15285	175.254	14.8148
Ccl9	0	0.0285673	0	1.72779	0	0	0	1.47402	0	1.17067	0	0	0	0	0	1.23285	18.2871	5.07167	0	0	0	0.630535	0.238767	0
Ccl6	0	0	0	0	24.5329	3.97585	0	0	0	0	2.77402	0	2.61985	3.41053	0.11247	15.839	15.7799	0.103142	0	1.36559	0	0	1.78624	0
Ccl3	0	0	0	0	0	0	70.6579	0	0	0	524.94	0	0	0.92991	0	0	163.786	1.68736	3.27162	0	0	0	0	0
Ccl4	0	6.77028	0	0	0	0.0994309	488.085	0	0	0	542.647	0	0	2.9682	0	0	8.4589	13.4648	77.5373	0	1.0487	0	0	0
Wfdc17	5.54789	0	0	0	172.465	14.2723	0	0	0	13.1395	0	0	6.41724	2.61062	21.6949	155.242	151.598	81.7934	0	6.86911	0	0	11.1571	0
Heatr6	1.37597	1.68135	5.69886	5.52836	5.55576	5.30964	1.85325	1.67574	0.328957	2.28893	4.32397	2.15383	1.06106	6.51795	6.49101	3.29026	4.71795	5.24777	3.39416	4.02458	4.02622	1.92239	3.81614	6.25041
Ddx52	37.1785	20.8037	18.3213	35.0611	34.9486	19.2269	28.28	12.1252	50.9978	37.0056	40.8017	21.2136	33.4515	17.4138	14.9052	39.0296	37.8848	28.087	38.5154	32.3171	41.1261	36.6037	27.9852	35.2905
Synrg	9.11196	5.4602	7.76542	3.41942	11.4544	5.22962	2.50235	10.2657	3.60501	4.01627	4.82374	2.22111	2.66711	3.02197	2.90487	4.77121	7.15703	1.65282	4.90313	5.36963	2.7624	4.88666	6.0346	4.03861
Dusp14	13.0834	0	0	0	6.24637	0	4.50779	11.0408	5.17303	3.20292	22.0845	7.08823	36.5	20.873	50.5897	31.0104	32.5446	63.5354	43.2554	52.9024	50.5558	55.3682	70.7475	41.6599
Tada2a	11.9365	6.56948	2.30846	0.0281916	2.80797	5.29579	10.4228	8.06826	9.18428	9.24382	6.67856	12.6545	15.742	3.58243	5.48772	9.8004	8.52394	2.72599	8.84293	2.97459	2.74375	8.78285	6.14932	13.2428
Acaca	1.13223	2.32142	0.192979	0.47621	1.88502	1.17705	0.393591	0.919407	0.324685	0.999062	1.00975	1.74459	0.888599	0.271121	0.411277	0.8896	1.49076	0.721539	1.15894	0.666853	0.352509	0.328113	1.41997	1.67695
Aatf	18.7247	21.8645	16.0867	4.21484	16.7899	17.9373	45.634	23.3174	32.5099	12.7161	32.7007	41.0054	18.9499	33.8746	28.802	36.1912	20.3428	31.1859	23.1894	20.6992	27.0705	36.6817	20.9763	20.482
Mrm1	2.56505	6.45259	5.35697	0.578809	2.78267	19.7906	6.80943	6.90216	2.07185	1.77704	1.52355	9.44163	5.36648	2.27378	1.49966	3.3436	5.50213	6.21868	4.27806	0.735128	2.85017	5.59921	8.78141	6.39915
Dhrs11	5.23773	9.49408	8.19048	0	17.1636	5.81891	4.0453	20.9162	7.97349	8.67334	9.14761	14.8239	13.767	11.7182	15.4574	3.6536	12.1332	8.85964	12.2772	8.57572	10.9106	14.5152	10.6862	10.1631
Ggnbp2	60.0389	81.2698	76.2189	55.3234	42.6761	49.8523	47.5869	55.7512	44.2368	62.2209	66.0065	51.2212	68.0155	50.4694	36.2979	50.7862	74.4197	49.0528	40.8713	82.7601	71.0445	72.6915	52.692	52.1391
Pigw	4.22579	0	0	0	0	0	2.35068	0.0274772	0	5.71339	1.26484	1.39484	9.72049	0.984877	0	0.949134	1.80112	1.94956	1.89	5.73596	3.89727	0	2.17583	1.63133
Myo19	1.48038	1.48911	4.48486	0.974318	6.24549	3.32805	0.404783	0	3.4989	3.42132	1.38917	2.11346	1.34224	1.62252	2.593	3.11869	1.54829	1.20785	0.526927	0.0713915	2.5047	0.0906273	1.30736	0
Znhit3	14.2813	8.47941	33.8039	29.7778	41.6518	40.0556	46.2437	44.0733	58.7162	72.0933	44.6828	53.5446	63.531	30.3916	74.2635	88.0258	47.941	68.7072	41.674	44.3152	71.1155	67.7719	61.895	69.3964
Usp32	3.17236	4.14512	4.88847	5.66837	3.7692	5.86677	5.03588	4.29258	6.73805	2.82895	5.76073	2.65901	4.34674	3.96103	1.67945	4.30254	4.00782	2.1819	4.33002	4.51121	2.13921	4.3999	6.0903	1.37354
Appbp2	25.9907	18.0436	19.7549	19.5483	33.4119	19.5372	30.1603	26.3572	36.553	32.3037	37.8996	35.6097	37.6471	25.7604	49.4929	26.3674	20.6191	28.1444	30.0907	38.2062	28.7794	21.2929	29.5646	17.1847
Ppm1d	29.5235	16.6279	6.10048	20.7245	18.5448	9.16111	6.48164	4.77803	9.16596	19.4686	15.4852	32.1719	19.5862	17.7692	6.41785	8.67088	15.3762	11.2082	4.19748	10.8416	7.36629	13.1484	16.9112	28.7243
Bcas3	7.82866	2.84398	3.30648	4.65681	7.1545	7.80815	4.30317	3.9055	5.706	0.0601986	5.27584	5.33828	13.9261	12.4582	9.45362	0.777655	3.32357	4.29429	3.46401	5.97673	4.65721	3.08024	2.69413	6.10185
Brip1	2.94131	0.830426	1.88148	6.79838	8.32736	6.04846	7.46219	3.66916	5.65262	6.6029	6.0103	6.77047	0.361758	0.706408	6.03349	4.35045	4.52367	0.384541	2.19948	3.35376	6.02993	5.02682	3.59616	4.97898
Ints2	15.7356	13.3205	4.50032	14.4553	24.661	6.394	13.2064	11.0149	10.9281	11.5209	10.3554	7.52487	11.6891	10.6684	8.56351	6.67955	11.9228	14.4311	5.32452	14.0496	8.158	9.6682	11.1056	16.2379
Med13	8.7478	13.5016	15.8702	10.5721	14.0395	11.0293	10.8511	24.0682	12.3493	7.93557	13.9229	7.9412	6.31965	13.67	6.93326	13.0776	13.7915	12.239	8.20083	16.2803	12.0848	9.36296	8.91355	7.34139
Rnft1	25.4516	22.8295	16.3452	20.1012	9.30046	8.73216	20.8111	16.3384	25.5533	27.7465	22.9919	21.5093	38.1245	18.2249	24.5502	32.0882	25.1451	30.7315	28.6495	22.808	23.9144	23.6332	20.2241	19.4099
Rps6kb1	19.6715	19.023	25.7709	20.6852	30.6099	18.0473	23.3997	21.0243	22.7656	21.2077	18.4882	19.8314	19.7478	22.0131	25.7198	19.1055	19.7992	25.9718	25.2985	15.6817	23.3084	19.7793	15.5327	23.8041
Tubd1	6.72341	25.6546	26.6188	16.0455	14.2299	21.1773	17.2466	20.875	27.3357	23.2845	19.0413	10.016	8.72372	7.21616	12.8737	14.2723	4.44218	22.5388	3.30876	5.278	18.9253	10.7087	15.8611	19.9091
Vmp1	103.346	118.065	136.742	176.672	127.32	81.9062	174.949	133.186	187.665	183.577	191.058	91.6951	174.923	160.719	187.658	172.381	171.189	156.284	227.56	192.401	362.421	170.009	163.985	181.39
Ptrh2	8.51747	12.8635	8.52445	2.47875	3.19662	7.89671	12.7228	5.67284	9.31767	9.97517	11.4264	9.07058	28.7391	17.6642	22.9398	25.7248	29.8216	25.7176	18.4789	10.9087	23.7711	18.464	14.3439	20.3495
Cltc	46.9293	72.8675	71.7461	67.9635	73.285	58.0302	58.5617	83.6204	55.6059	61.935	49.5906	73.0247	72.8663	82.5421	63.588	77.701	87.8471	58.2662	56.5166	71.4485	64.8435	64.0744	55.2252	51.7311
Dhx40	26.6156	8.99916	16.306	13.8757	19.6004	19.0846	14.8673	17.2236	10.6846	14.5975	9.93677	15.47	27.0742	25.9737	33.3509	19.6175	25.9707	34.4031	23.146	21.2512	16.7274	14.9608	15.6492	27.3353
Ypel2	0	2.05097	0.172049	0.755559	1.20179	1.12453	1.867	1.31842	0.10877	0.0897944	1.39002	0	6.49786	0.79927	1.87798	0.756508	0.636442	1.54095	0.817236	1.02867	0.0282393	0.870555	0.73257	2.3952
Smg8	17.058	11.9785	6.87763	9.03209	2.03018	11.7557	7.9605	5.65784	4.88331	8.4044	0.894998	7.96452	4.28264	10.5675	7.57141	7.75222	1.47838	0.229917	10.5919	7.4362	6.23166	4.78431	7.93164	5.90526
Prr11	2.15037	4.10904	3.54072	7.63309	14.27	4.81851	2.43096	5.88122	1.75896	1.66775	7.60124	12.3665	0.196609	6.97453	2.57432	6.33086	6.00687	3.79279	3.81574	3.03784	5.28106	6.00911	6.05904	4.26453
Ska2	48.3547	38.1559	23.1321	40.2533	35.2859	31.3771	64.7592	58.5769	33.2998	84.3473	57.7762	67.5426	21.5668	19.9677	27.7758	39.4023	22.6402	48.1996	34.0076	20.455	37.66	41.3881	41.4514	62.3183
Trim37	5.79666	14.4056	2.05472	12.5898	5.53898	9.03398	6.85653	8.99215	13.8335	13.1966	10.5814	12.7407	6.67395	4.60473	3.6387	6.24974	3.32075	2.6275	5.86883	4.89512	6.01651	9.02144	5.07821	5.85292
Ppm1e	0	0	0	0	0	0	0.0718637	0	0.0949867	1.01069	0	0.700405	0	0.736762	0	0	0	0.914708	0.736696	0	0	1.25767	0.17872	0
Rad51c	15.3223	4.91613	7.19473	11.6483	1.39601	9.17497	5.3514	9.88348	3.29409	9.38756	3.92132	3.21922	1.27356	6.54883	1.47619	7.61599	3.77987	1.50419	6.82454	3.8882	4.17067	8.38692	5.73096	2.98102
Tex14	2.69872	0	0	0	0	0.456471	0.108317	0	0.695396	1.17067	0	0	0.205243	0	0.297373	0.708096	0	0.303012	0	0	0	0.412273	2.16202	0
Sept4	0	0	0	0	0	2.56721	0.369861	0	2.36286	0	0	0	3.37271	1.94584	0	0	0	0	0	0.599322	0.930756	0	1.06615	0
Mtmr4	22.5055	10.5073	15.2714	24.548	26.7339	22.8048	21.0352	20.8868	18.969	19.2556	20.3138	20.2231	15.4221	19.3595	31.8644	16.6352	17.7991	18.6832	20.7738	19.1452	27.0924	20.9508	17.2325	18.4205
Hsf5	2.0665	0.0206663	0	2.01138	0	0	0	0	0	0.952753	0	1.06375	0.361915	1.76678	0	1.09997	0.315925	0.748042	0.0310796	1.24642	1.66461	0.513162	0	0.847132
Rnf43	2.11949	4.2457	1.83897	4.60055	1.8585	1.52225	0.77198	1.62119	0.680249	1.12315	1.88453	1.20554	0.34907	0.284013	0	0.315413	0	1.13378	1.4089	0	0	0	2.2372	0.898774
1110028F11Rik	0	0	0	0	0.0653366	0	1.64974	0	0.788454	0.488176	0	0	0	0.543164	0	0	0	0	0	0	0	0	0	0
Supt4a	130.015	110.482	138.333	99.8218	108.558	126.419	98.9933	115.165	111.947	105.756	128.653	100.524	126.67	103.887	106.739	63.3229	64.4487	95.9631	106.479	77.8167	103.672	116.317	83.5026	93.0151
Mir142	68.0746	127.553	99.2731	126.943	74.5602	88.1828	68.5456	63.995	74.9801	30.9496	49.1384	56.1521	23.5132	26.7833	5.04708	34.7663	38.4849	13.8855	16.1536	13.1316	45.422	18.522	20.841	16.5111
Mks1	2.86562	4.94146	4.56461	8.94174	6.70075	4.66169	5.27697	2.52619	11.4416	12.0047	2.08328	2.57154	5.51457	2.17438	3.27794	1.98618	2.98549	10.0203	6.93956	4.85655	0.643855	4.51106	0.13015	6.00715
Dynll2	4.61504	2.65199	4.58739	3.19987	4.63938	3.86437	1.4757	3.50558	6.78547	3.20097	3.27241	3.78525	0.889702	0.434332	0.401045	1.1401	1.04847	2.20671	5.31768	1.98751	2.11154	3.06969	4.29478	4.28999
Srsf1	36.1541	50.5383	35.6162	48.1771	65.142	59.0501	58.4143	57.7344	46.0789	55.259	65.7536	36.4246	16.3295	47.7421	27.4213	37.8399	52.6864	48.8291	29.0765	45.5984	33.5366	44.6659	67.8536	36.4486
Vezf1	8.26527	39.2434	14.2312	20.0343	27.5213	11.8562	3.13571	17.652	3.18484	14.9349	9.58394	9.83196	7.16904	18.8613	11.5588	8.68503	4.15611	10.6649	4.59618	13.6922	9.39371	5.22478	6.98488	7.45517
Mrps23	42.1995	22.7696	38.0882	42.8076	40.5867	50.7556	46.9969	77.8629	49.0909	40.0617	50.4418	55.3307	39.6822	41.377	56.4405	35.7928	42.1225	54.9449	51.6121	56.695	54.3296	55.8105	40.3472	48.7866
Msi2	4.29494	2.57073	3.92482	3.86338	3.85315	4.09972	4.05968	4.50746	3.43068	4.22808	7.51741	3.96479	4.78148	8.72635	7.0107	9.87964	5.3217	9.25295	4.96524	7.64131	5.23752	3.82445	6.34959	6.6291
C030037D09Rik	0	9.03247	0.425951	0	4.35144	4.72297	1.14601	0	4.03933	1.87573	0	0.890056	0.475013	0	1.37648	0	1.55494	9.67779	4.89503	0.132642	0	2.80636	3.49778	1.00067
Akap1	0	0	1.94079	0	0.19582	1.86252	3.86789	1.31623	0.443077	0.281368	3.0154	7.0683	0	0	3.79918	1.07462	5.96183	1.70418	3.23815	0.537216	1.52197	3.27343	1.46911	0.510359
Scpep1	22.0569	20.0532	26.5133	19.327	17.469	24.0792	45.8414	40.9629	68.6092	40.2182	32.4241	28.4705	144.994	84.774	147.879	77.7203	67.9293	100.051	119.945	123.524	112.932	88.1909	72.4741	115.997
Coil	4.82786	8.96551	15.248	11.3885	10.2593	4.63172	3.97476	8.71995	4.85742	2.53264	8.04209	10.2645	15.8739	18.6921	8.73511	10.2418	10.8334	5.1132	8.03033	5.37285	5.62848	2.63726	11.0984	7.29606
Trim25	2.34951	6.30229	14.3318	11.8445	4.68075	4.87199	5.71047	13.3265	4.86419	3.44194	11.7398	8.08005	11.2712	21.3931	18.7549	16.4655	21.9015	14.6435	16.2146	27.3443	13.9598	13.2753	11.7854	8.46349
Dgke	4.92637	0.296995	6.96341	14.361	0.972814	3.91881	4.1391	8.27545	2.16276	3.84559	0.724622	4.53304	1.4929	6.81779	11.5672	8.07	10.0892	12.2574	1.31512	10.0588	6.43237	4.8709	3.27033	9.08549
Gm525	0	0.739505	0.967736	0	2.33214	2.37197	0	0	0	3.40925	0	0	0	0	0	2.55312	1.13048	0	1.11212	0	0	0	0	3.43548
Pctp	12.7714	7.19357	3.0238	14.4874	5.20074	10.388	0	0	5.9514	9.04463	12.4986	4.79669	11.8341	8.19982	11.5537	14.801	7.49781	17.0581	9.83477	16.4161	13.2038	3.36797	9.00562	0.65527
Tmem100	3.2588	4.04321	0	6.53595	7.04671	4.38984	11.6628	7.96659	12.015	5.98874	0	5.14017	6.6825	0	1.64803	1.40151	4.09574	6.71711	8.49804	0	13.733	7.59358	4.01333	3.99362
Mmd	0.363837	6.5231	9.42374	0.246944	12.3757	9.91394	6.05433	5.50705	3.23101	8.43622	13.3941	9.26665	7.91725	5.24538	3.27747	12.078	11.8477	6.56793	3.98225	0.210553	0.624256	2.49465	8.05853	12.4428
Stxbp4	0	0.829555	1.26339	1.90907	0.0392222	0.786444	0.818305	1.38217	2.25195	0.805908	0.0697927	0.322085	0.918401	1.10048	1.37098	4.77335	2.78772	1.65172	0	2.93756	1.05987	0.572183	0.563557	0.175884
Cox11	2.9733	5.78195	9.5327	11.2124	6.70223	11.591	5.08931	12.2589	3.42243	9.93748	15.9169	23.8138	8.77103	7.58802	4.36118	13.8443	3.19827	10.2282	8.06607	9.92086	10.6625	9.49793	9.17465	16.2163
Utp18	35.1763	12.1348	13.47	10.1506	18.0591	11.7787	19.9729	14.3657	14.2837	13.0552	16.4886	46.1052	20.1567	22.7727	22.7457	15.9898	7.41517	12.867	10.0396	6.91506	6.62212	12.9746	16.6094	19.5463
Mbtd1	4.66179	9.29777	4.27791	9.35296	5.75491	5.43211	6.926	10.1139	2.70112	7.44699	9.03799	4.76677	2.34937	4.07269	3.33449	5.97862	8.03589	5.77613	1.53167	5.16795	3.12265	1.42765	1.51029	5.72361
Nme2	125.212	102.01	151.255	61.4074	139.656	121.441	199.43	202.44	192.173	168.742	169.917	196.431	428.17	349.313	544.57	448.643	270.744	281.287	363.348	390.256	330.177	283.604	271.9	495.9
Nme1	360.859	273.864	241.155	259.171	361.151	329.397	627.201	428.082	565.14	480.982	445.204	439.306	859.039	802.441	909.145	1019.94	768.758	717.056	837.005	774.866	814.993	820.665	735.325	990.353
Spag9	9.80246	10.4513	10.4528	19.8	9.39953	6.06633	5.03725	7.35752	4.22447	4.2444	8.10003	2.84331	4.15969	4.72248	5.8556	3.94139	8.57111	6.9505	2.84111	6.7712	6.94102	6.66009	3.81227	5.20793
Tob1	11.546	9.74004	13.312	8.0522	7.5799	5.54289	2.25089	14.9807	12.8048	3.2748	9.26713	5.87967	17.4522	18.8614	10.6022	6.27534	11.1384	18.6032	5.82519	20.4741	4.36187	9.59737	5.70258	4.67595
Luc7l3	85.5338	63.0922	73.4207	70.4131	64.7029	72.9116	54.6391	64.6049	48.8341	71.1807	59.7772	47.9243	38.1233	43.0911	39.6416	40.0168	55.8965	65.7878	44.8929	45.1743	33.3052	46.4667	39.3161	45.6327
Ankrd40	12.0764	4.6128	11.7441	9.12817	6.52836	11.231	5.64812	17.8539	4.7113	4.50349	5.98941	6.15619	6.93168	7.7439	3.60525	10.5119	12.7853	17.4759	2.43828	11.8741	6.54806	6.30032	12.7604	4.86749
Abcc3	0	0	0	0	0	1.12829	0	0	0	1.01199	1.01643	0	0	1.37076	4.64953	2.00174	3.38121	0.651434	0.28419	1.65217	1.60513	0	0	0
Rsad1	1.23908	0.786644	0	2.87824	1.94433	2.46625	0.0728851	0	0.802806	0	0.0126269	0.332981	2.47726	0	2.64574	1.16139	2.09653	1.74837	0	0	0	0	0.0494346	0.42428
Acsf2	0.138017	2.82795	0.897702	0.15572	0.49909	0	0.418971	0.636658	0.521204	1.1474	0.0170786	1.04487	0.0817227	0.319161	0	0	0.428028	0.0482608	0	0	0.496161	0.309001	0	0.229545
Lrrc59	20.7652	26.9228	30.4791	27.011	34.5418	19.3568	48.9461	27.3433	25.5328	65.8675	29.9214	43.0373	94.0977	118.915	144.252	125.525	111.457	59.3515	96.6892	94.9756	124.237	100.845	97.3239	76.6138
Eme1	6.84412	3.23975	4.92099	7.13208	11.5814	12.901	7.60439	0.134919	6.52131	7.60621	5.17556	13.9709	1.68856	4.17653	5.36422	8.2113	6.63294	0.265911	8.29431	5.34379	11.7428	4.14998	15.381	4.05779
Mrpl27	81.9796	80.8688	80.4101	73.4858	76.7467	76.1423	66.1043	97.2318	85.2742	69.9452	96.2844	81.2661	75.9292	51.3234	100.001	102.955	73.1037	102.867	85.8575	89.7984	90.0736	94.0205	79.5514	131.566
Xylt2	0.918971	2.20849	0.147789	0.715319	0.0516166	0	1.06033	0.208506	3.65946	0	0	2.95495	0	0.214553	0	0.36102	0.863212	0.562342	1.50968	2.29087	0	2.80426	5.69343	2.81187
Ppp1r9b	1.36953	0.416753	0.844032	1.4762	3.51022	0.575918	0.558977	4.1914	0	2.49058	3.95831	0.0638432	0.521308	0.395874	0.447593	1.96982	2.42701	0.752534	1.1938	1.42335	0.671364	0.273766	2.17999	0.406741
Pdk2	0	0	0	4.43481	0	7.30771	1.03612	1.26191	0	0.583525	1.69079	2.12553	16.7352	15.3656	5.49537	8.84903	0	14.3335	9.59365	2.971	2.6915	7.43825	18.5436	10.5324
Itga3	0.0124687	0	0	0	0	0	0	0	0	1.40587	0	0	0	0	0.532476	0.178301	0	0.0305197	0	1.03905	0	0.0244262	2.38903	0
Kat7	23.3685	28.3602	22.2225	20.9173	15.4834	19.9095	20.31	16.4509	19.1591	10.071	26.5147	19.5816	25.6861	21.2204	19.1393	23.2267	24.6331	17.0307	21.9425	17.3033	24.92	22.5517	17.1805	24.561
Fam117a	17.2888	14.3156	13.0068	10.1841	28.3499	16.6822	10.9358	29.207	12.743	8.92883	19.7261	12.3128	19.4844	18.0724	22.3753	14.2446	15.5911	23.4602	15.0033	30.2871	13.3231	16.5251	18.7313	18.1921
Slc35b1	77.5407	49.3237	40.7382	66.1767	101.949	38.2294	145.126	138.15	108.896	113.714	108.999	114.171	645.361	475.718	542.684	394.209	270.814	337.656	415.655	546.621	647.264	432.181	353.093	508.118
Spop	40.3545	50.7771	49.6509	92.488	39.2473	49.3663	71.175	47.8097	76.2925	61.2453	55.9244	78.5776	90.5934	79.1047	81.8181	77.1618	77.4861	76.7286	100.038	83.4005	119.792	90.9003	82.0599	82.865
Ngfr	1.08372	0	0	0	0	1.73406	0	6.82882	1.56545	0	0.384721	0	0	0	0	0	0	0	0	0	0	0	0	0
Phb	10.8643	16.6225	12.0952	17.4997	15.0309	12.9133	22.7036	10.5895	21.0431	14.4359	17.5103	18.0709	14.9174	10.7533	12.03	6.39024	8.21467	16.6307	16.3062	6.69596	14.1584	18.7793	11.5776	12.7268
B130006D01Rik	0.626366	0	0.352732	0.693319	0.0184792	0	2.87077	0	0	0	1.44682	0.79776	2.98954	0	0.962555	0.0387746	1.90573	0.836268	0	2.37258	0	0.520567	0.547123	0.478784
Zfp652	3.51939	4.83661	0	0	3.24954	1.2066	0.482484	0.126895	1.1004	2.14718	2.10444	1.24476	0	1.01075	0	1.39152	3.8817	2.89	0	1.89213	0.934979	1.6013	1.19349	1.80635
Abi3	34.6879	42.1534	31.1689	35.8134	29.4342	25.7344	22.7374	18.4049	25.5965	23.2238	19.5766	19.456	10.34	14.963	4.63712	9.49472	15.1912	15.8835	22.3574	19.5239	23.1677	27.8097	15.4091	12.6777
Gngt2	105.247	129.63	87.2216	77.3529	71.8355	130.688	65.2931	84.7312	101.493	65.5242	43.38	68.1258	23.5801	19.8831	50.6146	61.8067	57.307	65.4057	47.4943	40.5046	41.4103	45.7614	48.8161	21.2413
4833417C18Rik	0	0.912075	0	0	0	0	1.89235	0.170925	0	6.84119	0	0.0838335	0	0	1.22446	0.656022	1.74286	0	0.587849	0.424777	2.83365	0.179743	4.58946	0
B4galnt2	0	0	0	0.789488	0	0	0.0185111	0.0367842	0.0163115	0	0	0	1.65732	0.719167	0	0	0.0401865	0	0	0	0	0	0	0
Snf8	11.2459	26.8589	26.8362	20.1229	32.2242	21.3435	29.3122	37.456	28.4331	29.2828	25.3493	15.5297	10.0641	24.3066	23.0236	20.3629	23.0611	27.9959	23.8807	32.2442	22.5111	17.7748	23.5106	21.6971
Ube2z	14.8308	8.99524	16.3696	7.72654	14.7502	16.8272	13.1707	14.6556	9.71056	10.4671	22.5273	17.5993	14.0109	17.3151	8.25009	11.4779	15.0815	9.76483	11.1214	18.3987	12.9233	10.9174	18.6924	9.72036
Atp5g1	35.1353	38.4113	30.1856	21.9544	43.3015	45.4381	63.7856	47.6181	61.4276	42.3437	60.6267	49.4919	118.469	90.5591	133.783	105.385	80.2093	69.6196	129.675	103.439	88.99	88.2225	88.4171	149.065
Hoxb7	0	0	0	0	0.0928476	0	1.60929	4.26383	0	0	0	0	0	1.92968	2.41815	0	0	4.31848	0	0	2.07261	0	0	0
Skap1	0	0	0	0	0	4.04534	7.80541	2.91678	0	3.71835	19.6015	24.1097	0	2.34813	0	2.37067	1.64952	0	0	0	1.58024	0	4.07595	5.3613
Snx11	27.0083	14.9155	19.0831	28.2141	13.193	12.5604	7.50211	5.89612	4.98382	8.35662	9.52434	9.57529	17.5886	17.9317	31.8508	17.4812	13.551	18.7651	7.31011	8.84596	7.1333	7.07293	10.773	16.5133
Cbx1	26.8831	24.6865	31.6434	41.2632	31.6293	17.8226	42.8647	18.6695	39.5499	26.6038	23.4918	32.7216	26.1832	16.1457	30.6787	52.7831	19.9775	20.2288	27.6919	26.9366	34.7702	29.9608	27.8651	46.1724
Gm11517	0.177191	0.251627	0.164643	0.262392	0.0862545	3.26681	0.221483	0.385103	0.0975827	0.322234	0.230224	1.21424	0	2.86824	0.236467	2.35282	0	0	0.189208	0.615242	0	0.347117	0.600888	5.50103
Nfe2l1	10.7917	6.39138	3.30398	9.45103	10.9181	7.78	10.4433	6.84025	7.77822	7.95873	13.9355	8.95153	10.5641	15.1444	17.7203	7.79727	8.56941	11.3511	12.267	7.10855	4.29479	7.79391	9.23351	5.59682
Copz2	0	0	0	0	0	0	0	8.21069	0	0	0	0	25.1077	16.0791	29.2068	7.98364	10.9586	7.4933	6.39884	7.99108	6.25835	0.3828	3.86551	20.0954
Cdk5rap3	68.4497	37.2136	44.4106	47.1213	35.3785	44.9046	58.1695	34.9498	68.4974	59.6286	42.3787	49.1254	207.334	111.141	132.737	102.121	77.6785	92.5801	109.517	65.5155	146.771	118.098	106.213	100.943
Pnpo	17.3864	17.4309	9.25125	11.707	11.0243	18.759	13.1509	18.7322	16.7277	18.0522	7.8776	13.5233	40.4051	22.6114	39.2661	20.3391	8.30688	44.4482	13.3926	28.1379	26.0404	30.1009	34.9732	31.0832
D030028A08Rik	3.43323	0	0	1.31339	0.459596	0	0.751001	0.106596	1.55987	3.59006	4.72101	1.86255	8.36023	8.85723	2.34815	2.10406	4.25062	0.157566	2.52042	1.39077	2.01262	0.840713	3.0926	0.0832713
Sp2	7.4168	2.91626	5.20572	4.70424	18.0326	4.06504	5.13381	6.89598	9.55265	10.5873	4.35203	11.3855	4.79302	12.506	5.85362	5.62064	7.08747	2.44007	3.95989	5.39974	4.78914	3.71049	9.06004	3.94599
Scrn2	1.11614	5.32112	0.111118	13.2226	4.69587	3.19908	7.9224	6.83182	8.03476	5.21943	0.932271	7.79425	8.09588	0.806576	8.72434	7.32886	0	1.95141	5.02273	11.5341	7.47771	1.71798	9.19224	10.7512
Mrpl10	35.6157	23.0408	62.6436	52.173	40.0334	51.4227	61.5615	39.943	64.9451	60.0592	46.5559	62.3554	56.6627	63.4757	86.2265	54.384	57.8905	53.891	82.9001	44.053	72.5064	60.8912	55.8148	49.9108
Osbpl7	7.89121	0.850797	0.85889	2.95732	1.79985	2.58042	4.857	4.0817	12.7453	3.23748	5.50091	4.42618	5.39217	4.08704	2.83265	3.77659	4.45924	2.68152	1.82785	2.17931	2.19293	3.08507	2.8444	2.05929
Tbx21	24.3039	21.5163	22.2082	21.442	9.27999	22.3462	11.7663	19.244	22.225	10.4351	7.68141	13.6271	0	4.98964	3.60732	5.90942	6.75596	6.6163	4.30425	15.9719	3.41733	2.6012	14.1922	1.97835
Kpnb1	17.2142	25.0419	18.1836	20.8562	25.8518	27.909	21.7092	40.1313	24.2616	35.9051	22.6103	27.2652	11.9695	18.5242	17.5747	23.8692	42.3496	20.9799	14.0842	19.4614	14.0092	24.3541	32.1921	23.5063
Npepps	14.6126	23.2413	13.7814	11.9303	17.6266	22.1231	13.2789	15.1443	7.66117	10.2044	11.4423	11.8961	7.87368	7.15529	13.3776	12.1494	9.12014	12.0536	8.20748	10.8241	2.50716	8.55919	19.2517	8.25092
Mrpl45	40.6226	35.1004	39.4573	48.1393	38.386	37.6578	43.8076	24.3751	40.6309	19.3741	39.4563	29.4522	35.4906	22.3622	30.0292	32.5941	44.7824	29.7931	39.7096	21.6069	32.3437	34.3285	41.7835	34.8712
Socs7	2.77754	0.79622	2.04383	2.50363	3.53555	3.34904	1.96234	3.5245	0.389538	0.721594	1.73345	0.370427	3.36078	1.04723	3.06206	0.669609	0.468146	1.37239	0.939511	4.41276	1.22346	2.85579	3.5395	1.27204
Arhgap23	0	0	0	0	0	0	0	0	0	0	0	0.405785	0	0	0	0	0.120515	1.35883	0	0	0.634995	0.152254	0.0564779	0
Mllt6	0.840542	2.31638	2.45904	0.772296	2.86821	2.31955	2.73586	5.00243	0.94414	2.81502	4.95237	1.50558	2.24212	3.33417	1.15505	1.10506	1.01624	2.77036	0.675381	2.3695	0.818655	2.00529	2.27188	1.22725
Cisd3	11.4171	35.6693	28.3401	30.7545	26.677	32.1931	34.0466	48.0069	29.8214	19.5764	28.8208	37.7778	41.5758	21.1214	28.7316	60.1407	29.875	18.1647	47.7206	28.8824	16.0443	20.7686	19.3588	20.4127
Pcgf2	0	0	0.0198256	0.758309	0	0	0	0.728712	0.822537	0	0	0.331417	0	0	0	0	0	0	1.09361	0	0	0.125395	0	0
Psmb3	170.523	142.826	153.139	106.809	151.833	185.292	229.91	159.501	259.667	200.215	213.314	212.455	224.045	177.879	227.567	249.763	240.8	221.054	250.856	234.919	262.087	255.568	223.45	310.316
Pip4k2b	2.52677	0.986338	1.0237	1.57236	3.04294	1.49353	1.27233	2.04495	1.80703	1.65511	1.15139	0.0218833	0.446717	0.63	0.479438	1.05192	1.07237	3.16567	0.230172	0.720725	0	0.563026	1.68532	1.51035
Cwc25	16.962	7.53548	6.22272	10.3146	7.60669	13.5138	7.61626	5.53343	11.8505	11.1807	12.3943	7.18897	12.3621	11.3293	15.6281	9.90552	7.89481	8.50963	11.4887	13.3844	18.5437	3.65622	11.6966	7.98845
Rpl23	74.5843	67.4012	62.6845	65.0254	70.8384	84.9039	108.042	85.7291	76.753	62.7929	104.434	103.132	51.0116	57.4145	69.3475	73.2136	68.8041	43.2343	80.6767	68.4523	34.0206	64.7396	72.4588	77.5011
Lasp1	6.46881	6.63314	18.1304	12.1982	18.0699	11.6988	17.3393	28.4795	14.9101	15.0015	26.4286	20.0184	3.50677	16.2633	8.42112	10.5862	16.932	8.06787	9.37314	20.0333	3.46778	9.15037	22.9232	6.66922
B230217C12Rik	3.00263	3.17993	5.39084	1.00484	11.0986	7.34066	7.69724	0.0632044	18.3299	5.36795	4.49644	7.25396	2.32033	0.823806	0	4.67839	0	0	8.80364	8.36415	27.8255	11.1661	12.0809	0
Fbxo47	2.59177	0	0.267581	0.0355371	0.525685	0.117117	1.12487	0	1.18945	3.79684	0.68597	0	0	0	3.17056	2.42668	0	3.6125	2.15253	0	3.21162	0	0.0610361	2.65418
Plxdc1	0	0	0	0	0	0	1.35391	0	0	0	2.77859	0	0	0	0	0.340415	0	0	0.489335	0	0	0	0	0.404174
Arl5c	62.5265	83.2331	104.311	53.8445	52.9489	67.0537	86.4902	77.822	82.4466	66.5475	96.938	95.9132	30.6881	18.0402	22.9689	73.9621	41.8658	89.3798	97.0251	105.075	101.361	71.4584	52.3196	40.8424
Cacnb1	0	0	0	0	0	0	0	0.321416	0	0	0.918052	0	0	0	1.44731	0	0	0	0.631668	0	0	0	0	0
Rpl19	60.0597	59.1373	50.1489	46.0093	52.7645	54.9451	61.6367	53.3519	54.5611	57.9605	50.1355	59.1343	53.9001	55.0591	61.3926	51.7487	44.0592	47.4695	54.5811	57.942	42.9903	53.0119	53.1489	60.3836
Stac2	6.62859	0	0	0	1.73895	0.602651	1.31477	7.9488	4.52487	0.938379	0	0.398931	17.2743	10.1195	22.4065	14.7979	7.43191	23.56	13.5205	19.3865	8.58086	9.95289	11.2394	8.47188
Fbxl20	3.95109	2.37614	3.5341	1.74209	0.924026	2.66859	1.06332	1.89032	2.23789	2.14793	3.06314	3.14758	4.66238	1.47944	2.45816	1.83833	3.18598	2.92542	2.22213	1.31819	1.56008	3.73237	4.67292	1.97802
Med1	14.735	8.6508	12.0393	17.7978	14.9589	11.5269	13.7041	10.1006	19.1191	13.0213	10.9125	23.007	10.2782	8.38949	4.97991	10.8481	12.3114	8.6459	8.08851	13.6397	14.5196	13.1989	11.0727	8.86512
Cdk12	3.73326	4.76843	3.64975	5.42198	6.37579	3.78486	5.63972	7.50292	5.26821	3.28713	5.71475	6.47909	7.86653	5.54235	7.03252	3.7351	7.75357	3.84575	3.34059	5.55195	5.26424	3.48649	5.23381	3.3319
Stard3	17.7204	12.6235	30.0427	5.76443	22.6823	10.0185	21.2784	26.896	12.4467	9.6149	18.7464	16.3502	14.208	15.0476	3.33403	9.91043	16.7119	16.2831	8.99576	10.5574	24.7218	11.6663	18.5205	14.43
Pgap3	0	2.87144	0.487102	0.616109	0	0.622674	0.936096	5.22392	1.97967	1.36192	0.345969	0.433365	1.34509	2.12145	3.19815	1.22389	0	0.855434	0.906308	2.31139	0.114215	0.880251	0.126982	0
Erbb2	0	0	0	0	0.0471483	0	0	0.781874	0	0	0	0	0	0	0	0	0.427096	0.444515	0	0	0.803209	0	0	0
Mien1	190.397	150.494	126.507	133.286	145.537	176.057	119.758	185.855	153.902	115.664	162.597	150.928	224.85	205.709	265.922	224.797	167.071	148.51	205.654	214.247	207.643	195.656	184.793	244.767
Grb7	0	0	0	2.91587	0	0	0.378656	0.282165	0	0.0918173	1.66186	1.70685	1.04634	3.37126	1.68447	1.23768	0.685032	0	2.04868	0	0.231004	0.0989074	0.256825	5.58407
Ikzf3	191.75	161.397	204.116	140.73	104.54	135.124	165.06	189.902	185.553	196.456	129.693	171.45	110.593	62.7428	77.9551	74.7472	86.5487	92.8503	151.145	87.9796	199.131	157.794	168.274	130.879
Zpbp2	14.4354	1.99229	11.8694	11.7726	2.8755	13.8536	4.98398	0.0458512	5.3677	3.89414	3.16597	8.70309	5.04981	12.4007	5.71531	4.1481	7.11309	10.4826	3.86346	10.939	4.30743	3.54392	1.5024	6.37566
Ormdl3	0	6.54142	25.9866	2.48047	0.378573	12.262	0.934707	4.51346	13.4748	4.89564	10.8301	13.8289	7.8106	9.32055	2.55473	11.9764	7.87326	4.46607	10.604	11.4936	4.37936	6.4456	6.74543	5.80388
Psmd3	68.9941	44.266	34.0181	32.6096	34.052	50.4944	51.7513	64.9644	54.4491	64.683	70.3822	74.2927	74.88	87.4803	72.2154	80.9503	71.1262	46.8413	71.9275	75.6131	101.162	78.6773	77.5605	78.4208
Med24	21.4361	3.62874	20.0994	3.31099	18.7792	18.167	15.3491	14.5342	15.382	15.8126	15.463	15.1435	15.8133	13.5005	17.1453	13.1226	10.5455	13.3345	15.3483	2.79319	17.0499	8.58637	21.3929	6.1633
Thra	0.0538831	0	0	0	3.59346	0	0	0	0	0	0	0	0	0	1.58199	0	0	2.57185	0	0	0	0	0	0.104553
Nr1d1	0	0	0	0	0	1.34896	0	0	1.4715	0	0.0199522	0.210461	2.86418	0	0	0	0.187517	0	0	0	1.63353	0	0	0
Msl1	4.96355	15.4239	12.9163	9.88291	15.8546	15.8769	4.74035	11.1426	3.74708	6.99813	4.56512	4.95556	3.9297	7.78639	1.9351	6.72183	3.78346	9.41912	8.12891	13.4906	5.74129	5.84509	7.77786	3.48991
Gm12359	3.62805	0.429346	0.481589	0	0.462548	0.608934	0	4.29122	1.04659	0	0.448945	0.355171	0.35804	0.349574	3.11255	0	0	0.845752	0.645683	1.59966	0.197614	1.35378	0.732346	0.251419
Casc3	4.17204	8.47364	6.26564	7.19984	13.8227	15.3451	4.75002	7.78211	15.2106	5.94032	10.6313	8.61385	9.65158	4.77712	6.21511	8.32458	8.11796	14.2096	3.45347	8.90879	3.18142	9.31344	10.8579	5.7106
Rapgefl1	3.45942	0.123849	1.1345	0.703136	0	1.84436	0	0	2.22537	0.74014	0.0125905	0.0132809	0	0	0	0	0	0	0.713971	0.201879	0	0	0	0
Wipf2	4.09039	1.33612	4.54901	3.40055	6.69152	3.66646	4.3554	3.64412	3.10894	2.58106	5.58746	3.5698	2.47866	4.84009	4.21377	1.48225	4.08937	4.23513	0.22137	6.18309	1.91528	0.640422	4.89416	3.97615
Cdc6	5.49629	19.3759	3.1336	5.33714	14.8	18.4407	19.7096	15.5224	28.015	26.3579	22.0985	19.335	9.76339	15.7313	33.4282	17.3548	22.7738	16.982	45.9902	10.9351	11.9848	21.1058	27.9584	26.2998
Rara	7.76342	0.998466	0.843859	5.72651	8.81324	4.60689	2.27038	2.34673	1.69406	2.45073	1.68751	4.69769	0	0.414944	3.1277	1.01739	1.43096	5.9876	2.62775	1.59363	0.536156	2.58258	2.26017	2.64327
Top2a	33.938	53.8116	68.8781	80.9902	87.1764	91.3358	88.3659	103.664	50.9608	112.553	64.6212	76.2611	6.15359	32.1526	23.7756	54.7576	41.2	31.5133	45.3304	39.4409	33.5392	64.9394	56.8567	52.911
Ccr7	0	5.04706	5.15282	14.8815	8.17308	8.93821	5.82114	10.9205	0	0	2.54773	9.01408	0	0	0	0	3.32561	0	0.261729	0	0	0	0	2.02128
Smarce1	11.1151	16.6089	10.6555	10.4613	11.8308	12.3243	8.32054	11.8211	11.6944	13.35	11.8552	19.8947	8.93898	9.1472	9.02179	12.8782	12.0422	9.89784	6.46587	9.1684	9.63025	10.8872	9.56396	8.81197
Krt222	29.1823	14.4212	24.2376	33.7022	13.764	15.6203	3.89936	8.68279	16.912	13.1166	6.87998	7.23699	23.1091	21.8464	15.4125	9.71732	21.4934	16.6254	7.749	4.81411	13.767	14.6063	13.9928	10.346
Krt10	2.40076	4.02542	0.860046	1.08511	3.32294	1.2234	0.723103	8.04666	2.89917	0.420815	5.73752	3.06569	2.87733	0.585268	0	3.78167	3.61056	3.25677	8.09224	1.40606	3.97023	3.51315	1.76561	5.9492
Eif1	104.082	79.899	100.194	102.309	102.208	116.292	92.2503	106.457	102.147	86.3261	103.747	151.209	128.407	108.385	95.4903	100.748	97.762	109.586	75.9793	101.438	69.8431	99.5505	90.3165	95.4037
Hap1	0.816389	2.59693	2.32124	0	1.66911	1.27495	0.102046	2.79836	0.719363	1.84098	0.169717	1.0443	0.203028	0.330378	0.348638	0.233485	1.15198	0.519552	0.976364	1.77639	0.971168	0.799653	0.110741	1.20391
Jup	1.1718	2.04147	0	0.0119261	1.09379	1.74247	0	0.405081	0.0133058	0.483319	0.0209281	0.452549	0	0	1.38646	0.616956	4.32715	0.325262	0	0.838911	0.027636	0.449645	0	1.07825
Klhl10	0	0	0	0	1.81537	0	0.751854	0.840396	0	0	0	0	3.3657	0	0	0	0	0	0	0	0.0688016	2.23884	0	0
Klhl11	0	0	4.13151	3.45774	2.78114	0	1.36618	0	1.06704	0.0903473	0.0430331	2.63277	3.80947	0	1.7238	0	0.202219	0	2.91773	0	0	5.06084	0	4.2415
Acly	23.3596	32.9397	49.8879	38.161	26.0159	27.32	41.0047	46.9539	35.0784	47.7259	42.1612	48.9314	48.4391	36.6734	37.4307	51.3776	43.4336	32.2187	46.5597	35.5633	47.8732	42.334	41.9492	31.0041
Cnp	281.562	268.541	231.599	194.159	153.043	173.716	169.01	163.475	190.664	127.795	140.215	161.777	178.037	148.316	115.129	132.153	117.173	145.624	186.557	141.639	129.486	118.098	150.722	116.316
Dnajc7	152.847	175.243	118.312	139.5	102.892	117.624	95.429	70.3394	100.319	85.9592	65.0418	72.219	86.242	89.3926	86.2719	82.2842	84.0186	83.2171	72.1602	89.6037	81.0096	74.3955	65.1911	77.9026
Nkiras2	10.7314	3.03083	3.77071	3.62048	2.34125	3.26003	5.82398	4.33056	3.47647	2.40531	2.34341	2.93882	7.10184	5.47414	5.37553	2.21067	2.69184	3.89963	2.56788	3.54872	9.0773	5.24099	6.06537	4.95781
Dhx58	21.4497	28.7147	21.982	29.5222	20.6875	19.4533	12.6688	15.4382	22.2716	14.0519	12.8863	11.186	6.65491	16.4469	7.76732	11.4286	17.632	3.74579	12.0013	7.49131	16.8732	15.5302	10.124	4.67313
Kat2a	9.78733	11.7844	11.0311	6.1737	11.9061	9.08579	10.9931	15.5576	11.5455	7.94274	12.5361	17.722	3.12686	8.8374	8.31908	15.6139	14.0067	10.9335	6.78366	8.27186	10.7637	12.523	8.17985	8.0124
Rab5c	36.5834	16.9348	11.6526	31.483	18.651	27.493	10.819	18.68	17.7957	13.0121	30.0891	31.4225	31.7296	21.3274	14.0664	13.2808	13.2573	14.218	15.8558	26.892	24.9049	32.7814	31.1784	30.4541
Kcnh4	1.29529	1.20357	0.341751	0	1.0431	0	0	0	0	0	0	0	0	0	0	0	0.303757	0	0	0	0	0	0	0
Ghdc	3.63848	3.69636	4.49908	15.943	0.681219	4.18879	2.06409	2.64172	2.15792	0	1.04247	4.93553	11.4847	5.3234	4.25804	0.62893	6.75948	2.80879	8.24865	8.29277	1.02445	4.22184	2.46775	5.43074
Stat5b	7.37203	13.8954	6.70532	10.9333	10.414	6.28267	5.60116	15.7011	6.99312	10.0701	12.6172	8.58481	5.85309	9.13449	7.98333	7.29142	8.02605	10.6144	9.28491	11.1449	8.77581	8.77836	9.37027	12.4273
Stat5a	13.2912	18.3221	16.1243	6.7451	13.4703	3.02129	15.1351	13.2885	13.3024	11.6609	11.6476	22.2831	6.12826	6.29826	3.0324	6.64485	12.0787	9.3713	13.2287	7.31333	9.96916	8.07954	12.3502	8.30464
Stat3	43.6939	42.1705	49.7471	60.0574	53.5944	44.2566	71.2369	54.65	75.0562	63.176	49.5641	60.4388	34.3204	39.4029	40.6736	28.2655	19.3588	38.7198	46.8588	44.1094	50.75	47.7121	50.8549	37.8902
Atp6v0a1	29.4214	12.7178	18.4998	31.0779	14.4244	13.3791	15.7584	20.0238	14.7796	11.805	9.57958	18.4797	47.4584	59.8965	41.3893	26.9205	29.1951	42.1865	26.1859	47.8263	50.7034	42.5945	47.772	39.0112
Naglu	11.1396	11.24	11.5311	26.7217	11.2972	10.6504	9.83244	9.96641	7.61472	7.64126	1.9256	15.1111	9.11289	1.08746	11.606	11.5279	18.8266	7.65377	8.86916	18.9437	8.10342	9.76272	13.0893	4.1713
[truncated: 9,882 more rows]

## Sheet: Blimp-1-activated (RPKM)
	Minnich et al. 2016 Activated and Repressed Blimp-1 target genes
	Blimp-1-GFPint_brightCD138neg_72hr_DT	Blimp-1-GFPint_brightCD138neg_72hr_DT	Blimp-1-GFPint_brightCD138neg_72hr_DT	Blimp-1-GFPint_brightCD138neg_72hr_DT	Blimp-1-GFPint_brightCD138neg_72hr_DT	Blimp-1-GFPint_brightCD138neg_72hr_DT	Blimp-1-GFPint_brightCD138neg_no_DT	Blimp-1-GFPint_brightCD138neg_no_DT	Blimp-1-GFPint_brightCD138neg_no_DT	Blimp-1-GFPint_brightCD138neg_no_DT	Blimp-1-GFPint_brightCD138neg_no_DT	Blimp-1-GFPint_brightCD138neg_no_DT	Blimp-1-GFPbrightCD138+_72hr_DT	Blimp-1-GFPbrightCD138+_72hr_DT	Blimp-1-GFPbrightCD138+_72hr_DT	Blimp-1-GFPbrightCD138+_72hr_DT	Blimp-1-GFPbrightCD138+_72hr_DT	Blimp-1-GFPbrightCD138+_72hr_DT	Blimp-1-GFPbrightCD138+_no_DT	Blimp-1-GFPbrightCD138+_no_DT	Blimp-1-GFPbrightCD138+_no_DT	Blimp-1-GFPbrightCD138+_no_DT	Blimp-1-GFPbrightCD138+_no_DT	Blimp-1-GFPbrightCD138+_no_DT
Pls1	0	3.69568	2.67668	0.74329	11.2183	1.50881	0.0204589	0	10.0235	0	0.297728	0	36.0912	27.4881	42.5937	15.3137	3.28671	23.2364	6.29191	8.33525	15.277	13.8516	8.40906	10.7345
Lman1	43.2406	43.2429	62.5686	54.2852	30.249	47.1951	79.4652	70.1421	87.2682	110.162	52.372	40.4613	483.786	345.82	555.011	314.725	232.244	256.943	301.882	330.903	423.673	256.646	250.426	384.388
Ddost	137.109	112.017	150.266	117.166	146.478	113.801	161.021	221.666	215.535	209.791	189.242	140.028	1316.77	957.063	1191.53	830.658	635.254	772.941	776.298	825.11	1119.99	632.367	754.697	965.08
Ssr2	176.213	147.6	131.177	144.169	171.108	149.499	331.893	299.52	269.864	335.617	188.966	247.558	1524.77	1575.24	1729.47	1451.7	1071.55	929.364	1246.52	1360.09	1662.78	1131.4	984.125	1502.05
Edem3	3.83919	7.80713	4.08665	4.93896	8.11777	5.03809	7.71942	8.22736	6.15625	5.89873	7.24626	12.3821	31.4838	29.5898	32.9421	20.2154	25.61	14.9593	10.3712	36.6931	31.1067	14.7368	18.0376	17.0145
Sec61a1	88.5061	67.127	73.1542	52.9562	55.9846	75.86	145.648	156.186	153.935	114.207	101.31	133.554	726.837	653.004	813.007	576.822	480.557	452.963	484.682	496.352	573.803	443.932	468.139	618.241
Tram1	171.664	207.12	175.724	215.847	137.1	129.749	161.566	174.89	147.375	183.126	151.599	230.399	501.788	381.559	488.211	384.58	302.648	307.61	263.693	325.828	356.09	312.318	331.928	342.48
Stt3a	113.146	115.243	97.2324	105.61	99.1693	71.9265	134.979	134.738	206.916	148.683	104.712	97.7025	740.146	556.942	647.584	534.191	407.126	331.756	496.839	475.833	695.994	444.67	310.24	550.581
Tram2	3.1779	6.05841	23.9059	4.72746	4.91638	0	1.03388	1.24349	8.24721	5.85841	8.74829	6.00613	70.0094	51.2655	120.026	78.8813	45.2442	46.8845	36.0725	38.4941	52.2843	40.7643	59.1251	76.4448
Man2a1	14.834	9.84002	16.0776	23.9227	22.9231	12.8593	12.8176	26.4163	12.742	16.8378	19.6532	8.80536	14.2363	28.3231	20.567	20.4192	25.4489	24.8316	16.7968	27.378	19.5185	11.2534	22.7553	18.004
Hspa13	5.56972	4.00637	0.9729	6.41741	6.27203	7.42828	12.5061	10.8273	16.0656	21.8975	11.5007	8.62342	80.8899	82.2139	75.4163	63.0395	61.4426	55.7067	73.7607	43.1891	85.0667	68.9421	45.9377	64.3074
Hsp90b1	362.253	246.766	427.081	355.05	415.351	209.456	615.126	728.021	612.91	922.064	426.211	534.987	7270.22	4581.56	6641.27	4784.36	3131.62	3911.96	4102.35	5158.63	5465.61	3538.21	2666.38	4559.55
Manf	86.2401	56.9494	106.844	82.539	100.919	76.6907	213.881	294.996	262.245	271.466	182.048	184.962	1511.44	1004.26	1674.88	1122.16	725.511	1078.55	1086.44	1117.01	1329.95	789.697	675.98	1219.21
Hspa5	578.992	420.849	454.382	502.406	549.528	305.595	1159.79	814.815	1302.41	932	554.738	666.481	4533.41	2699.54	3835.54	2529.77	1776.03	3150.16	3800.64	2864.69	4365.01	2681.98	1772.86	2072.18
Dnajc3	24.8805	37.1206	30.7128	21.3859	37.3449	23.6071	57.784	79.5085	70.2832	71.9202	37.7302	48.5982	545.831	341.364	462.519	288.074	213.842	332.154	318.764	352.388	420.701	252.247	215.068	340.361
Mzb1	1766.77	1578.71	1631.97	1497.8	1415.96	1085.55	1530.26	2207.47	1903.84	1604.73	1210.62	1259	13043.6	9234.22	12885.8	8255.22	5900.95	8397.45	7292.73	8628.69	10678.4	7337.08	6473.07	11219.4
Slc33a1	22.471	4.24008	11.7099	5.76133	23.7837	9.31484	27.264	14.2306	30.1533	34.4127	17.7681	11.3907	108.729	92.4269	109.344	50.5385	56.7684	49.6397	72.9164	64.7168	91.2805	60.2388	42.0466	67.1896
Phlda1	2.60261	1.84797	1.95767	1.37645	0.0603295	1.07526	0.929481	0.769586	1.1603	1.2396	1.36873	3.53867	1.54106	0.125385	1.07506	1.32918	1.42931	1.28925	0.132339	2.07989	0	0.606966	0.105071	0.66131
Derl1	80.3282	66.3946	53.1326	37.4763	55.7648	53.3968	78.0175	56.4522	66.9245	76.5578	62.2139	65.7481	303.68	202.441	265.343	165.001	130.056	178.159	152.815	159.31	184.601	138.969	121.36	175.204
Chst11	0.175425	3.48767	10.5544	7.23046	7.31194	6.27825	3.26173	2.34887	6.98009	2.95096	3.33347	3.36598	2.95388	1.28672	0	6.31617	3.00497	9.15135	4.56598	5.91345	5.94449	2.1049	12.0653	3.29751
B3gnt9	0	2.3566	0	0	7.42251	0	2.43504	0.224017	2.22516	2.97414	2.52072	3.16435	18.043	6.81293	3.72313	4.02873	3.52421	8.06494	5.75263	6.9033	8.91315	2.92111	4.52654	5.50663
Zdhhc14	0	0.358618	0.505398	1.15065	0	2.02245	3.27799	2.36427	0	0.423922	0.0841322	0	4.34786	5.73867	9.33265	9.68272	1.63411	3.04308	4.31454	3.95704	1.19986	2.35939	2.33859	2.86464
Bpgm	62.559	40.9707	26.6718	23.3116	9.8851	45.2834	29.3329	62.0679	28.8447	13.1966	10.1128	11.9773	60.5187	51.5093	38.7366	29.8274	26.6789	61.9522	44.9926	25.6028	52.9484	37.2015	47.5301	48.0892
Qpctl	4.14931	2.1278	9.61188	3.52738	8.27571	4.12496	6.55517	14.0101	10.8543	7.1266	4.06835	3.65955	125.284	77.4276	112.516	81.3494	39.3303	71.376	46.2762	71.6359	69.8077	49.9564	48.467	64.8564
Osgin1	0	0	0	0	0	0	0	1.49457	0	0.224463	0.0267284	1.40969	0.383693	0	0	2.08018	2.00961	0	5.66735	0	0	4.05008	0	0
Cbx4	8.16202	7.09336	14.2268	11.3682	9.90743	12.0086	9.67833	14.4314	13.3888	15.9654	15.0375	6.28735	14.8158	19.837	24.4264	16.0552	13.4281	25.9346	11.2146	25.4158	12.6522	21.5549	15.5571	17.4865
Lrrc59	20.7652	26.9228	30.4791	27.011	34.5418	19.3568	48.9461	27.3433	25.5328	65.8675	29.9214	43.0373	94.0977	118.915	144.252	125.525	111.457	59.3515	96.6892	94.9756	124.237	100.845	97.3239	76.6138
Prg2	0	0	152.037	0	0	20.8307	8.57455	50.937	6.9194	56.9913	97.7609	11.5459	635.398	354.457	430.556	241.769	457.728	909.353	571.66	2035.03	625.077	1379.77	366.207	1780.8
Hdlbp	22.1847	8.98151	17.8285	18.0037	19.1902	14.5177	31.4889	27.4916	28.0571	33.4116	26.3836	20.9879	135.334	109.837	128.962	105.898	64.8332	78.7811	89.7019	84.6753	102.013	67.1185	81.499	85.3584
Bcl2l1	2.27139	11.67	6.8533	1.28496	8.84547	2.49101	10.7186	23.6132	0.11244	0.835417	5.23922	12.3355	20.7331	8.77878	31.7428	14.8065	14.1971	13.743	11.6638	27.057	19.6171	14.5988	18.9105	27.8304
Txndc11	52.8071	18.993	69.1439	39.6714	56.4184	29.8032	25.4324	43.785	31.2088	36.0033	32.7656	55.8268	251.734	215.1	192.755	149.316	115.664	139.555	66.85	164.772	139.173	118.541	158.469	180.792
Tg	0	0	0.733144	0	0	0.365617	0.582785	2.97981	2.37016	7.46143	2.14976	1.50083	7.75968	7.51813	12.3293	10.3597	7.41596	2.98472	7.47554	4.96455	16.5898	8.37484	20.6517	12.2061
Cpeb3	0	0	0.543617	0	0	0	0	0	0	0	0	0.267277	4.07042	4.86201	2.73267	6.7441	4.47927	1.55988	1.22714	2.99874	2.4617	2.41502	3.31259	0.628416
Cnst	40.2207	40.9328	48.37	46.5811	65.639	43.0421	47.6951	52.109	40.2533	56.7527	38.3334	49.6195	13.1336	19.6117	11.2291	14.8227	28.1799	26.103	29.4283	26.1341	32.1021	26.7596	30.9949	21.5708
Ctsl	3.40776	0.305182	3.70843	0.151542	4.4535	2.03099	1.95711	11.2859	5.10603	0	0.850968	4.26373	15.9061	14.7845	9.01356	9.15655	24.7428	30.1335	4.58956	8.74106	13.274	11.6676	5.72612	1.54882
Rnf122	25.8113	31.5426	43.0053	15.5787	22.9535	19.7965	9.04141	14.3859	16.0469	7.19763	12.5162	9.00947	33.5871	22.1611	32.784	17.0417	17.3137	15.3666	23.5359	13.7819	17.0158	14.1032	14.2317	17.8419
Rhobtb1	0	0	0.23103	0.322977	1.15938	0	1.1123	2.32406	0.302688	3.47454	0.476082	1.39894	12.8007	9.10872	13.7965	8.55456	8.62913	8.93671	8.69164	13.2982	20.0878	12.0489	13.0915	16.2509
Vegfa	0	0	0	0	0	0	0	0	0	0	0.288819	0	0	0	0	0	0.0393393	0.745175	0	0.335578	0.464304	0.0851992	0	0
Wnt10a	218.345	137.156	182.869	156.366	102.352	80.3154	15.621	45.3736	34.2591	8.41737	13.3107	18.7489	24.1726	58.1909	23.0606	45.9532	34.0797	58.8371	48.8974	25.3569	74.2617	35.2418	45.7809	21.1354
Hapln4	0	0	0	0	0	0	0	3.60409	0.726876	0	0.513004	1.19049	1.61313	0	0	0.345675	0	0	0	0	0	0.59668	0	0
Il10	36.2786	1.11854	0	3.1104	4.55597	3.36664	27.7411	0.0575422	0	9.94263	61.6852	5.75742	4.60901	44.2502	19.4154	45.6215	12.8244	13.6091	2.86955	29.1723	12.1894	32.6758	35.9813	9.79936
Chid1	2.20664	2.88945	7.70887	4.4135	2.62264	4.80178	5.24781	5.73013	15.9875	10.8923	3.12773	3.77054	37.4162	42.9679	44.8608	24.7929	18.7026	33.3893	24.1749	27.6624	49.0057	22.4281	19.3638	31.4453
Pik3cg	6.50007	9.25538	6.49253	7.26751	9.36116	11.6546	10.4743	21.1866	10.9548	13.5457	8.35886	7.99032	24.7417	26.5159	25.292	19.9978	19.3151	28.6683	8.88285	35.7729	31.3326	25.5014	27.3988	19.0116
Fndc3b	0.00880156	0	0.0163565	0	0	0	0	1.16414	0	0.89635	0	0.691605	13.9358	14.8885	14.6824	7.51569	9.50581	12.8831	1.52255	6.35664	2.79878	1.46559	1.71625	7.68518
Dusp1	15.0186	19.1153	22.6987	10.4895	6.15813	5.67708	25.0434	2.92164	14.1054	21.646	11.2008	20.5836	3.09957	0.126095	10.562	10.8209	5.49595	5.72009	9.44927	4.61611	38.7772	11.1704	7.02678	15.2358
Trib1	4.56912	0	2.47191	7.32999	1.66814	0.374903	8.20993	4.79721	2.91362	0.929325	8.09779	1.66167	25.1679	29.5603	17.0493	13.0184	21.9426	25.0533	6.93329	21.8142	18.5328	7.15483	15.5457	16.0108
Dusp4	5.7843	0	1.112	2.38755	0.291282	0	9.10007	4.08727	2.91091	2.26706	0.820661	10.6157	2.37683	1.61435	1.19782	9.066	3.7211	2.31902	24.653	20.0265	5.81778	12.8456	15.3036	9.38526
Nck2	5.34239	0.340625	3.70784	2.777	3.63024	4.98982	4.85164	3.88614	3.72274	5.47241	2.26657	2.74947	7.41123	4.94165	5.00525	8.1518	2.84025	5.39075	7.21819	8.02564	3.64155	1.2388	5.65695	5.79658
Tns3	0.00808643	0.43637	0	0	0.00787275	1.06115	0.171832	0.602566	0.195948	1.38234	0.749477	0.598469	2.07805	5.56314	2.84897	5.08792	2.23822	1.58345	0.898022	7.07557	0.795462	1.59997	2.09783	3.09104
Emilin1	0	0	2.2237	0	0	1.2314	0	1.32337	0	0	0.0302623	2.02702	5.79231	7.7054	0.186497	1.74857	2.51233	6.7557	1.7907	3.76054	3.31686	3.1483	4.38367	2.0676
Lax1	199.78	217.671	182.596	198.286	185.357	105.481	193.35	197.479	178.752	169.59	135.137	132.519	337.653	331.012	288.341	230.543	243.36	283.606	375.096	394.335	357.545	266.529	228.225	281.275
Evi5	1.83115	0	0	0.204267	0.0100721	0	0	1.02787	1.01415	0	0.770667	0.794018	6.13189	2.76318	7.86962	11.2645	8.95546	5.6976	0	0.814222	0.639012	0.749872	2.12255	3.03117
Gnaz	14.5872	8.9283	9.49022	6.23139	4.23391	20.0242	16.1213	18.9187	14.0688	29.8269	26.4978	39.4851	0.721006	2.6147	2.25512	4.06122	6.40624	19.9511	23.5637	27.4388	26.833	29.8907	22.7957	39.1054
Rasip1	0	0	2.12273	0	0	0	0.503924	0	0	0	0.349207	0.368354	2.62583	2.8745	3.3818	3.3727	2.29216	0.986789	3.07492	1.59979	0	1.16585	1.52991	1.26651
Gnaq	9.45144	8.34291	4.14156	11.1227	13.7398	5.53276	3.5442	9.3304	2.50791	5.78146	5.04234	6.09407	8.32462	7.64967	8.48526	15.4901	4.02199	10.6996	11.3081	11.4612	11.9657	15.0858	7.53942	8.5444
Dab2ip	0	0	0.00793025	0	0	0.56461	0	0	0	0.0931253	0	0	0	0	0	0	0.972706	0.877393	0	0	0.507638	0.468143	0	0
Trp53inp1	30.5785	42.3955	34.3048	73.2257	30.1828	28.6185	100.682	88.5124	61.997	74.7806	62.1829	36.3395	486.51	292.95	491.153	311.469	292.57	346.496	152.433	369.574	418.677	262.055	446.478	383.764
Ctla4	61.9835	47.7045	10.686	136.553	32.8271	21.2404	62.358	68.4562	53.4296	48.7814	140.74	65.9965	51.5642	15.7248	25.2589	37.897	108.334	68.1884	32.0562	34.6004	57.9953	96.0724	116.841	81.7206
Lag3	2.1147	3.38917	8.0282	1.87893	0	10.0255	53.4327	35.5115	6.68819	8.90013	186.603	34.5862	6.13557	10.0249	3.38656	4.87541	22.7079	33.4233	26.4522	2.44756	4.21576	29.2948	40.0059	29.954
Tigit	3.77014	0	2.16027	5.14875	0	15.4691	79.0139	90.0162	28.4452	26.5109	180.756	60.972	153.401	209.022	171.569	123.485	72.8082	71.826	47.7731	135.707	16.9622	55.2697	49.8625	122.289
Enpp1	62.2375	51.7875	53.191	55.2538	59.0763	43.8649	97.7832	78.0405	112.274	85.5359	46.8055	59.9527	121.825	145.908	127.041	54.7135	81.2862	76.491	76.0382	59.3908	163.805	103.833	92.8634	131.324
Ccrl2	10.8116	0	0	4.86963	0	0.435422	0.967861	8.69034	1.57936	5.31962	2.58346	1.15293	16.879	7.65964	15.6149	18.5127	7.93773	0.842345	1.77613	4.38134	21.7812	15.2811	4.08461	5.39764
Alcam	8.62696	15.2488	19.6829	21.9605	17.8197	12.532	9.01415	15.5634	17.0016	16.5542	14.3429	7.87124	30.902	21.1347	21.0066	23.9051	13.1454	15.6804	12.8994	16.0435	10.9146	7.62541	11.1726	17.7101
Atoh8	0	1.8974	0	0	0	0	0	0.0478663	0.962236	0.467274	0	0	0	0	1.37161	0	0.766974	0	4.06069	1.01112	0.176342	2.01343	0.479243	1.79484
Eaf2	199.1	150.992	141.963	146.592	133.135	159.797	202.127	189.486	204.001	256.699	219.826	185.967	450.412	394.736	524.115	410.886	328.026	350.692	300.68	344.818	373.63	226.483	289.98	396.93
Gfi1	8.60822	3.23588	7.78145	0	3.64051	1.49962	6.88933	8.4051	6.9073	0.141671	2.0075	2.27772	0	4.25598	0	3.5409	3.43519	2.95557	1.45575	1.98361	0.935631	4.38756	5.01945	1.17148
Ell2	33.3978	24.4439	21.7722	25.0804	28.2208	23.6313	20.1891	41.9308	32.4021	57.9015	25.9127	24.8789	117.602	145.355	108.35	126.662	98.3233	95.5891	87.7934	164.829	66.1226	63.802	89.9205	71.9791
Egr2	60.1434	28.9816	31.1184	91.4907	42.3609	17.1531	35.9943	19.4275	49.0932	16.6271	57.5585	58.8125	0.761303	1.23883	7.8983	34.1865	15.4511	9.59108	25.0177	11.952	6.25614	36.1419	33.4969	24.7497
Irf4	23.4006	32.6253	39.2846	75.645	53.9679	11.0845	53.6062	67.3189	45.8559	36.4225	22.4633	23.7304	179.791	226.365	165.335	141.272	109.328	118.73	117.86	167.976	122.053	138.133	114.674	97.3549
Skil	24.9973	29.8799	29.3063	30.4861	18.3422	22.1875	26.8785	21.6272	25.7314	34.0439	15.5107	21.4862	33.0103	38.8489	29.8511	38.3121	29.9775	36.9966	29.0244	32.7478	32.8734	30.1468	32.1628	33.1002
Cacna1h	2.75784	5.21139	7.26394	4.35619	2.57757	6.58796	2.61988	2.83137	3.45071	3.90527	3.84125	3.71589	8.56548	14.1366	9.0293	5.64884	6.10669	6.35436	3.21973	5.61779	6.67918	6.49754	5.01286	7.34898
Slc7a5	5.23634	1.95686	2.8969	2.44869	10.414	4.16574	9.38728	13.2309	3.28217	7.32994	7.84798	9.82062	23.7028	19.7964	14.4358	22.5903	26.9697	34.6144	13.574	31.9374	15.4861	11.2028	22.3428	15.9424
Asph	0	0	0	0	0	0.608523	0	0	0	0	0.021317	0	0.53042	0.896326	1.15606	0.4223	0.373976	0	0.0210231	0.216474	0	0.221769	0.025037	0.0382016
Slc44a1	6.27628	3.51272	0.566028	1.6766	1.74327	2.84279	0.46148	2.54474	3.27349	1.14139	0.767507	0.742124	13.2366	13.4465	13.4014	5.69421	4.40811	13.0581	7.09615	4.65761	12.1621	6.94319	9.70302	6.76967
Slc6a9	0	0	0	0	0	0	2.47344	0	2.60729	0.470844	0	0.236563	7.43529	5.613	2.71481	0.755583	0.150552	6.33732	2.33023	0	0	1.12309	2.82217	0
Mcoln2	41.5359	20.4673	30.0952	48.9152	11.5128	11.643	27.8601	16.0673	31.3745	14.5293	16.7899	23.9527	37.7245	32.0562	51.2508	30.8802	41.8204	21.2224	35.2883	26.7951	47.2507	20.8091	25.5542	27.9658
Atp6v0a1	29.4214	12.7178	18.4998	31.0779	14.4244	13.3791	15.7584	20.0238	14.7796	11.805	9.57958	18.4797	47.4584	59.8965	41.3893	26.9205	29.1951	42.1865	26.1859	47.8263	50.7034	42.5945	47.772	39.0112
Papln	0.525579	0	0.282734	0.0136544	0.72714	0.299997	0.0172883	0.0171772	0.015234	0.65397	0.0359413	0.505492	0	0	0	0	0	0.372397	0.236304	0.192096	0	0	0	0.0536743
Dennd5b	14.2892	19.418	12.8542	23.6509	18.2493	13.3878	14.6227	15.5681	17.8874	13.7428	8.65132	7.97302	39.6118	29.0126	41.0624	29.4545	28.7558	33.6352	17.2033	31.4955	18.1747	18.7823	29.9363	24.3351
Fam46c	21.2936	25.6648	24.5519	32.5335	13.5303	18.5973	46.6345	65.6313	57.0245	59.984	37.4314	36.8679	172.685	207.704	232.429	143.413	138.548	165.267	156.361	174.794	201.06	132.212	127.987	147.561
Endou	7.79204	13.8791	25.7752	41.8473	15.1723	9.58531	12.4948	27.8011	10.5442	8.90709	7.57867	17.4734	11.6268	12.7934	15.8654	20.011	12.6867	18.6366	12.6947	18.81	22.2566	10.0746	11.2114	22.9382
Ankrd55	5.71781	3.50737	3.39522	0.734825	5.22087	4.25632	4.05989	10.7988	0.801204	7.50643	2.5643	5.9817	13.6727	14.924	23.3433	25.2963	11.0172	9.15092	16.8716	19.8534	37.887	29.4611	15.2024	29.3449
Sec11c	530.923	492.929	593.727	559.519	493.176	438.746	710.885	1008.87	805.674	870.34	672.878	767.932	5916.11	4367.39	6243.6	4080.53	2739.19	3762.05	2787.48	3681.3	3624.68	2613.74	2166.63	4925.84
Glt8d1	3.50439	13.4298	12.9134	14.1229	8.64632	5.46653	4.17036	14.1447	1.32188	12.3968	1.45538	2.74138	31.239	24.4779	48.625	25.9387	21.0382	21.6793	12.3026	13.6681	21.7445	22.8523	13.4306	32.1359
Kansl1l	0.317808	3.50221	1.38201	3.81519	6.53475	3.55695	1.06463	2.28134	0.308041	3.42151	4.14029	1.25444	1.21188	3.18957	0.983969	2.90855	2.31125	2.3337	0.895914	1.26534	2.03572	1.96737	0.819088	0.764661
Fam117a	17.2888	14.3156	13.0068	10.1841	28.3499	16.6822	10.9358	29.207	12.743	8.92883	19.7261	12.3128	19.4844	18.0724	22.3753	14.2446	15.5911	23.4602	15.0033	30.2871	13.3231	16.5251	18.7313	18.1921
Ccdc107	62.8152	48.7714	70.7999	60.5452	41.1804	52.7252	39.7696	46.5303	54.7766	39.7453	54.4749	33.8929	95.5162	95.965	96.4278	67.881	44.7824	63.3207	58.8991	58.1618	59.521	46.8919	63.4012	75.5825

## Sheet: ASC-signature (RPKM)
	Shi et al. 2015 list of ASC signature genes
	Blimp-1-GFPint_brightCD138neg_72hr_DT	Blimp-1-GFPint_brightCD138neg_72hr_DT	Blimp-1-GFPint_brightCD138neg_72hr_DT	Blimp-1-GFPint_brightCD138neg_72hr_DT	Blimp-1-GFPint_brightCD138neg_72hr_DT	Blimp-1-GFPint_brightCD138neg_72hr_DT	Blimp-1-GFPint_brightCD138neg_no_DT	Blimp-1-GFPint_brightCD138neg_no_DT	Blimp-1-GFPint_brightCD138neg_no_DT	Blimp-1-GFPint_brightCD138neg_no_DT	Blimp-1-GFPint_brightCD138neg_no_DT	Blimp-1-GFPint_brightCD138neg_no_DT	Blimp-1-GFPbrightCD138+_72hr_DT	Blimp-1-GFPbrightCD138+_72hr_DT	Blimp-1-GFPbrightCD138+_72hr_DT	Blimp-1-GFPbrightCD138+_72hr_DT	Blimp-1-GFPbrightCD138+_72hr_DT	Blimp-1-GFPbrightCD138+_72hr_DT	Blimp-1-GFPbrightCD138+_no_DT	Blimp-1-GFPbrightCD138+_no_DT	Blimp-1-GFPbrightCD138+_no_DT	Blimp-1-GFPbrightCD138+_no_DT	Blimp-1-GFPbrightCD138+_no_DT	Blimp-1-GFPbrightCD138+_no_DT
Slc33a1	22.471	4.24008	11.7099	5.76133	23.7837	9.31484	27.264	14.2306	30.1533	34.4127	17.7681	11.3907	108.729	92.4269	109.344	50.5385	56.7684	49.6397	72.9164	64.7168	91.2805	60.2388	42.0466	67.1896
Ada	141.369	117.348	113.276	106.364	97.3566	93.7766	113.366	107.19	165.879	170.748	84.189	115.054	146.304	129.48	103.122	112.297	100.217	149.938	205.75	101.518	363.782	237.568	177.024	176.325
Adk	72.2905	57.4924	66.3069	44.6198	33.1681	38.1912	55.8749	35.8618	31.2417	33.3737	26.6099	25.2083	158.682	163.962	150.254	102.716	75.7079	156.155	84.6078	104.335	107.722	83.1362	77.7396	111.758
Alcam	8.62696	15.2488	19.6829	21.9605	17.8197	12.532	9.01415	15.5634	17.0016	16.5542	14.3429	7.87124	30.902	21.1347	21.0066	23.9051	13.1454	15.6804	12.8994	16.0435	10.9146	7.62541	11.1726	17.7101
Ap2m1	42.9782	52.9703	38.3219	30.7257	42.043	32.8281	46.5512	38.7441	41.927	42.7975	40.8205	45.8809	89.2517	58.0941	79.8504	70.4302	59.3107	56.9552	70.8026	67.2772	108.415	61.0855	55.5156	67.7534
Arf4	191.519	178.173	157.36	138.374	133.028	99.3364	197.722	156.649	152.131	221.379	147.335	172.579	786.935	756.334	757.784	568.791	422.728	482.562	423	523.582	554.664	405.662	351.619	553.886
Rhob	0	0	0.732168	0.724258	1.9311	0.206273	0.849085	0.708645	0.808048	5.13896	0.258894	2.58194	22.0737	27.7094	10.0806	10.8238	10.2488	15.2967	4.12	17.2336	10.2563	6.97297	11.2876	10.1227
Atp6v0a1	29.4214	12.7178	18.4998	31.0779	14.4244	13.3791	15.7584	20.0238	14.7796	11.805	9.57958	18.4797	47.4584	59.8965	41.3893	26.9205	29.1951	42.1865	26.1859	47.8263	50.7034	42.5945	47.772	39.0112
Bckdk	27.322	21.3548	37.5099	26.9939	56.623	40.2429	42.4645	37.141	44.4404	30.8136	36.6185	41.142	118.776	92.5679	113.399	100.812	75.4629	88.0276	55.7715	55.2044	75.1499	53.6482	61.1587	76.6449
Bet1	39.914	44.2548	51.4314	24.8161	45.2086	17.0104	48.4982	21.0687	34.4156	64.1042	33.0718	32.0566	266.889	190.088	249.311	231.712	162.074	138.716	155.233	145.707	188.475	101.317	86.4345	150.009
Glb1	13.1925	19.5014	26.2131	9.24122	12.9941	14.2516	15.8795	27.4028	19.2327	16.9297	17.1299	20.6068	88.7897	71.1838	76.8066	63.9343	43.8942	103.232	60.9072	65.7193	51.8888	66.0462	64.2296	50.0987
Prdm1	98.702	58.8798	83.2286	82.2253	68.6369	52.3668	80.7103	74.0615	83.1719	73.6901	61.607	42.7212	72.8574	98.2743	61.9271	95.4921	85.214	74.9057	106.237	82.3045	155.79	100.608	122.232	78.3968
Hyou1	5.20185	0.71738	5.6327	8.27596	4.74538	4.60496	15.2229	18.1177	9.51913	13.5567	11.8145	15.818	36.8401	41.7704	27.9867	26.2734	14.5603	34.8893	41.492	50.2508	24.5186	24.8208	37.7579	27.6576
Calr	296.543	179.158	244.087	264.04	319.876	200.048	351.361	502.457	396.669	384.896	352.495	385.452	1193.5	1187.83	1092.06	1097.44	774.615	737.589	1158.87	1285.72	1201.26	892.623	934.398	1028.55
Calu	55.5421	25.9555	27.4202	29.9916	44.0024	31.0802	59.4224	44.3958	49.0583	86.3563	43.2072	47.8624	225.064	217.947	230.656	224.28	184.715	137.341	176.638	165.003	163.314	161.542	134.104	139.759
Capn5	0	2.43512	4.34661	1.36784	0.40067	2.05309	2.45206	3.28814	2.90107	1.29727	2.97066	3.50957	6.53884	19.3747	12.5954	11.3777	4.24372	7.82366	3.77931	8.57378	3.04412	5.50914	6.74551	7.39984
Cd28	0	0	0	0	0	4.89485	11.7213	2.68082	0.648426	2.90593	30.742	10.489	65.9988	57.291	63.2259	30.1803	33.3958	55.4435	22.0919	33.8414	14.7504	3.37746	20.7009	28.068
Entpd1	0.619957	4.09485	0	0.0142335	3.50916	6.14496	4.07287	4.20783	1.07985	2.98902	26.2759	0.777223	104.936	86.8765	134.377	74.3094	80.7904	69.592	27.7117	32.8065	32.62	25.7586	27.7711	79.8976
Cpox	4.77016	0.890611	2.57818	4.09009	3.756	0.762595	3.25446	3.77639	2.47003	4.21647	5.69578	1.49334	4.41118	7.92156	12.5797	13.9376	13.9242	10.0478	3.81517	20.0603	6.0867	6.47803	8.1527	5.642
Ctse	22.3205	12.5248	22.4902	25.8676	17.3957	15.5394	14.7349	29.3333	27.98	23.7734	6.23038	26.8878	125.049	83.8586	60.7174	49.3287	126.869	76.5014	66.0164	67.9869	84.2326	72.8018	36.6365	57.4324
Ddost	137.109	112.017	150.266	117.166	146.478	113.801	161.021	221.666	215.535	209.791	189.242	140.028	1316.77	957.063	1191.53	830.658	635.254	772.941	776.298	825.11	1119.99	632.367	754.697	965.08
Dpagt1	20.0749	17.4567	23.2871	9.50162	17.689	17.052	16.2787	18.6988	40.2693	10.7444	16.0407	20.7512	97.558	77.3835	115.386	74.6222	70.2492	108.693	60.8495	59.1897	99.5525	64.5284	50.5737	78.7681
Fcer1g	20.8753	40.7452	7.43407	3.17755	66.7906	131.349	3.44847	18.2736	2.53226	45.1544	9.39953	1.84854	25.9193	93.0381	291.105	175.651	500.342	334.041	37.1189	40.2329	71.3182	22.8794	82.3308	77.2639
Fkbp2	120.566	76.6267	114.396	55.2463	126.505	73.4204	148.771	141.09	156.349	148.93	151.647	152.23	1283.08	983.188	1458.66	738.334	578.782	778.87	553.838	695.085	499.385	447.602	555.746	981.321
Fos	4.47906	0.656584	0	3.4519	0	5.32767	0	0.968984	1.75057	0	15.6442	4.43573	0	3.15743	3.16226	1.6529	2.0388	1.90976	2.90055	5.08373	1.71879	1.01897	3.18486	2.29891
Fut1	2.43919	1.46548	0	0	0	0	0	1.67486	2.63496	1.45018	0	0.150007	44.3287	9.01676	28.1072	8.2888	8.27375	25.9484	7.0625	16.9387	1.12675	2.02162	11.493	6.46224
Gfpt1	3.1282	1.96672	1.20586	5.54545	6.21365	4.821	6.97289	6.68148	7.96843	6.05871	4.51327	10.0436	26.8148	19.0085	18.7149	25.522	19.9471	18.111	14.7265	21.5217	20.9593	12.5978	13.4821	17.4766
Hspa5	578.992	420.849	454.382	502.406	549.528	305.595	1159.79	814.815	1302.41	932	554.738	666.481	4533.41	2699.54	3835.54	2529.77	1776.03	3150.16	3800.64	2864.69	4365.01	2681.98	1772.86	2072.18
H13	23.6537	11.1824	22.0862	13.0406	12.7713	11.6705	23.4157	36.3573	22.7798	24.9635	18.0253	19.4421	271.43	206.947	297.672	174.012	131.58	167.372	121.945	187.084	200.691	116.56	112.029	225.915
H1f0	16.39	13.6272	27.0934	33.5096	20.7182	15.9689	9.12	21.9639	25.3901	35.383	28.6916	78.1861	40.5411	26.9589	132.366	101.85	39.5979	39.3413	49.6817	39.8976	87.6897	74.0555	93.4576	83.0967
Slc39a7	33.9598	24.885	21.5692	33.2016	33.1856	30.0561	60.1805	41.1237	57.5972	43.4102	51.2754	52.0998	173.249	212.335	204.161	173.358	144.989	173.365	173.673	169.454	252.099	156.634	205.846	172.954
Hsd11b1	6.23951	7.73077	5.91438	0	0	16.2585	3.97812	4.52461	0	7.92005	31.63	10.8663	30.5481	125.743	51.3021	26.1769	23.4087	92.3524	22.0002	7.94862	24.1412	11.649	47.147	63.9472
Irf4	23.4006	32.6253	39.2846	75.645	53.9679	11.0845	53.6062	67.3189	45.8559	36.4225	22.4633	23.7304	179.791	226.365	165.335	141.272	109.328	118.73	117.86	167.976	122.053	138.133	114.674	97.3549
Stt3a	113.146	115.243	97.2324	105.61	99.1693	71.9265	134.979	134.738	206.916	148.683	104.712	97.7025	740.146	556.942	647.584	534.191	407.126	331.756	496.839	475.833	695.994	444.67	310.24	550.581
Kcnn4	70.6998	54.6715	83.0547	75.7208	48.8763	64.7868	50.2016	101.03	72.2112	74.8746	63.2471	71.4648	166.22	220.473	147.394	124.342	132.039	187.74	201.742	171.151	284.061	165.619	206.009	270.792
Alad	23.1206	28.1455	25.687	34.9131	41.2933	24.5895	22.7682	14.4714	28.7253	24.6825	25.8711	28.1909	30.5264	31.1351	35.8397	41.3477	33.2972	32.127	35.783	22.7412	21.0306	34.3177	40.8533	27.7135
Cd93	0	0	0	0.170988	0	0	2.70049	0	0.0502026	0.397866	0	0	2.68263	6.19753	12.4573	5.45627	2.05314	10.3085	1.42117	4.60007	4.40019	4.64305	2.87495	5.16488
Ly6c1	0.0735693	2.24621	0	0	0	0	0	0.022842	0.0810322	2.54203	0.286765	0.0336099	0	0.297722	0.294541	0.30058	0.299457	0.180076	0	0.766341	4.03926	0.864733	0	0.428252
Epcam	66.324	28.6852	20.2695	70.8101	78.7492	6.90951	31.5978	22.2971	81.1365	29.3662	14.3179	14.0568	26.2855	56.4368	39.9653	116.116	53.539	109.665	146.785	14.0002	108.54	103.529	114.002	48.0816
Slc3a2	88.925	74.8914	80.9358	77.3886	88.527	57.9926	121.484	90.3935	85.6658	70.8323	80.9428	67.0262	454.895	379.318	737.7	228.714	266.121	760.69	300.049	241.027	377.614	257.679	257.267	307.027
Bhlha15	0.0346369	0	1.6092	0	0	0	1.58027	5.90403	2.61331	5.22815	0.255021	5.56996	56.7797	54.2456	56.2546	42.9852	29.5131	26.8756	21.3409	42.9751	33.4385	24.6309	27.4857	29.2355
Cited2	8.42049	2.66214	2.48432	3.36765	15.259	15.1646	4.37916	12.2897	14.6228	7.93606	5.45705	19.6275	35.2837	24.8732	39.2898	21.0312	23.0166	15.6462	29.0092	22.5506	19.1227	40.6373	29.5455	33.572
Mt1	68.4374	18.5496	18.7764	11.6831	52.825	8.95979	64.7516	172.207	40.9485	36.5457	37.9085	64.0609	735.762	332.074	778.331	398.893	51.8055	180.905	445.625	610.933	116.464	97.107	150.306	249.989
Mt2	0.435329	0	0	0	0	0	0	23.0451	0	0	1.88541	11.4355	165.551	99.0956	163.54	66.6979	5.3159	16.2497	22.3129	75.0735	13.6935	5.75646	20.4834	45.4023
Mthfd2	30.4892	13.7821	41.5036	20.5764	33.298	34.7143	96.2447	27.3554	68.774	62.6235	69.2781	64.77	59.4909	71.0969	71.7027	41.6822	61.318	60.3898	77.2251	37.8257	46.0761	63.6797	65.7245	36.4716
Ppp1r15a	12.3978	1.73113	0	4.76264	0	5.26008	14.8161	5.25052	16.3694	3.3961	15.0076	10.996	35.5839	22.4619	28.9369	18.6506	25.4784	39.5516	21.9351	18.7921	6.46753	32.1629	14.9966	6.59282
Nucb1	43.0614	28.6543	52.2626	44.9789	58.376	41.926	47.4914	70.4372	76.7764	64.7999	61.928	53.3398	404.104	278.003	335.253	228.678	195.126	278.994	227.558	303.494	241.608	181.472	234.09	260.941
P4hb	90.623	117.994	107.732	92.5961	138.668	110.201	160.869	190.984	207.983	199.101	139.379	153.034	804.796	712.727	715.835	535.755	447.448	446.788	674.505	558.018	735.724	466.082	471.975	616.3
Enpp1	62.2375	51.7875	53.191	55.2538	59.0763	43.8649	97.7832	78.0405	112.274	85.5359	46.8055	59.9527	121.825	145.908	127.041	54.7135	81.2862	76.491	76.0382	59.3908	163.805	103.833	92.8634	131.324
Abcb1b	1.82479	0.13847	3.23581	0.316292	0.0406849	4.00333	1.14917	0.0605491	1.48825	1.06395	1.88228	1.76912	7.10158	13.4163	11.7115	10.3296	8.46714	7.97843	4.28383	7.06155	3.31413	1.66459	7.08575	3.81104
Endou	7.79204	13.8791	25.7752	41.8473	15.1723	9.58531	12.4948	27.8011	10.5442	8.90709	7.57867	17.4734	11.6268	12.7934	15.8654	20.011	12.6867	18.6366	12.6947	18.81	22.2566	10.0746	11.2114	22.9382
Prg2	0	0	152.037	0	0	20.8307	8.57455	50.937	6.9194	56.9913	97.7609	11.5459	635.398	354.457	430.556	241.769	457.728	909.353	571.66	2035.03	625.077	1379.77	366.207	1780.8
Reln	1.1949	1.33692	2.93192	6.49569	2.20076	4.35327	9.62106	7.46169	6.93951	2.10717	2.89448	3.16189	5.31716	6.61488	5.05312	15.3117	2.11955	6.95107	9.09175	14.0573	14.4014	5.08697	3.35924	10.4886
Snord73a	25.806	3.79105	35.5544	26.355	54.58	0.965064	24.4706	7.18346	27.4437	12.9462	8.47879	16.2612	14.7534	10.8034	21.3759	0	0	15.2469	0	6.17956	0	0	12.0708	17.2665
Rpn2	67.3728	68.6558	66.1829	80.8529	83.227	80.0733	104.32	131.872	150.5	157.204	121.309	125.07	658.507	444.853	624.5	459.727	348.053	366.791	399.106	416.961	604.938	388.486	359.106	525.244
Rps6	13.8471	22.8696	7.74411	14.913	19.6936	20.6194	26.5325	19.3536	23.9057	27.4713	22.2968	24.0349	27.3477	17.2151	15.525	21.5481	12.2504	18.5937	20.4875	21.2014	29.4931	25.851	25.4664	13.0552
Sec22b	46.0082	64.5307	57.8054	56.9732	66.8316	54.6689	72.261	73.97	92.2804	82.699	109.94	75.5453	230.632	224.639	249.601	222.64	204.371	165.494	222.857	163.917	263.739	176.145	131.432	195.17
Sel1l	37.094	29.2846	31.7272	35.2643	39.9759	29.656	39.9193	40.2888	47.8497	32.6286	28.6532	34.1822	413.035	220.428	364.902	168.938	115.15	186.386	132.449	166.506	170.817	121.024	106.494	106.174
St6gal1	62.3501	56.0787	67.4218	55.8221	84.2624	55.9083	123.011	106.478	117.49	112.41	85.3413	101.247	241.264	208.064	187.022	148.996	148.447	137.944	153.065	216.072	180.707	162.687	229.75	185.32
Slc12a4	2.54233	0	2.11286	0	1.47587	2.65443	4.00684	8.21709	3.79162	3.21629	0.533444	0.793542	11.1921	14.0587	11.2953	8.35487	10.4983	10.3586	8.19483	14.0363	8.128	5.19697	7.92539	6.80208
Slc7a5	5.23634	1.95686	2.8969	2.44869	10.414	4.16574	9.38728	13.2309	3.28217	7.32994	7.84798	9.82062	23.7028	19.7964	14.4358	22.5903	26.9697	34.6144	13.574	31.9374	15.4861	11.2028	22.3428	15.9424
Slpi	233.616	68.1754	363.219	69.626	53.1955	170.054	832.693	540.763	148.895	281.891	36.9772	442.621	10096.1	7014.2	5974.64	8088.91	4488.94	9036.88	11521.6	16880.5	16134.2	6586.31	2551.81	9412.44
Spint2	116.007	77.6317	94.0044	80.237	103.338	66.2986	67.762	100.089	85.5024	83.2106	64.3691	62.2182	230.536	276.576	304.982	144.865	130.349	284.457	157.287	199.456	209.16	136.809	226.497	257.021
Srprb	23.9737	30.0225	15.5649	18.4147	9.78909	27.8426	33.886	28.2912	27.3192	38.263	21.6772	16.9691	187.33	188.058	183.916	144.898	132.635	121.075	111.817	156.086	140.836	94.7611	100.646	175.55
Ssr4	256.042	232.461	279.729	188.353	283.568	229.114	351.936	491.607	327.691	332.866	233.257	267.226	3652.61	2439.02	3500.31	1936.92	1436.56	2673.39	1689.46	2338.33	1807.32	1409.51	1208.76	2900.41
Surf4	69.0494	37.6978	52.4745	48.0532	49.2818	42.3132	82.9545	90.5581	125.755	124.841	84.4891	85.6842	451.943	411.748	492.756	365.357	298.638	275.79	354.826	405.24	400.733	282.295	345.792	355.723
Sdc1	2.29687	0	7.56174	0	0	0.92338	1.70776	1.85662	7.15342	0.0720177	0.445933	1.82726	258.686	209.86	260.017	138.863	100.101	172.103	71.8878	107.573	122.212	74.8248	118.751	176.926
Tnfrsf17	0	0	13.5024	0	0	19.6388	0	13.0032	4.84272	0	0	0	247.718	250.606	418.684	138.532	98.0764	198.821	26.2595	154.56	12.6154	50.9491	58.8822	86.3242
Top1	77.7388	73.1504	85.23	88.6128	101.296	76.63	108.283	86.3268	100.337	131.903	68.4957	101.62	91.8843	79.5243	130.558	120.721	97.1294	85.9175	127.246	142.619	125.579	113.917	106.817	114.085
Tpst1	31.4679	43.7212	33.7463	60.5846	19.4645	36.2762	6.13669	31.992	20.4573	32.5934	23.8759	28.4548	232.052	176.536	156.77	134.488	118.697	114.306	35.939	60.4506	90.8651	94.5543	81.64	140.367
Hsp90b1	362.253	246.766	427.081	355.05	415.351	209.456	615.126	728.021	612.91	922.064	426.211	534.987	7270.22	4581.56	6641.27	4784.36	3131.62	3911.96	4102.35	5158.63	5465.61	3538.21	2666.38	4559.55
Ubb	14.3875	13.2768	12.0656	13.2295	13.6534	10.3084	16.6206	10.9661	9.55397	7.74552	10.1679	10.5356	18.0839	20.3888	17.0518	13.051	11.8395	18.5617	10.9817	17.4336	19.0117	16.789	13.6509	15.823
Ubc	123.107	133.749	93.2344	101.49	70.1412	86.4454	88.4834	63.8994	98.7833	97.1559	69.7189	70.7404	219.352	162.607	145.477	109.804	128.47	130.275	106.85	161.651	165.505	131.684	101.835	125.653
Xbp1	385.147	460.285	457.11	394.956	369.28	265.272	567.223	485.967	733.613	716.382	303.499	403.995	3410.73	3341.3	4330.06	2426.5	2017.63	2610.19	1537.29	1868.66	2785.46	1890.16	1900.25	2550.21
Srp54a	1.7455	1.16885	1.5164	0.546383	0.787517	0.769517	1.80932	1.2337	1.50054	1.85814	0.516276	1.43926	3.52918	3.33087	4.65885	2.6091	1.92545	2.0494	2.33363	2.39801	3.70096	1.94602	2.47842	2.6159
Btd	13.4295	11.7701	13.0286	14.2731	5.2784	10.0701	9.50325	10.8739	6.45211	7.25309	12.0915	2.27758	56.8255	98.1018	31.1869	46.2118	25.8732	41.261	22.625	25.4607	34.2152	14.1003	25.8882	36.7594
Asns	47.1965	34.6041	18.2069	17.8563	52.2472	13.554	96.7928	30.3408	95.1832	53.1085	70.9919	50.009	227.64	105.092	241.883	82.302	126.965	144.577	146.732	92.8955	114.076	78.3708	94.7215	77.8688
Cars	30.2741	7.20088	38.7575	14.4246	25.3602	16.5385	27.6066	16.1519	35.8274	23.0879	18.171	26.8719	40.8671	35.2646	73.6354	27.0476	45.3569	66.793	40.1484	24.4753	61.1373	31.8978	44.3906	37.2426
Dnajb9	73.132	57.9167	57.0998	63.8379	40.9698	43.2101	120.653	84.5791	95.2026	162.262	41.8472	48.0548	717.725	488.177	434.985	316.159	235.694	387.792	500.562	424.491	626.084	478.484	243.383	357.904
Desi1	28.2702	21.3719	19.3921	12.005	7.30579	12.0383	15.9536	15.9155	26.6046	23.8156	24.8658	30.7304	53.849	44.3318	44.2742	52.4858	55.0537	36.4302	36.6244	43.0652	43.797	50.4133	31.792	53.0393
Hist1h1c	5.19439	5.50484	6.23127	2.48748	4.75521	8.02963	11.8712	3.85138	5.33704	8.8824	7.42061	6.16281	23.4579	14.589	16.3472	51.1558	29.8741	12.0501	8.69252	28.4447	10.1982	9.11266	21.0987	23.317
Gne	10.3365	4.48057	9.05175	11.1484	1.59277	5.57623	9.97244	5.15865	10.1682	6.37539	8.19894	7.7749	50.769	42.1311	37.1726	20.8988	26.3484	26.4709	50.2985	36.7881	91.7431	45.3892	43.0149	52.3162
Wipi1	0	0	0	0	0	0	0	0.0206797	0	0	0	0	20.705	11.725	35.4657	14.4227	9.12736	20.7863	8.74802	14.3385	4.87586	4.56678	10.503	9.04664
Prdx4	94.9553	58.6971	129.578	51.0989	71.6005	104.393	106.822	118.198	161.393	131.374	108.592	158.096	984.707	897.629	1142.8	642.282	473.744	814.086	475.827	603.954	709.324	506.259	514.692	978.197
Htatip2	15.2187	25.8654	14.1786	18.2211	11.3883	19.5337	8.04429	21.2632	22.0677	12.8077	25.5936	17.1597	72.474	69.9413	134.823	52.0913	43.714	92.1368	27.9203	67.927	34.0748	38.6149	34.0404	46.5723
Sec61a1	88.5061	67.127	73.1542	52.9562	55.9846	75.86	145.648	156.186	153.935	114.207	101.31	133.554	726.837	653.004	813.007	576.822	480.557	452.963	484.682	496.352	573.803	443.932	468.139	618.241
Fut8	56.4382	51.6187	52.9497	48.0514	30.6986	37.9211	73.4522	60.958	100.124	60.7973	39.6069	45.4163	162.187	128.957	111.822	99.9275	64.3283	153.766	125.302	125.789	210.668	146.017	88.6362	129.973
Ndufa1	190.738	255.351	267.784	182.364	311.408	236.408	632.401	438.325	499.259	494.636	406.344	407.652	1174.67	766.915	1279.28	749.955	522.249	454.852	901.456	825.078	437.75	565.532	682.207	1294.16
Praf2	10.1353	17.9556	22.2384	13.7209	17.6345	10.4477	17.1844	28.3526	11.4397	18.9792	12.9949	9.76483	102.111	100.915	100.573	106.701	52.4194	54.4061	51.0057	91.2895	64.3935	33.4194	48.4082	92.9759
Ift20	64.2078	65.1443	31.8284	57.8013	56.2674	84.1989	63.1876	102.746	111.359	108.396	95.2216	56.7359	465.65	372.2	596.487	370.994	263.911	321.71	330.968	424.402	398.889	254.522	267.122	466.576
Uso1	17.5882	5.11438	13.7895	24.3519	27.2494	18.5694	14.029	39.127	12.533	21.3424	21.7967	10.1556	34.4232	68.789	34.721	34.5027	37.6595	55.9316	42.3027	69.9991	26.1374	31.4446	38.9297	34.3984
Ube2j1	82.9488	62.1422	100.191	95.5264	78.4989	88.6917	121.293	101.363	97.1917	139.725	78.6215	97.0448	350.859	280.961	297.838	239.084	156.929	207.408	175.717	254.528	266.481	195.481	175.868	230.258
Atl2	39.1914	24.3343	17.3839	49.297	32.3233	28.257	29.3677	31.9741	35.0939	23.9806	15.6982	20.8707	73.1752	73.8828	68.9172	65.0201	44.8195	41.6566	23.4442	26.4956	75.1099	52.8122	61.7993	57.1802
Tmed2	33.6715	32.9799	32.2549	23.4717	32.7221	20.0362	47.9861	50.0747	53.3867	56.9438	42.993	39.9475	181.089	152.133	177.453	146.02	133.856	135.738	136.688	132.269	178.591	122.862	116.057	161.048
Morf4l2	61.0963	45.6332	37.9749	56.4138	47.3195	44.4288	90.7333	70.8774	71.9164	75.6102	49.4343	62.6228	208.635	202.813	222.918	221.158	168.903	123.208	156.065	178.589	222.156	148.94	116.916	162.578
Aldh18a1	14.6001	33.4025	31.7554	9.40021	12.2601	10.4381	21.8739	24.0983	28.742	23.7745	19.334	26.0687	64.6395	54.849	85.1722	55.7609	41.9467	42.2458	39.8642	27.0053	44.7823	36.2646	37.2938	43.9423
Snd1	26.1889	28.2815	41.1922	36.028	28.4915	36.0915	55.4567	48.3663	36.0425	36.4071	23.5277	44.0146	136.784	79.1875	112.526	93.7218	64.8886	46.9178	87.6618	99.1191	97.5204	79.5263	80.9144	100.654
Cnpy2	90.0818	69.6231	113.557	30.1333	57.6374	59.4298	84.115	117.159	127.859	80.287	97.7164	75.0767	413.819	346.968	364.78	341.426	208.603	329.721	293.147	313.746	382.483	222.977	181.394	350.621
Alg2	8.45764	23.0648	0.128831	3.73484	4.49311	4.89766	12.701	2.43531	14.3552	11.8148	3.24265	9.70032	67.7302	40.1581	63.8097	32.6129	34.9366	48.0941	46.8692	54.4233	65.2949	43.0704	38.3539	42.7758
[truncated: 168 more rows]

## Sheet: GFPintbrightCD138neg DT- vs DT+
	ENTREZID	SYMBOL	TXCHROM	genelengthmatched	logFC	AveExpr	t	P.Value	adj.P.Val	B	direction in DT+
[truncated: 11,881 more rows]

[truncated: 1 more sheets: GFPbrightCD138+ DT- vs DT+]
