# Supplementary material for: Expression of the Plasma Cell Transcriptional Regulator Blimp-1 by Dark Zone Germinal Center B Cells During Periods of Proliferation
Source: Front Immunol. 2019 Jan 9;9:3106. doi: 10.3389/fimmu.2018.03106 (PMC6334666; doi:10.3389/fimmu.2018.03106)
Supplement: Supplementary file 3 [file Table_3.XLSX]

## Sheet: Reagents
Supplementary Table 3.
Flow cytometry staining reagents	Clone or catalog number
B220	RA3-6B2	BioLegend
CD4	GK1.5	BioLegend
CD19	6D5	BioLegend
CD38	90	BD
CD45.1	A20	BioLegend
CD45.2	104	BioLegend
CD83	Michel-19	BioLegend
CD86	GL-1	BioLegend
CD95	Jo2	BD
CD138	281-2	BioLegend
CXCR4	2B11	BD/eBioscience
CXCR5	2G8	BD
GL-7	GL-7	BioLegend/eBioscience
Igbeta (CD79b)	HM79-12	BioLegend
IgD	11-26c.2a	BioLegend
IgG1	RMG1-1	BioLegend
I-Ab	AF6-120.1	BioLegend
PD1	RMP1-30	BioLegend
Streptavidin Qdot605	Ref Q10101MP	Thermo Fisher Scientific
PNA	Ref B-1075	Vector Labs
mEphrin-B1	Ref BAF473	R&D Systems
Immunofluorescence staining reagents
IgD	11-26c.2a	Biolegend
IgG (Polyclonal F(ab')2)	Ref 17-4010-82	eBioscience
CD21/CD35	7e9	Biolegend
Click-IT Plus EdU Alexa Fluor 555 Imaging Kit	Ref C10638	Invitrogen
Rabbit anti-GFP unconjugated	Ref A11122	Thermo Fisher Scientific
Donkey anti-Rabbit IgG (H+L) polyclonal Af488 conjugted	Ref A21206	Thermo Fisher Scientific
Alexa Fluor 488 Tyramide SuperBoost Kit (Goat Anti-Rabbit IgG)	Ref B40943	Invitrogen
TaqMan assays
Gene Symbol	Assay ID
Pax5	Mm00435501_m1	Thermo Fisher Scientific
Aicda	Mm00507774_m1	Thermo Fisher Scientific
Prdm1	Mm00476128_m1	Thermo Fisher Scientific
